# Supplementary material for: Molecular phenotyping of laboratory mouse strains using 500 multiple reaction monitoring mass spectrometry plasma assays
Source: Commun Biol. 2018 Jun 27;1:78. doi: 10.1038/s42003-018-0087-6 (PMC6123701; doi:10.1038/s42003-018-0087-6)
Supplement: Supplementary file 3 — Supplementary Data 1 [file 42003_2018_87_MOESM3_ESM.xlsx]

## Sheet: Sheet1
Supplementary Data 1. Optimized parameters for MRM mouse plasma assays and purity-adjusted SIS peptide concentrations.
AAA – amino acid analysis, CZE – capillary zone electrophoresis
Peptide sequence	UniProt accession number	Heavy Precursor m/z	Heavy Quantfier m/z	Light Precursor m/z	Light Quantfier m/z	Quantifier	SIS peptide concentration (AAA; pmol/µl)	SIS peptide purity (CZE; %)	Purity-adjusted SIS peptide concentration (pmol/µl)
AAEDYGVIK	P37804	487.258	831.434	483.251	823.434	y7+	6.565	93.06	6.10939
AAPITQYLK	O89020	506.8	435.762	502.8	431.762	y7++	9.7	100	9.7
ADEGISFR	P35700	452.724	419.228	447.719	409.22	y3+	3.8	58.05	2.2059
ADVDLYQVR	Q9CR00	544.785	575.317	539.781	565.317	y4+	11.38	92.67	10.5458
AEGTTIAEPDTK	Q3UZA1	620.812	668.334	616.812	660.334	y6+	8.3	65.96	5.47468
AELNEFLTR	P62908	551.793	789.413	546.788	779.413	y6+	10.77	98.08	10.5632
AEVDDVIQVR	O88783	577.308	525.339	572.308	515.339	y4+	9	89.79	8.0811
AFAAQEDLEK	P26043	565.285	219.113	561.285	219.113	b2+	10.04	85.01	8.535
AFSGLTQNPESIELR	Q9Z1T2	836.433	1196.61	831.429	1186.61	y10+	1.18	89.34	1.05421
AFVFPK	P14847	358.715	219.113	354.715	219.113	b2+	8	100	8
AGDLGVDLTSK	Q9DCW4	542.293	727.408	538.286	719.408	y7+	5.68	86.91	4.93649
AGIIASAR	P58252	384.734	527.317	379.734	517.317	y5+	9.16	87.71	8.03424
AGPAVPQEAIPLQK	Q61508	713.911	1031.6	709.911	1023.6	y9+	8.4	95.65	8.0346
AHYGGFTVQNEASK	Q8K0E8	506.248	734.326	503.581	734.326	b7+	9.2	80.7	7.4244
AIGNALK	Q9DCX2	347.721	510.313	343.714	502.313	y5+	10.565	100	10.565
AISQSGVVISK	Q63880	548.827	912.524	544.82	904.524	y9+	8.125	85.13	6.91681
ALAIDHLNEDQLR	P50752	506.604	667.34	503.267	662.34	y11++	4.025	75.49	3.03847
ALASQLQDSLK	Q64727	591.335	997.54	587.33	989.53	y9+	8.2	98.27	8.05814
ALDFAVSEYNK	P21460	632.819	747.376	628.819	739.376	y6+	10.4	100	10.4
ALEEANADLEVK	Q6IFX2	655.341	1125.55	651.333	1117.55	y10+	8.41	85.76	7.21242
ALEPLEK	Q80XD8	404.239	623.349	400.239	615.349	y5+	4.5	94.2	4.239
ALEWLGFIR	P01786	557.818	502.301	552.818	492.301	y4+	6.07	96.38	5.85027
ALGTLLHTNLR	O35516	406.912	650.361	403.579	640.361	y5+	14.8	100	14.8
ALHIPESLPR	P16675	381.557	282.18	378.221	272.18	y2+	2.545	100	2.545
ALPAPIER	P03987	438.763	346.702	433.759	341.702	y6++	11.21	84.13	9.43097
ALPSPIEK	P01864	431.76	678.391	427.76	670.391	y6+	8.1	97.15	7.86915
ALQASALAAWGGK	Q91Y97	626.351	939.514	622.343	931.5	y10+	8	100	8
ALQATVGNSYK	P11438	580.314	576.287	576.307	568.287	y5+	8.755	100	8.755
ALTSELANAR	P26041	528.29	871.451	523.286	861.451	y8+	9.375	100	9.375
ALTVPELTQQVFDAK	P99024	834.459	286.176	830.459	286.176	b3+	7.93	93.37	7.40424
ALVLEELSPTLR	Q9Z0M9	675.898	284.197	670.898	284.197	b3+	4.86	83.8	4.07268
ANEELAGVVAEVQK	Q61176	732.893	908.529	728.886	900.529	y9+	11.085	75.53	8.3725
ANTIGISLIK	P13707	519.326	638.433	515.326	630.433	y6+	7.355	100	7.355
AQPGLLK	Q6P253	367.737	535.369	363.737	527.369	y5+	6.92	100	6.92
AQVLGYTSATTTDQHGLAK	P28666	657.341	200.103	654.67	200.103	b2+	8.93	31.98	2.85581
AQYEDIAQK	Q3UV17	537.272	200.103	533.272	200.103	b2+	4.525	95.55	4.32364
ASISYSSK	P16294	425.724	579.286	421.724	571.286	y5+	9.26	88.12	8.15991
ASLENNLEETK	Q61781	628.317	984.472	624.31	976.472	y8+	4.175	70.97	2.963
ASLENSLEETK	Q9Z2K1	614.812	957.462	610.812	949.462	y8+	8.615	100	8.615
ASLEPEQEAGHQTEGK	Q8R1U2	573.608	659.809	570.941	655.809	y12++	8.23	84.26	6.9346
ASLPGVK	O70251	340.216	408.27	336.209	400.27	y4+	8.94	92.89	8.30437
ASSIVVSGTPIR	P35505	598.848	739.434	593.848	729.434	y7+	4.855	69.11	3.35529
ATSQVVAGTK	O08677	485.277	483.302	481.277	475.302	y5+	5.7	67.28	3.83496
AVEAFETAK	Q64442	487.258	803.403	483.251	795.403	y7+	10.29	97.01	9.98233
AVELAANTK	P40142	462.766	754.418	458.759	746.418	y7+	12.66	92	11.6472
AVLDVAETGTEAAAATGVK	Q91WP6	594.651	554.339	591.98	546.339	y6+	8.9	77.37	6.88593
AVLENALR	P70362	448.266	725.418	443.26	715.41	y6+	7	100	7
AVLHIGEEGTK	P61939	387.884	496.269	385.212	492.269	y9++	4.45	96.86	4.31027
AVSYLGPK	O08997	421.747	672.381	417.747	664.381	y6+	9.405	89.57	8.42406
AYLDVNELK	Q8R4K8	536.792	838.476	532.79	830.46	y7+	7	52.79	3.6953
AYLTTVEDR	Q61830	539.277	235.108	534.277	235.108	b2+	12.69	98.82	12.5403
AYNLNEER	P12399	509.746	784.382	504.741	774.382	y6+	14.27	100	14.27
DAFALAK	O88685	372.213	557.354	368.206	549.354	y5+	10.32	100	10.32
DAGTIAGLNVLR	P63017	605.346	681.428	600.346	671.428	y6+	5.08	88.79	4.51053
DAPDGPTVVLTVDGR	Q80YC5	761.393	668.361	756.389	663.361	y13++	9.3	61.49	5.71857
DDLYVSDAFHK	P32261	439.879	487.745	437.212	483.745	y8++	3.8	81.57	3.09966
DEAAYGALR	P97372	488.243	589.333	483.243	579.333	y5+	11.66	95	11.077
DEIPHNDIALLK	Q8K0D2	462.589	571.345	459.92	567.34	y10++	8	96.34	7.7072
DFALQNPGVVPR	P70389	661.859	334.14	656.859	334.14	b3+	8.8	100	8.8
DGVILGADTR	O35955	513.777	529.26	508.773	519.26	y5+	9.03	66.85	6.03655
DHAVDLIQK	P01029	523.79	253.093	519.78	253.093	b2+	7.8	99.3	7.7454
DIAYLGITDVR	P41317	623.34	670.376	618.336	660.376	y6+	11.77	86.09	10.1328
DIFTGLIGPMK	Q61147	600.333	971.547	596.33	963.53	y9+	10	96.4	9.64
DISDVER	Q9D819	422.208	229.118	417.204	229.118	b2+	10.5	75.52	7.9296
DIVEAHYR	P15105	506.759	685.329	501.754	675.329	y5+	10.45	98.4	10.2828
DLAFTLEER	P06801	552.284	229.118	547.284	229.118	b2+	7.37	78.69	5.79945
DLEIEEVLFHPK	P04186	492.933	624.839	490.266	620.839	y10++	7.5	97.78	7.3335
DLHTLILVNNK	P28654	429.922	595.365	427.256	587.365	y5+	10.1	93.73	9.46673
DLISTGIK	Q9CY02	427.758	626.396	423.751	618.396	y6+	8.2	100	8.2
DLPSPIER	P01867	468.755	708.391	463.755	698.391	y6+	8.3	100	8.3
DLQYVEK	O88998	451.74	229.118	447.73	229.118	b2+	10	100	10
DLSFTEEGYQVHPR	P35436	563.27	730.346	559.93	725.34	y12++	9	87	7.83
DNAGDVAFTR	P08071	538.256	775.397	533.256	765.397	y7+	9.225	95.72	8.83017
DNVVIESTKPENQEAQDGLR	Q02596	751.373	912.952	748.037	907.952	y16++	1.81	81.17	1.46918
DPGVLDR	P50543	391.208	333.694	386.208	328.694	y6++	10.1	94	9.494
DPNGLSPETR	Q00724	548.269	599.302	543.265	589.302	y5+	9.21	39.06	3.59743
DQIYDIFQK	P60843	589.303	244.093	585.296	244.093	b2+	2.22	84.83	1.88323
DQPRPAFSAIR	P98086	423.231	512.8	419.898	507.8	y9++	10.6	91.89	9.74034
DSLLQEFK	Q07456	494.266	559.297	490.266	551.297	y4+	11.1	91.9	10.2009
DTPLTLTVLHK	Q06770	415.915	217.082	413.248	217.082	b2+	12.9	100	12.9
DVLTITLTPK	P01869	554.839	781.491	550.839	773.491	y7+	6.9	89.02	6.14238
DVNTFIHGNK	P21570	384.868	469.75	382.197	465.75	y8++	5.155	95.52	4.92406
EAATVEELNPK	Q78ZA7	604.817	737.392	600.817	729.392	y6+	4.64	90.97	4.22101
EAFQEALAAAGDK	P10639	664.833	540.287	660.826	532.287	y6+	9.255	92.95	8.60252
EAFQLFDR	Q60605	518.261	560.307	513.257	550.307	y4+	8.46	39.27	3.32224
EALENEFK	O09131	494.248	674.323	490.24	666.31	y5+	5.97	85.59	5.10972
EALIQFLEQVHQGIK	Q9JJN5	587.665	667.869	584.99	663.86	y11++	6	66.89	4.0134
EAQLPVIENK	P20918	574.824	329.146	570.824	329.146	b3+	13.37	78.93	10.5529
EDVSYEER	Q9R257	518.727	443.212	513.727	433.212	y3+	6.22	98.06	6.09933
EELEEVIK	Q9Z2U1	498.771	625.365	494.764	617.365	y5+	9.39	87.44	8.21062
EETVPLR	O09061	427.237	395.264	422.237	385.264	y3+	8.33	77.36	6.44409
EFNIAGFPTVR	Q8BND5	630.835	686.386	625.831	676.386	y6+	10.7	93.46	10.0002
EGAFVYSDR	Q3SXB8	527.248	550.25	522.248	540.25	y4+	9.2	93.34	8.58728
EHGVPILISEIHPGQPADR	Q8BH60	519.529	608.801	517.029	603.801	y11++	4.615	87.25	4.02659
EIEYLENTLPK	P18337	678.861	252.18	674.861	244.18	y2+	9.6	90.65	8.7024
EINLQDYEGHQK	E9PV24	494.576	506.732	491.904	502.732	y8++	8	88.72	7.0976
ELETLTAQTQK	P70194	635.343	684.377	631.336	676.377	y6+	9.71	76.96	7.47282
ELGGNLATPR	Q91V98	519.285	795.435	514.285	785.435	y8+	10.2	93.65	9.5523
ELISQFLLNR	Q00897	621.858	243.134	616.858	243.134	b2+	4.8	83.81	4.02288
ELQDLALQGAK	P26339	597.335	823.476	593.335	815.476	y8+	6.8	56.21	3.82228
ELQETNAALQDVR	Q9R0G6	748.883	527.281	743.879	517.281	y4+	7.9	78.05	6.16595
ELSEQIEK	P26040	492.261	741.387	488.261	733.387	y6+	6.745	93.09	6.27892
ELYLTGNR	Q7TQ62	488.261	570.323	483.261	560.323	y5+	11.455	91.86	10.5226
ENEEAPLR	P47880	484.24	395.264	479.24	385.264	y3+	3.21	77.92	2.50123
ENHVVLASPEETR	Q9CZT5	497.588	641.313	494.255	631.313	y5+	5.59	81.48	4.55473
ENIIDLTNANR	Q5FW60	641.836	926.493	636.831	916.493	y8+	1.905	47.71	0.908876
EPALLELEGK	P40124	553.813	696.402	549.806	688.402	y6+	8.985	92.32	8.29495
EPGEGATTYLVTSVLR	P01878	851.948	960.575	846.948	950.575	y8+	7.585	66.6	5.05161
EQAEAEVASLNR	P21107	663.83	1069.55	658.826	1059.55	y10+	8.48	100	8.48
EQIIYGK	O08689	429.745	488.296	425.738	480.296	y4+	7.33	88.29	6.47166
ESFQEFFGR	P05367	578.769	665.328	573.765	655.328	y5+	6.29	81.37	5.11817
ESGIDLADSNQR	P35917	657.812	928.436	652.812	918.436	y8+	10.64	59.06	6.284
ETGQGYQR	Q9Z1R3	474.725	718.351	469.721	708.351	y6+	9.3	91.34	8.49462
ETVVTSTTEPSR	O08795	658.833	888.43	653.828	878.43	y8+	8.645	80.48	6.9575
EVATAIR	P25444	385.226	541.333	380.222	531.333	y5+	10.855	100	10.855
EVSFDVELPK	Q61704	585.811	708.402	581.811	700.402	y6+	6.9	95.26	6.57294
EVSTYIK	P10126	424.237	619.354	420.237	611.354	y5+	14.06	90.09	12.6667
EVVQNFAK	Q9CQI6	471.761	714.403	467.754	706.403	y6+	8.335	79.17	6.59882
EVYFAER	P63254	462.229	385.207	457.229	375.207	y3+	7.15	90.06	6.43929
EYLIAGK	P25785	401.234	283.186	397.234	275.186	y3+	9	92.43	8.3187
FAAATGATPIAGR	P14206	607.332	219.113	602.328	219.113	b2+	7.475	75.06	5.61074
FAHYVITSQVVNNADK	Q61702	605.316	573.801	602.649	573.801	b10++	13.3	76.68	10.1984
FDGLNSLTYK	P15535	583.303	903.503	579.296	895.503	y8+	8.72	100	8.72
FESEFPQISK	Q9ESB3	610.308	580.354	606.308	572.354	y5+	9.9	91.42	9.05058
FGHSYIPR	O08710	329.508	282.18	326.172	272.18	y2+	2.1	61.28	1.28688
FGTVDFLGDPR	Q8VCC2	617.311	282.18	612.311	272.18	y2+	3.365	71.82	2.41674
FHPLHAK	P47878	286.501	285.135	283.834	285.135	b2+	7.3	100	7.3
FIGEGAR	P62196	380.205	499.25	375.201	489.25	y5+	10.67	90.48	9.65422
FLEEHPGGEEVLR	P56395	507.925	866.461	504.591	856.461	y8+	3.86	77.87	3.00578
FLFQVSR	Q8VCG4	453.758	646.355	448.758	636.355	y5+	9.2	100	9.2
FNSVVTNPQGHYNPSTGK	Q02105	652.322	704.838	649.655	700.838	y13++	16.5	90.39	14.9144
FPELSLK	Q8VDK1	421.25	694.423	417.243	686.423	y6+	9.585	88.72	8.50381
FQEGQEEER	Q8BH61	581.256	886.378	576.256	876.378	y7+	10.3	91.22	9.39566
FQIATVTEK	P99026	522.795	769.455	518.795	761.455	y7+	13.2	100	13.2
FSAEFDFR	Q08761	514.74	332.196	509.74	322.196	y2+	11	98.73	10.8603
FSGLPDTLLPQEPSQR	Q8R2Z0	598.981	426.216	595.647	421.216	y7++	9.3	91.33	8.49369
FSGSGSGTAFTLR	P01630	649.325	919.487	644.325	909.487	y9+	5.735	74.32	4.26225
FSGSGSGTDFTLK	P01631	656.319	1077.53	652.319	1069.53	y11+	3.885	43.56	1.69231
FSGSGSGTQFSLK	P01636	655.827	235.108	651.827	235.108	b2+	5.525	84.62	4.67525
FSISTDYNLK	Q03734	598.308	848.424	594.308	840.424	y7+	12.2	82.9	10.1138
FSISTDYSLK	P29621	584.803	934.497	580.796	926.497	y8+	4.9	81.31	3.98419
FSSSGSGTDFTLR	P03976	686.325	235.108	681.325	235.108	b2+	3.905	84.75	3.30949
FTAVIHAVTPLVSQSQPVLK	P97464	715.084	995.062	712.413	995.062	b19++	9.3	72.4	6.7332
FTGLQYLR	P51885	504.282	759.439	499.282	749.439	y6+	9.9	100	9.9
FTIGDHSR	O88342	314.828	347.679	311.494	342.679	y6++	7.555	92.07	6.95589
FTPFILGK	P52793	465.781	341.723	461.774	337.723	y6++	9.35	100	9.35
FTTDLDSPR	Q80YX1	531.261	369.213	526.261	359.213	y3+	8.206	91.7	7.5249
FVFGTTPEDILR	P35441	702.874	247.144	697.87	247.144	b2+	9	99.3	8.937
FVGDADLER	P30999	516.256	785.366	511.252	775.366	y7+	9.26	88.95	8.23677
FVTGLDIGPK	Q62469	527.805	808.465	523.798	800.465	y8+	2.1	70.31	1.47651
FVYVADVTAK	Q62087	560.811	874.476	556.811	866.476	y8+	10.785	94.48	10.1897
FYSDNSVQR	P98063	563.264	815.388	558.264	805.388	y7+	11.35	93.17	10.5748
GANEDELSPETSPYVK	Q64739	872.412	928.487	868.405	920.487	y8+	11.22	87.77	9.84779
GAPFEVK	P31230	378.213	314.183	374.206	310.183	y5++	6.345	100	6.345
GDLGIEIPAEK	P53657	575.316	864.492	571.316	856.492	y8+	7	89.16	6.2412
GDLGPFSR	Q9QUR7	429.721	573.302	424.717	563.302	y5+	3.04	91.36	2.77734
GDNQSPIELHTK	P16015	449.565	466.768	446.898	462.768	y8++	4.215	88.67	3.73744
GDSLAYGLR	P10923	481.253	589.333	476.253	579.333	y5+	8.44	89.59	7.5614
GEDFPANNIVK	Q9CY50	606.312	763.455	602.312	755.455	y7+	8.945	94.64	8.46555
GEEILSR	P13597	407.221	627.37	402.217	617.37	y5+	12.5	98.04	12.255
GESLGIK	P97315	356.211	525.349	352.211	517.349	y5+	7.195	82.35	5.92508
GETAVPGAPETLR	Q8CHP8	654.346	850.466	649.346	840.466	y8+	6.44	84.82	5.46241
GETHEEVHSVLHFR	P49182	422.462	467.242	419.959	463.908	y11+++	11.2	93.81	10.5067
GFPNVVTSAITLPNIR	Q9JM99	854.985	509.307	849.981	499.307	y4+	7.3	77.7	5.6721
GFSGLDGAK	P11087	430.224	655.351	426.224	647.351	y7+	8.15	82.2	6.6993
GFYFNKPTGYGSSIR	P05017	568.619	947.482	565.286	937.482	y9+	4.57	50.42	2.30419
GFYFSRPSSR	P09535	405.205	505.258	401.872	500.258	y8++	6.27	87.32	5.47496
GFYYSLK	Q9D1H9	443.234	681.37	439.234	673.37	y5+	7.3	99.06	7.23138
GGAGPPGPEGGK	P08121	494.751	373.7	490.75	369.69	y8++	7	53.95	3.7765
GGPLGYQK	Q80T21	414.229	357.207	410.222	353.207	y6++	8.735	96.58	8.43626
GGTSEDITALAYK	Q8BH35	667.341	674.396	663.341	666.396	y6+	10.04	78.88	7.91955
GHFGLFPANYVK	P49710	453.243	699.392	450.572	691.392	y6+	6.665	94.41	6.29243
GIAGTPGPK	Q3U962	403.237	635.36	399.237	627.36	y7+	5.045	100	5.045
GIHPTIISESFQK	P80315	488.937	619.356	486.265	619.356	b6+	8.535	75.79	6.46868
GIIDPTK	P63038	376.226	581.338	372.22	573.32	y5+	9	100	9
GIQNDLTK	Q63918	448.75	726.387	444.743	718.387	y6+	10.455	96.07	10.0441
GITSLPAPAVR	Q01102	546.327	620.375	541.322	610.375	y6+	7.5	85.01	6.37575
GIVQYLQK	Q9EQH2	478.787	393.734	474.787	389.734	y6++	8.86	97.82	8.66685
GLDFEAK	P09803	394.208	617.302	390.208	609.302	y5+	9.265	100	9.265
GLGEISAATEFK	P13595	615.827	761.392	611.82	753.392	y7+	10.04	88.78	8.91351
GLGTDEDSILNLLTSR	P48036	857.449	373.207	852.449	363.207	y3+	9.5	87.84	8.3448
GLPNVQR	O88844	397.232	623.35	392.228	613.35	y5+	8.85	94.66	8.37741
GLSLYAK	Q60590	380.229	226.164	376.229	218.164	y2+	7.1	100	7.1
GLVDAGYEVDK	Q9D7Q1	587.298	904.414	583.298	896.414	y8+	6.175	100	6.175
GNYDAAQR	P05366	452.712	455.26	447.707	445.26	y4+	8	75	6
GPAENSEHQLTPR	Q3U108	482.572	646.317	479.239	641.317	y11++	7.04	76.08	5.35603
GPDSVFLIK	Q91X72	492.287	829.491	488.287	821.491	y7+	9.9	96.85	9.58815
GSEYFGNGR	P00688	498.725	560.282	493.725	550.282	y5+	8.85	91.21	8.07208
GSGTAEVELK	P52480	499.766	696.402	495.766	688.402	y6+	5.67	74.46	4.22188
GSSAGGLQHLVSIR	A2A8L5	464.593	545.324	461.26	540.324	y10++	4.75	72.8	3.458
GTLSVVAVYHAK	P01027	418.243	491.284	415.577	487.284	y9++	4.9	100	4.9
GTSLHSLR	Q80W65	294.168	361.713	290.832	356.713	y6++	13.7	91.85	12.5834
GTTAVLTEK	P70195	464.266	769.455	460.266	761.455	y7+	4.205	100	4.205
GTVFSELPAR	O89103	543.795	829.444	538.795	819.444	y7+	9.2	87.37	8.03804
GVDSSVFEALPK	Q8QZR4	628.835	1100.57	624.828	1092.57	y10+	11.065	81.96	9.06887
GVLFASGQNLAR	Q9CPY7	621.846	826.441	616.846	816.441	y8+	1.345	90.11	1.21198
GVSEPLLETDTGDK	O09159	734.867	1096.56	730.86	1088.56	y10+	7.635	100	7.635
GVTIASGGVLPR	Q8CCK0	#N/A	#N/A	#N/A	#N/A	y8+	8.732	88.3	7.71036
GVVGPQGAR	Q01149	425.743	595.319	420.74	585.31	y6+	6.3	66.59	4.19517
GVVPEDAVETLAGSLGTR	P51125	594.316	763.39	590.983	758.39	y15++	11.325	87.22	9.87766
HALSAGYR	Q9JII6	442.735	209.103	437.731	209.103	b2+	7.39	90.21	6.66652
HFGYTSYSVSNSVK	P10605	528.591	728.403	525.92	720.403	y7+	9.455	78.41	7.41367
HHPDILGR	O08742	318.844	355.233	315.51	345.233	y3+	7.8	97.62	7.61436
HIQLHDLDFQIR	Q61805	515.612	372.693	512.279	372.693	b6++	8.7	89.42	7.77954
HITIFSPEGR	Q9QUM9	389.545	468.244	386.212	458.244	y4+	7.64	89	6.7996
HPTQLANSGLK	P16092	391.888	526.308	389.221	518.308	y5+	6.645	88.78	5.89943
HQTVLDNTEGK	Q921I1	417.214	671.309	414.543	663.309	y6+	8.5	94.42	8.0257
HSLVSFVVR	Q8BMS2	351.875	284.196	348.539	274.196	y2+	6.7	82.87	5.55229
HTNLGPLETK	Q8K182	373.209	262.135	370.537	262.135	b5++	8.33	100	8.33
HTNLVPHGTEK	P28665	414.223	466.241	411.556	466.241	b4+	8.5	87.08	7.4018
HVFGQAVK	Q9WUM4	447.258	657.381	443.25	649.37	y6+	9	100	9
HVFGQPAK	O89053	446.25	237.135	442.243	237.135	b2+	9	83.2	7.488
HVPLIQPVEK	Q9QXC1	389.905	447.271	387.238	447.271	b4+	12	96.03	11.5236
HVSPAGAAVGVPLSEDEAR	Q9CWJ9	624.655	473.759	621.319	473.759	b11++	8.54	95.71	8.17363
HVVPNEVVVQR	P13020	429.247	511.323	425.91	501.31	y4+	11	100	11
HYGALIGLNR	P15327	375.214	542.272	371.88	542.272	b5+	9.7	95.33	9.24701
IANVFTNAFR	P11247	581.816	765.392	576.816	755.392	y6+	7	93.32	6.5324
IAQYYYTFK	Q07968	602.811	313.187	598.8	313.187	b3+	6.25	88.5	5.53125
IDAVYEAPQEEK	P33434	700.346	229.118	696.346	229.118	b2+	9.7	99.23	9.62531
IDIIPNPQER	P11499	602.832	750.377	597.83	740.37	y6+	9	100	9
IDLPEYQGEPDEISIQK	Q9D892	991.496	820.898	987.489	816.898	y14++	8.385	71.23	5.97264
IDLTDFEK	Q71KU9	494.758	229.118	490.751	229.118	b2+	2.425	97.95	2.37529
IDSQLVEK	O88968	470.266	711.413	466.259	703.413	y6+	8.875	95.42	8.46852
IDVSVEAASGGK	O08749	570.803	813.419	566.803	805.419	y9+	9.14	77.99	7.12829
IEEALGDK	P21550	441.74	640.34	437.74	632.34	y6+	9.845	95.67	9.41871
IEGLQSLVNLR	Q3UM45	626.369	1009.6	621.365	999.603	y9+	7.34	75.71	5.55711
IEHPGLSIGDTAK	P30681	449.245	499.26	446.574	491.26	y5+	3.33	68.47	2.28005
IELLGSYDPQK	Q9D358	635.843	243.134	631.836	243.134	b2+	6.595	87.01	5.73831
IFADLIVLK	P07361	520.336	261.16	516.336	261.16	b2+	9.5	100	9.5
IGFALAR	P06281	379.234	644.375	374.234	634.375	y6+	4.115	100	4.115
IGLFGGAGVGK	P56480	492.292	870.492	488.292	862.492	y10+	9.945	81.99	8.15391
IGPASQGLQK	P00920	503.793	418.739	499.793	414.739	y8++	10.7	84.81	9.07467
IGVPAFQQR	Q64339	513.293	378.705	508.288	373.705	y6++	6.78	82.88	5.61926
IHFFLSK	Q7TNV0	300.513	242.159	297.84	234.14	y2+	13.3	97.52	12.9702
IHPSDSDTNYNQK	P01750	509.571	560.292	506.904	552.292	y4+	9.91	61.5	6.09465
IIPSTEDPNEDIVER	P01592	868.933	981.487	863.933	971.487	y8+	6.34	75.05	4.75817
ILFNQQELFGR	Q9DBD0	687.874	574.79	682.874	569.79	y9++	6.1	84.63	5.16243
ILGADTSVDLEETGR	Q03265	793.4	1015.49	788.4	1005.49	y9+	6.785	81.42	5.52435
ILGPGLNK	P53026	410.263	593.35	406.26	585.33	y6+	7.9	96.33	7.61007
ILSDDTALK	P54728	492.279	757.382	488.272	749.382	y7+	6.43	100	6.43
INENTGSVSVTR	Q9WTR5	643.833	930.488	638.83	920.48	y9+	7	100	7
IPASFEK	P51910	400.226	686.36	396.226	678.36	y6+	18.4	97.09	17.8646
IPLENLQIIR	Q01279	609.876	211.144	604.876	211.144	b2+	6.8	88.64	6.02752
IQEEGTGVEETGK	Q6GQT1	692.838	242.15	688.838	242.15	b2+	15.3	93.37	14.2856
IQSSHSFQLENVNK	Q91XA2	546.95	269.17	544.28	261.17	y2+	8.31	94.52	7.85461
ISEDTAILK	Q8K135	499.287	797.449	495.28	789.43	y7+	10	93.7	9.37
ISLYSK	Q99K82	359.715	201.123	355.715	201.123	b2+	10.17	95.71	9.73371
ITDYGLESFR	P18293	605.803	718.376	600.8	708.37	y6+	9	96.7	8.703
ITFTLSHVK	Q923X1	351.878	215.139	349.212	215.139	b2+	4.04	94.03	3.79881
ITGLGVK	Q64374	348.231	582.37	344.224	574.37	y6+	4.415	100	4.415
ITHQESTSVLLQQSER	O55111	622.658	657.319	619.325	647.319	y5+	7.935	69.72	5.53228
IVVVTAGVR	P16125	462.3	711.439	457.296	701.439	y7+	7.7	89.8	6.915
IYGPADSASR	Q9DC11	523.761	277.155	518.757	277.155	b2+	13.215	84.08	11.1112
IYGPGAGR	Q9QWK4	400.719	524.282	395.719	514.282	y6+	9.5	90.93	8.63835
IYHPNIDEK	P68037	379.533	723.376	376.861	715.376	y6+	3.925	94.39	3.70481
IYVTGSLSHSAQAK	P29788	490.6	547.788	487.933	543.788	y11++	9	84.82	7.6338
LAADTVVSLGR	P48759	556.321	927.513	551.317	917.513	y9+	7.57	76.11	5.76153
LAAVAAINAAIQK	Q9JKF1	631.39	907.545	627.39	899.545	y9+	5.95	89.95	5.35203
LADVYQAELR	P03995	594.319	300.155	589.314	300.16	b3+	8	79.2	6.336
LAELHSDLK	P55302	345.198	460.75	342.531	456.75	y8++	5.29	93.26	4.93345
LAGESESNLR	Q01853	543.277	901.425	538.273	891.425	y8+	3.73	88.84	3.31373
LAILGIHNEVSK	Q7TPR4	434.594	559.326	431.92	555.32	y10++	8.6	90.07	7.74602
LAPALSVK	Q93092	403.765	311.704	399.765	307.704	y6++	7.64	100	7.64
LAQIHIPR	Q00898	319.868	422.755	316.532	417.755	y7++	8.62	100	8.62
LEAGDHPVELLAR	P07214	477.261	807.497	473.928	797.497	y7+	7.59	98.1	7.44579
LEGLTDEINFLR	P11679	715.382	559.323	710.382	549.323	y4+	9.36	98.8	9.24768
LEGNPIALGK	Q62000	510.303	243.134	506.296	243.134	b2+	5.875	100	5.875
LEIPLNSDFQDNYYK	P09581	933.954	243.134	929.954	243.134	b2+	6.6	75.38	4.97508
LELAEQK	Q8BSS9	419.742	596.349	415.735	588.349	y5+	7.4	100	7.4
LENLDLSHNNLK	O35930	473.256	588.317	470.585	584.317	y10++	8.2	95.35	7.8187
LEPQIATASEYAHR	Q9DBG5	532.607	677.343	529.274	672.343	y12++	8.59	91.67	7.87445
LEVAFSHYQK	P50404	410.552	494.26	407.885	490.26	y8++	3.71	95.78	3.55344
LFDEINPETK	Q8R121	607.314	256.175	603.314	248.175	y2+	6.536	94.6	6.18306
LFVTNHEK	P39039	332.519	368.197	329.847	364.197	y6++	7.89	96.72	7.63121
LGAEVYHTLK	P17183	380.217	669.381	377.55	661.381	y5+	6.58	93.7	6.16546
LGEYDLR	P33587	438.229	762.366	433.229	752.366	y6+	7.2	94.87	6.83064
LGLLVDTVGPR	Q9WVJ3	575.347	753.413	570.347	743.413	y7+	9.9	88.48	8.75952
LGPTVASR	Q5ND34	405.74	320.686	400.736	315.686	y6++	3.71	94.79	3.51671
LGTSLSSGYVR	O70362	575.311	678.345	570.311	668.345	y6+	5.235	79.68	4.17125
LGVYEVEDQLTAVR	P97321	801.425	941.493	796.42	931.493	y8+	6.9	88.77	6.12513
LHIDQIDSTLK	P29533	430.91	571.318	428.243	563.318	y5+	9.1	90.04	8.19364
LHISPDR	P34884	424.237	251.15	419.237	251.15	b2+	9.46	100	9.46
LHVEINGISPK	P04202	405.572	339.212	402.9	331.212	y3+	10.235	92.06	9.42234
LIDLHSPSEIVK	P60867	453.598	566.808	450.931	562.808	y10++	10.2	66.84	6.81768
LIQYYYDEK	Q91V80	621.811	1016.45	617.811	1008.45	y7+	8.98	94.15	8.45467
LLAGDHPIELLLR	P70663	490.629	622.355	487.293	617.355	y11++	7.6	84.47	6.41972
LLDAGADTNAQDHSGR	Q61982	550.929	712.805	547.593	707.805	y14++	2.41	73.69	1.77593
LLEFQNDR	P29391	522.772	818.367	517.768	808.367	y6+	4.43	96.18	4.26077
LLIYDTSNLASGVPVR	P04945	576.658	381.248	573.324	371.248	y3+	6.11	75.61	4.61977
LLIYYTSSLHSGVPSR	P01643	601.661	788.903	598.328	783.903	y14++	3.765	54.58	2.05494
LLLSAALSAGK	Q61362	526.334	227.175	522.334	227.175	b2+	11	84.64	9.3104
LLSVPFEK	Q9CQ60	470.784	714.391	466.777	706.391	y6+	7.845	100	7.845
LLYPADIPVGNDQLLELLNK	Q62009	749.423	929.014	746.751	925.014	y17++	9.8	90.5	8.869
LNVKPLAR	Q8QZT1	307.536	404.257	304.2	399.257	y7++	6.86	97.7	6.70222
LPDPQILK	P28798	466.289	606.407	462.282	598.407	y5+	7.825	81.26	6.3586
LQDVTDDHIR	Q923D2	407.875	490.737	404.542	485.737	y8++	8.2	88.17	7.22994
LSEALTDFSVK	P97290	609.329	704.37	605.329	696.37	y6+	10.3	100	10.3
LSEIDVSTEGVK	Q9D8Y0	642.843	842.434	638.836	834.434	y8+	7.68	89.21	6.85133
LSFQEFLK	Q62356	510.287	819.45	506.287	811.45	y6+	6.935	100	6.935
LSILYPATTGR	O08709	601.345	612.334	596.345	602.334	y6+	9.24	95.09	8.78632
LSLEDTPK	E9Q414	455.753	710.381	451.746	702.381	y6+	14.7	96.68	14.212
LSPQSIYNLLPGK	Q61838	719.414	309.201	715.414	301.201	y3+	10.8	100	10.8
LSSAHVYLR	Q78PG9	352.534	471.755	349.201	466.755	y8++	9.26	96.36	8.92294
LSSETFGFAAR	Q8CIZ8	598.303	995.482	593.303	985.482	y9+	8.2	78.04	6.39928
LTFPLDYHLNQPFLFVLR	P97298	748.414	1015.05	745.081	1010.05	y16++	13.6	100	13.6
LTLEQIDLIR	Q8C255	612.366	767.465	607.366	757.465	y6+	10.72	87.44	9.37357
LTLSLLR	P35330	413.276	611.411	408.272	601.411	y5+	6.9	85.19	5.87811
LVDTLPQETR	Q06318	591.324	213.16	586.324	213.16	b2+	1.42	75.55	1.07281
LVESGFTTDPVTIENK	P01872	879.457	213.16	875.449	213.16	b2+	6.99	51.58	3.60544
LVIIESDLER	P58771	598.842	984.524	593.842	974.524	y8+	7.48	98.7	7.38276
LVPVVNNR	Q62165	460.782	354.705	455.778	349.705	y6++	5.455	91.91	5.01369
LVQEVTDFAK	P07724	579.319	945.477	575.312	937.477	y8+	16.51	100	16.51
LVQIHIPR	P22599	329.211	387.236	325.875	382.236	y6++	7.2	100	7.2
LVQLAGTR	P35455	434.269	655.376	429.269	645.376	y6+	10.265	93.51	9.5988
LVVEEK	P11680	362.721	512.281	358.721	504.281	y4+	4	100	4
LYEQLSGK	P70296	473.261	669.366	469.254	661.366	y6+	10.07	100	10.07
LYQPEYQEVSTEEQR	Q9JKR6	636.967	759.351	633.631	749.351	y6+	10.56	65.13	6.87773
NALLAK	Q8VCU0	319.21	452.332	315.21	444.332	y4+	10.81	92.84	10.036
NDEGIAYR	Q61171	474.227	230.077	469.223	230.077	b2+	9.7	92.91	9.01227
NESGGHAVPAGSETHFR	Q9D8S9	441.459	337.834	438.957	334.501	y9+++	10.85	83.02	9.00767
NFTDVHPDYGAR	P24270	467.886	570.769	464.553	565.769	y10++	3.625	100	3.625
NGITGIR	Q9Z1F6	370.719	456.28	365.714	446.28	y4+	9.15	91.39	8.36219
NHGLETLQATQK	P31532	674.36	252.109	670.352	252.109	b2+	7.9	95.23	7.52317
NIFSFYLNR	P18242	592.311	956.486	587.311	946.486	y7+	8.3	98.26	8.15558
NIIDPTFR	Q8R242	493.271	758.407	488.267	748.407	y6+	8.94	72.07	6.44306
NIIHGSDSVESAEK	Q01768	498.583	571.281	495.91	563.27	y5+	2	100	2
NIILEEGK	P18760	462.269	696.402	458.262	688.402	y6+	8.215	90.86	7.46415
NILQLHDLTTGALLK	Q9QUR6	553.33	715.927	550.66	711.92	y13++	8	98.17	7.8536
NLLELLINIK	O89051	595.884	228.134	591.877	228.134	b2+	7.59	84.62	6.42266
NLQYYDISAK	P62827	611.814	995.492	607.807	987.492	y8+	7.275	89.24	6.49221
NNSFYGPEVK	Q00519	581.785	229.093	577.785	229.093	b2+	3.31	86.26	2.85521
NPNPSALPQLQEQR	Q61247	801.418	908.482	796.418	898.482	y7+	9.5	95.83	9.10385
NQLTSNPENTVFDAK	P20029	843.415	243.109	839.415	243.109	b2+	8.4	100	8.4
NQLVEIEK	Q61646	490.779	625.365	486.779	617.365	y5+	11.2	81.48	9.12576
NSILETLNTADLGNLK	P07743	862.47	953.514	858.47	945.514	y9+	7.7	79.04	6.08608
NSPLVSR	P08249	391.724	291.186	386.724	286.186	y5++	9.08	82.43	7.48464
NTETNVFPQDK	P42703	650.817	956.493	646.817	948.493	y8+	8.6	83.51	7.18186
NYTDDAIETDDLTIK	Q9Z2U0	867.912	942.487	863.912	934.487	y8+	5.37	57.47	3.08614
PDFSSQPAVHK	P21803	407.544	559.344	404.877	551.344	y5+	6.9	84.83	5.85327
PGFPVQEK	P37889	455.25	608.349	451.243	600.349	y5+	8.1	96.93	7.85133
PYGVNFR	P97802	431.726	602.328	426.722	592.328	y5+	14.5	58.57	8.49265
QEPGENSEILPSLK	P46412	774.904	452.296	770.904	444.296	y4+	8.1	68.11	5.51691
QVSEHIAVYR	P70274	404.552	518.296	401.216	508.296	y4+	7.19	59.8	4.29962
RPDVLHQLR	P03953	381.893	369.188	378.557	369.188	b3+	6.53	66.62	4.35029
SAFSVGLETR	Q60994	538.785	771.423	533.785	761.423	y7+	13.4	91.52	12.2637
SAGYPGTLIPYR	Q3U0B3	652.848	445.243	647.848	435.243	y3+	7.56	81.91	6.1924
SELAVSSELDLLK	Q07797	706.393	912.513	702.393	904.513	y8+	9.2	84.65	7.7878
SFEGNNNYDTPELR	P97333	833.373	524.307	828.369	514.307	y4+	10.1	70.61	7.13161
SFSENTLAR	P70375	517.761	800.414	512.757	790.414	y7+	9.68	89.76	8.68877
SFSTVPYIVGINK	Q8VCT4	716.9	522.256	712.893	522.256	b5+	7.6	97.11	7.38036
SFVLNLGK	P16045	443.268	651.428	439.261	643.428	y6+	8.475	98.31	8.33177
SGEVLVNVK	Q9QZD9	476.782	580.391	472.775	572.391	y5+	8.13	91.19	7.41375
SGFFNLQEDNQK	Q60675	717.841	292.129	713.841	292.129	b3+	8.425	93.08	7.84199
SGNENGEFYLR	Q8BPB5	648.299	794.407	643.299	784.407	y6+	11.6	90.64	10.5142
SHPAHTAAPQVTSTASK	Q60805	566.96	387.188	564.289	387.188	b8++	3.645	74.27	2.70714
SIGYSIR	P55284	403.226	605.328	398.222	595.328	y5+	8.5	92	7.82
SILPTAPR	Q8BGD9	432.763	551.317	427.759	541.317	y5+	9.57	86.48	8.27614
SILYDER	P49722	453.234	705.344	448.23	695.344	y5+	11.12	91.59	10.1848
SITTIIDTFHQYSR	P31725	564.626	588.787	561.29	583.787	y9++	13.9	92.25	12.8228
SLEDLNR	P06728	428.724	656.324	423.72	646.324	y5+	12.5	100	12.5
SLGSEEINPVHTDNFQER	O35188	694.664	941.434	691.328	936.434	y16++	5.02	70.39	3.53358
SLGVGFATR	P11404	459.258	561.302	454.258	551.302	y5+	4.98	97.1	4.83558
SLLNSLEEAK	Q06890	556.308	798.408	552.308	790.408	y7+	16.4	95.97	15.7391
SLQVALEEFHK	Q9DD06	436.907	201.123	434.235	201.123	b2+	10.74	100	10.74
SNFEEALAAHK	P09103	408.875	512.271	406.209	508.271	y9++	8.845	95.11	8.41248
SNPTLNEYHTR	Q00623	447.886	202.082	444.553	202.082	b2+	12.3	92.06	11.3234
SNVNDGVAQSTR	P17751	629.307	202.082	624.307	202.082	b2+	4.66	73.55	3.42743
SPAPISK	P06796	354.213	310.697	350.213	306.697	y6++	7.735	94.23	7.28869
SPEPISTQTHSVQILFR	P98064	650.683	818.956	647.349	813.956	y14++	11.8	77.6	9.1568
SQSLFSYSVK	P12246	577.303	216.098	573.303	216.098	b2+	10.9	87.3	9.5157
SSDSGLPSDIPHVR	Q8K558	492.916	465.755	489.583	460.755	y8++	5.92	59.47	3.52062
SSFFVNGLTLGGQK	P62962	731.893	994.577	727.893	986.577	y10+	8.48	91.91	7.79397
SVDEVFGEVVK	Q9DBP5	608.322	1029.53	604.314	1021.53	y9+	7.205	80.5	5.80003
SVNQSLLELHK	P09528	425.91	545.311	423.244	541.311	y9++	5.89	92.89	5.47122
SVVVHAGEDDLGK	O09164	445.233	574.295	442.567	570.295	y11++	9	85.35	7.6815
SYTITGLQPGTDYK	P11276	776.393	352.15	772.39	352.15	b3+	7	97.2	6.804
TAESGELHGLTTDEK	P07309	532.593	712.343	529.922	708.343	y13++	9.555	63.5	6.06743
TANLGAGAAQPLR	P08226	625.348	850.477	620.348	840.477	y9+	24.9	100	24.9
TEAYLEAIR	P47867	538.287	231.097	533.287	231.097	b2+	10.54	98.82	10.4156
TEGLVQVK	Q61129	441.263	651.428	437.263	643.428	y6+	9	96.16	8.6544
TELEDTLDSTAAQQELR	Q8VDD5	965.468	231.097	960.464	231.097	b2+	8.73	86.55	7.55581
TENYDEHLEVFK	P06683	511.244	231.097	508.572	231.097	b2+	15.7	95.19	14.9448
TESELLEISGK	P23953	607.324	983.55	603.317	975.55	y9+	12.55	76.57	9.60954
TFHETPLQLLEK	P07141	488.605	638.396	485.933	630.396	y5+	1.675	93.31	1.56294
TFLGGASVK	Q61468	444.258	639.392	440.251	631.392	y7+	8.05	89.34	7.19187
TFLVGER	Q9D8N0	416.234	470.26	411.23	460.26	y4+	28.385	95.88	27.2155
TGAISGHSLK	P26262	326.854	636.356	324.187	628.356	y6+	11.1	92.17	10.2309
TGFSLDNGDLR	Q9CZ44	602.796	298.211	597.792	288.211	y2+	8.705	72.07	6.27369
TGIVSGFGR	O88947	452.25	533.271	447.25	523.271	y5+	7.1	94.5	6.7095
TGPNLHGLFGR	P62897	393.549	510.784	390.213	505.784	y9++	9.05	82.03	7.42372
THAVLVALK	Q9R1P4	320.543	409.219	317.872	409.219	b4+	11.9	94.63	11.261
THEQLTPLVR	P09813	401.896	494.332	398.563	484.332	y4+	13.1	100	13.1
TIAPALVSK	P17182	454.289	693.438	450.289	685.438	y7+	10.8	96.72	10.4458
TIDELAFK	Q6F3F9	472.763	730.386	468.76	722.37	y6+	8.4	91.29	7.66836
TISSGIHLK	Q9Z126	321.863	575.375	319.196	567.375	y5+	8.1	90.34	7.31754
TLADGVPSR	P01635	463.253	525.302	458.253	515.302	y5+	8.24	92.81	7.64754
TLAQFLPK	Q9Z0M6	463.284	215.139	459.277	215.139	b2+	7.98	100	7.98
TLEEDEEELFK	P34022	695.33	1175.52	691.323	1167.52	y9+	8.48	94.63	8.02462
TLEGELHDLR	P48678	398.212	489.748	394.879	484.748	y8++	11.66	100	11.66
TLFSVLPGLK	A6X935	541.839	422.285	537.839	414.285	y4+	8.1	88.28	7.15068
TLHDQLVLAAEK	P11859	449.258	539.328	446.591	531.328	y5+	8.3	97.56	8.09748
TLNQLGTPQDSPELR	O70439	839.936	951.477	834.93	941.47	y8+	8.06	61.68	4.97141
TNEAQAIETAR	P61089	607.307	670.376	602.302	660.376	y6+	7.425	90.85	6.74561
TNFFGTR	P48758	426.716	216.098	421.712	216.098	b2+	7.365	88	6.4812
TNTQPFDLQVYHPSR	Q91ZX7	604.969	684.85	601.633	679.85	y11++	7.41	82.04	6.07916
TNVSGGAIALGHPLGGSGSR	Q8BWT1	606.655	752.399	603.319	747.399	y17++	8.73	84.89	7.4109
TPDEEFK	Q60847	437.208	386.684	433.201	382.684	y6++	15.705	100	15.705
TPEEYPESAK	Q9CWS0	579.774	529.25	575.77	525.24	y9++	9	97.7	8.793
TPFAVASTR	Q19LI2	480.263	614.35	475.263	604.35	y6+	7.7	88.5	6.8145
TPQIQVYSR	P01887	551.301	500.776	546.301	495.776	y8++	7.8	81.16	6.33048
TQAWLQSSR	Q61268	543.783	600.334	538.778	590.334	y5+	11.4	91.45	10.4253
TSESGLPSTR	Q91Y47	522.764	470.26	517.76	460.26	y4+	7	51	3.57
TSNLASGVPAR	P01680	541.796	667.376	536.796	657.376	y7+	8.405	93.44	7.85363
TSTSPIVK	P01837	420.75	739.444	416.75	731.444	y7+	4.2	90.2	3.7884
TTDAEFHTFFNEK	P19221	532.247	696.819	529.581	692.819	y11++	11.8	96.31	11.3646
TTDVTQTFGIEK	Q9R098	674.348	931.497	670.348	923.497	y8+	4.26	72.24	3.07742
TTLLENAQR	Q8CG14	528.29	740.393	523.29	730.393	y6+	9.7	100	9.7
TTTLPVEFK	P29268	522.297	627.359	518.29	619.34	y5+	8	100	8
TVEGAGNIAAATGFVK	O55042	757.409	772.444	753.409	764.444	y8+	14.015	77.73	10.8939
TVVSGGPLEGPYR	Q9ERQ8	671.356	1042.52	666.356	1032.52	y10+	8.5	90.6	7.701
TVYFAEK	Q9DCT8	433.231	665.338	429.224	657.338	y5+	6.11	89.71	5.48128
TYFFVEDK	P28862	528.761	792.402	524.753	784.39	y6+	10	100	10
TYFPHFDVSHGSAQVK	P01942	457.729	521.931	455.729	519.265	y14+++	12.1	48.31	5.84551
VAEVLAGEGHLYSR	P19096	504.268	556.79	500.932	551.79	y10++	9.6	55.54	5.33184
VAFPLEVVQK	Q61730	569.342	410.755	565.342	406.755	y7++	9.7	100	9.7
VAIDLTNK	Q60963	441.263	711.413	437.256	703.413	y6+	9.775	96.4	9.4231
VALPAPAAQSR	Q9EPX2	545.816	404.221	540.816	399.221	y8++	10.495	87.46	9.17893
VAPEEHPTLLTEAPLNPK	P62737	655.358	598.656	652.691	595.99	y16+++	5.6	85.83	4.80648
VAPEEHPVLLTEAPLNPK	P63260	654.698	597.996	652.032	595.329	y16+++	4.45	87.47	3.89242
VDPEIQNVK	Q3TTY5	525.29	418.242	521.283	414.242	y7++	7.03	69.19	4.86406
VDPVNFK	P06467	413.732	612.36	409.732	604.36	y5+	8.39	82.63	6.93266
VEIATLTR	Q9R1P0	456.774	500.307	451.769	490.307	y4+	15.4	100	15.4
VEYHFLSPYVSPR	Q62351	535.277	468.28	531.941	458.28	y4+	8.6	78.58	6.75788
VEYSHGEVVK	P06909	385.536	463.745	382.865	459.745	y8++	5.84	92.21	5.38506
VFADYEAYVK	Q9ET01	606.806	966.466	602.798	958.466	y8+	5.55	89.42	4.96281
VFLENVIR	P62806	500.297	753.449	495.297	743.449	y6+	7	98.58	6.9006
VFNLYPR	O08553	459.758	672.37	454.754	662.37	y5+	7.4	98.83	7.31342
VFTLLDPQASR	Q8VCS0	628.848	683.335	623.848	673.335	y6+	10	85.21	8.521
VGDYGSLSGR	Q9WUU7	510.753	586.318	505.753	576.318	y6+	6.7	64.72	4.33624
VGIQTDEK	P47791	449.243	628.303	445.243	620.303	y5+	6.95	62.74	4.36043
VINDFVEK	P07758	486.269	213.16	482.269	213.16	b2+	7.2	98.22	7.07184
VIPGGNR	Q64726	361.713	510.266	356.709	500.266	y5+	13	100	13
VISLSGEHSIIGR	P08228	459.93	583.314	456.596	578.314	y11++	6.3	88.33	5.56479
VITAFNDGLNHLDSLK	P02088	588.984	776.896	586.318	772.896	y14++	7.8	83.15	6.4857
VITNANENYEPR	P14106	715.351	931.414	710.351	921.414	y7+	19.6	92.12	18.0555
VLAAVYK	P05064	386.247	559.333	382.247	551.333	y5+	11.5	99.6	11.454
VLDALNSVK	P13634	483.79	213.16	479.79	213.16	b2+	8.3	95.55	7.93065
VLEPTLK	P21614	404.257	268.211	400.257	260.211	y2+	4.9	100	4.9
VLGLTLLQK	Q9CPU0	496.834	780.507	492.827	772.507	y7+	5.855	96.33	5.64012
VLNLGPITR	Q91X17	496.81	780.46	491.81	770.46	y7+	8.72	100	8.72
VLYVHNSPGAHLFPDK	Q06806	451.243	530.603	449.243	527.937	y14+++	7.73	82.16	6.35097
VNVPGSQAQLK	Q02819	574.83	214.119	570.83	214.119	b2+	13.5	88.66	11.9691
VPAHFVALNGNR	P21180	435.575	402.552	432.242	399.219	y11+++	5.6	95.72	5.36032
VQAVIPK	P50405	381.752	252.18	377.745	244.18	y2+	5.98	100	5.98
VQFELHYQEVK	Q61703	476.586	600.811	473.919	596.811	y9++	7.59	99	7.5141
VQYAPERPGPQPTAETTR	Q8BWG8	670.01	228.134	666.673	228.134	b2+	9.01	93.5	8.42435
VSALIQK	Q8R016	383.75	580.391	379.743	572.391	y5+	12.015	83.77	10.065
VSNAPGVQIR	P16301	525.801	679.413	520.801	669.413	y6+	9.3	85.02	7.90686
VSVADHSLHLSK	O08807	434.242	601.324	431.571	597.324	y11++	4.36	78.02	3.40167
VTFNQPR	Q8K4G1	436.237	671.35	431.233	661.35	y5+	7.51	94.91	7.12774
VTFSNLK	P48356	408.74	616.354	404.74	608.354	y5+	7	87.25	6.1075
VTFSSGYVNLSPENK	P06684	825.417	495.265	821.417	487.265	y4+	2.59	91.2	2.36208
VTSAALDLVK	P55065	512.811	824.497	508.811	816.497	y8+	9.3	100	9.3
VTYHSPGYVYGQFER	P10404	604.958	646.318	601.625	636.318	y5+	8.635	84.09	7.26117
VVFLNTQVR	Q9DBB9	543.321	887.497	538.321	877.497	y7+	10.7	88.69	9.48983
VVGLGAQDK	O70165	447.761	696.377	443.754	688.377	y7+	5.91	87.55	5.1742
VVLAPQDVVVAR	Q8BKG3	638.387	447.258	633.38	442.25	y8++	4.105	92.53	3.79836
VVTVLAR	Q64237	384.255	569.365	379.255	559.365	y5+	5.52	98.05	5.41236
VVVHPDYR	Q3UZ09	332.183	560.27	328.847	550.26	y4+	6.9	100	6.9
VYALPEDLVEVNPK	Q61233	797.435	1147.61	793.435	1139.61	y10+	1.63	100	1.63
VYVGNDGK	P00687	430.224	263.139	426.224	263.139	b2+	9.42	83.26	7.84309
WEWLVNQHR	Q923D4	639.325	962.519	634.32	952.51	y7+	7.98	95.4	7.61292
WPEPVFGR	Q91WP0	499.261	585.338	494.256	575.329	y5+	3.681	95.9	3.53008
YALSNSIGPVR	P10493	593.827	235.108	588.82	235.108	b2+	6.195	79.88	4.94857
YASNLESGVPAR	P01674	637.325	353.217	632.325	343.217	y3+	5.53	89.3	4.93829
YDALEVFAGSGTSGQR	Q61398	834.399	977.467	829.399	967.467	y10+	8.305	69.71	5.78942
YEELQQTAGR	Q922U2	602.796	912.477	597.796	902.477	y8+	15.24	93.22	14.2067
YFETSVSRPGLGEPR	P01898	568.958	697.867	565.622	692.867	y13++	12.8	89.36	11.4381
YFPAFEK	P30115	455.234	599.328	451.227	591.328	y5+	10	97.55	9.755
YGFLLPER	Q9JHH6	502.776	524.307	497.776	514.307	y4+	8.9	100	8.9
YGLPYEDR	Q9R0S3	511.745	689.313	506.741	679.313	y5+	7.8	91.52	7.13856
YIATPIFSK	P10649	524.302	771.449	520.302	763.449	y7+	8.84	95.51	8.44308
YIESAGAR	Q9Z0L8	438.727	600.298	433.727	590.298	y6+	9.5	100	9.5
YIGGNLFTSAFTR	Q02858	728.877	1180.6	723.873	1170.6	y11+	8.1	93.94	7.60914
YIHSADIIHR	P47811	412.224	479.758	408.891	474.758	y8++	4.52	97.91	4.42553
YIQLPFGDEDALK	O70370	758.893	405.213	754.886	405.213	b3+	10.07	77.19	7.77303
YLAEVATGDDK	O70456	595.295	277.155	591.288	277.155	b2+	9.585	100	9.585
YLPGYYSEK	P58802	564.279	426.205	560.27	422.2	y7++	7	89	6.23
YLQEIYNSNNQK	Q8VCM7	761.375	988.494	757.375	980.494	y8+	10	97.44	9.744
YLTLNTEK	Q03311	495.274	277.155	491.267	277.155	b2+	4.32	89.2	3.85344
YLTTAVITNK	P60229	566.329	277.155	562.322	277.155	b2+	7.43	88.05	6.54211
YNLGLDLR	P26443	487.271	583.344	482.271	573.344	y5+	12.07	93.51	11.2867
YQSHDYAFSSVEK	Q9CQF9	523.576	639.298	520.909	635.298	y11++	4.7	84.91	3.99077
YTAGIHGNEVLGR	Q640N1	466.246	566.808	462.909	561.808	y11++	11.34	73.69	8.35645
YTGVPDR	P01633	409.208	553.297	404.208	543.297	y5+	8.08	91.85	7.42148
YTSFEYPK	Q01339	521.753	265.118	517.746	265.118	b2+	8.5	90.84	7.7214
YTSGFDELQNIHFLSDK	Q9R097	674.662	265.118	671.99	265.118	b2+	8.28	80.57	6.6712
YVYIAELLAHK	P52430	664.379	1065.62	660.379	1057.62	y9+	8	98.36	7.8688
YYDYSGAFR	Q9R0R1	576.256	825.376	571.251	815.37	y7+	6.2	97.75	6.0605
YYGAQTVR	P97807	484.248	641.361	479.248	631.361	y6+	7.06	100	7.06
