# Supplementary material for: Molecular phenotyping of laboratory mouse strains using 500 multiple reaction monitoring mass spectrometry plasma assays
Source: Commun Biol. 2018 Jun 27;1:78. doi: 10.1038/s42003-018-0087-6 (PMC6123701; doi:10.1038/s42003-018-0087-6)
Supplement: Supplementary file 4 — Supplementary Data 2 [file 42003_2018_87_MOESM4_ESM.xlsx]

## Sheet: Final table
Supplementary Data 2. Total variability and lower limit of quantification (LLOQ) of MRM mouse plasma assays (CPTAC Experiment 2).
Blue- and yellow-shaded cells represent total variability at the 2.5x and 5x assay LLOQ , respectively
Peptide sequence	UniProt accession number	Experiment 2: Total variability (%)			CPTAC Experiment 2: Validated Assay LLOQ (fmol on LC column for each injection) using AAA/CZE adjusted SIS peptide concentration	CPTAC Experiment 1: Peptide LLOQ (fmol on LC column for each injection) using AAA/CZE adjusted SIS peptide concentration
		High concentration (500x LLOQ)	Medium concentration (50x LLOQ)	Low concentration (2.5x or 5x LLOQ)
AAEDYGVIK	P37804	10.85	12.54	16	3.05469	3.0545
AAPITQYLK	O89020	13.0624	6.63545	13.9961	4.85	4.85
ADEGISFR	P35700	8.5756	11.4244	18.1801	0.275738	0.27575
ADVDLYQVR	Q9CR00	6.34628	8.08881	16.9311	0.659115	0.659125
AEGTTIAEPDTK	Q3UZA1	10.92	13.99	13.41	5.47468	2.7375
AELNEFLTR	P62908	6.23896	7.8701	14.7468	0.660201	0.660188
AEVDDVIQVR	O88783	9.3365	9.05515	14.4174	4.04055	4.0405
AFAAQEDLEK	P26043	8.36	9.33	17.47	0.533438	0.533438
AFSGLTQNPESIELR	Q9Z1T2	7.43	3.75	18.69	0.0658883	0.0329375
AFVFPK	P14847	10.4311	8.37026	13.1047	4	4
AGDLGVDLTSK	Q9DCW4	6.9361	9.33956	16.7974	0.617061	0.617
AGIIASAR	P58252	10.1621	13.3342	15.0198	2.00856	2.0085
AGPAVPQEAIPLQK	Q61508	9.11103	11.9059	15.4904	2.00865	2.00875
AHYGGFTVQNEASK	Q8K0E8	8.30926	7.54627	13.4712	29.6976	14.848
AIGNALK	Q9DCX2	9.66415	11.0302	17.7096	1.32062	1.32062
AISQSGVVISK	Q63880	10.6974	6.92368	10.8259	3.45841	3.4585
ALAIDHLNEDQLR	P50752	4.93	7.88	13.26	0.189905	0.189875
ALASQLQDSLK	Q64727	5.64	6.32	10.98	2.01453	2.0145
ALDFAVSEYNK	P21460	9.06	8.57	16.78	5.2	0.65
ALEEANADLEVK	Q6IFX2	8.61	9.64	15.95	1.8031	1.803
ALEPLEK	Q80XD8	8.35708	12.0381	11.7322	4.239	4.239
ALEWLGFIR	P01786	16.5004	15.5068	8.54767	0.731283	0.365625
ALGTLLHTNLR	O35516	7.96192	9.98053	15.9336	3.7	3.7
ALHIPESLPR	P16675	7.16	6.82	17.53	0.318125	0.159062
ALPAPIER	P03987	12.4785	13.0717	9.46999	2.35774	2.35775
ALPSPIEK	P01864	11.5042	7.06213	15.6385	31.4766	3.9345
ALQASALAAWGGK	Q91Y97	4.58783	8.05721	12.9905	2	2.75175
ALQATVGNSYK	P11438	9.71591	11.5414	14.2669	2.18875	2.18875
ALTSELANAR	P26041	7.14823	9.05423	6.49289	37.5	37.5
ALTVPELTQQVFDAK	P99024	8.20999	8.25347	6.36327	3.70212	3.702
ALVLEELSPTLR	Q9Z0M9	8.53172	7.34962	17.2902	0.254543	0.448188
ANEELAGVVAEVQK	Q61176	8.49483	10.3824	17.4805	2.09313	2.09325
ANTIGISLIK	P13707	7.69027	10.8582	13.3788	0.919375	0.919375
AQPGLLK	Q6P253	5.7074	9.2733	14.8338	0.4325	0.4325
AQVLGYTSATTTDQHGLAK	P28666	9.2	9.29	14.46	2.85581	0.1785
AQYEDIAQK	Q3UV17	10.71	8.68	17.27	1.08091	1.081
ASISYSSK	P16294	9.3	9.57	19.3	4.07996	4.08
ASLENNLEETK	Q61781	7.60281	11.6005	12.3749	0.740749	0.74075
ASLENSLEETK	Q9Z2K1	9.71	9.36	14.19	2.15375	1.07688
ASLEPEQEAGHQTEGK	Q8R1U2	6.46053	10.1144	11.7216	0.866825	0.866875
ASLPGVK	O70251	9.34586	11.7836	11.426	8.30437	8.304
ASSIVVSGTPIR	P35505	13.97	11.48	17.31	0.838823	0.419375
ATSQVVAGTK	O08677	15.0773	14.2448	16.3173	76.6992	157.74
AVEAFETAK	Q64442	9.68	10	19.71	0.623896	0.311937
AVELAANTK	P40142	10.7875	10.8321	10.9469	11.6472	11.647
AVLDVAETGTEAAAATGVK	Q91WP6	6.38	6.58	17.95	6.88593	6.886
AVLENALR	P70362	9.89	10.47	17.24	0.4375	0.4645
AVLHIGEEGTK	P61939	8.82498	9.03471	8.22608	1.07757	1.0775
AVSYLGPK	O08997	11.7886	9.64125	13.4564	2.10601	2.106
AYLDVNELK	Q8R4K8	10.9005	13.2172	15.1944	1.84765	1.8475
AYLTTVEDR	Q61830	5.89151	9.41798	14.5831	1.56753	1.5675
AYNLNEER	P12399	7.39065	11.7727	17.3712	3.5675	3.5675
DAFALAK	O88685	5.2945	10.2684	12.0911	1.29	1.29
DAGTIAGLNVLR	P63017	8.19	14.2	15.88	2.25527	2.2555
DAPDGPTVVLTVDGR	Q80YC5	7.13909	4.53283	11.9271	2.85929	2.8595
DDLYVSDAFHK	P32261	11.1668	6.20666	14.8557	6.19932	3.557
DEAAYGALR	P97372	8.37	4.66	17.17	0.692312	0.692312
DEIPHNDIALLK	Q8K0D2	10.7075	9.17762	13.3431	0.9634	0.963375
DFALQNPGVVPR	P70389	13.4836	11.6104	13.4579	2.2	2.2
DGVILGADTR	O35955	6.16	11.47	18.07	0.377285	0.188656
DHAVDLIQK	P01029	6.13082	5.90023	13.5312	3.8727	2.0365
DIAYLGITDVR	P41317	12.2175	10.927	10.7507	1.2666	0.633312
DIFTGLIGPMK	Q61147	7.02685	2.72513	11.9773	2.41	1.594
DISDVER	Q9D819	7.73781	9.66656	15.1003	0.9912	0.99125
DIVEAHYR	P15105	10.67	8.22	16.64	2.5707	1.28537
DLAFTLEER	P06801	8.17	5.39	9.6	1.44986	0.362438
DLEIEEVLFHPK	P04186	14.457	12.3217	8.94589	0.916687	0.916625
DLHTLILVNNK	P28654	9.7537	13.1312	10.5588	2.36668	2.36675
DLISTGIK	Q9CY02	5.33762	6.39367	10.4666	8.2	8.2
DLPSPIER	P01867	9.96358	8.71347	16.8944	33.2	2.075
DLQYVEK	O88998	7.44	12.42	19.91	0.625	0.3125
DLSFTEEGYQVHPR	P35436	8.7588	12.2904	17.4091	3.915	3.915
DNAGDVAFTR	P08071	7.44	8.42	13.81	2.20754	2.2075
DNVVIESTKPENQEAQDGLR	Q02596	11.89	8.74	17.56	0.367294	0.183625
DPGVLDR	P50543	7.66038	10.4094	13.8166	1.18675	1.18675
DPNGLSPETR	Q00724	10.31	7.26	16.78	14.3897	7.194
DQIYDIFQK	P60843	8.65905	12.5205	11.4615	1.88323	1.883
DQPRPAFSAIR	P98086	5.2066	9.28801	9.08452	0.608771	0.152188
DSLLQEFK	Q07456	5.16493	8.49224	13.2191	2.55022	2.55025
DTPLTLTVLHK	Q06770	6.62674	9.81011	8.64561	6.45	6.45
DVLTITLTPK	P01869	9.01714	7.90363	12.4872	24.5695	6.142
DVNTFIHGNK	P21570	9.62	11.44	14.09	1.23101	1.23101
EAATVEELNPK	Q78ZA7	6.56433	10.8823	10.2377	1.05525	1.05525
EAFQEALAAAGDK	P10639	6.96	10.64	14.22	2.15063	1.07537
EAFQLFDR	Q60605	6.3254	8.21987	19.9785	0.830561	0.8305
EALENEFK	O09131	11.61	9.88	15.43	5.10972	5.11
EALIQFLEQVHQGIK	Q9JJN5	10.1787	10.0244	12.4204	16.0536	4.013
EAQLPVIENK	P20918	9.04893	9.46671	16.6285	21.1059	7.262
EDVSYEER	Q9R257	10.12	10.41	19.22	1.52483	0.762375
EELEEVIK	Q9Z2U1	6.86	11.36	11.71	1.02633	0.513188
EETVPLR	O09061	5.69765	9.70046	12.4429	0.805511	0.8055
EFNIAGFPTVR	Q8BND5	5.15917	7.03875	13.4962	1.25003	1.25
EGAFVYSDR	Q3SXB8	5.63	6.23	13.42	0.536705	0.536687
EHGVPILISEIHPGQPADR	Q8BH60	6.27379	11.7321	12.3209	0.251662	0.251688
EIEYLENTLPK	P18337	6.93	8.2	17.91	0.5439	0.543875
EINLQDYEGHQK	E9PV24	9.81	7.97	16.53	14.1952	14.196
ELETLTAQTQK	P70194	6.01612	9.51353	14.9993	7.47282	7.473
ELGGNLATPR	Q91V98	9.19964	11.3956	16.5805	0.597019	0.597
ELISQFLLNR	Q00897	9.03447	6.2893	10.6467	8.04576	5.409
ELQDLALQGAK	P26339	6.68	8.47	14.52	0.95557	0.47775
ELQETNAALQDVR	Q9R0G6	11.5572	9.11625	16.9372	0.770744	0.77075
ELSEQIEK	P26040	7.62	12.64	14.25	6.27892	3.1395
ELYLTGNR	Q7TQ62	4.66823	8.52638	19.6518	1.31532	1.31537
ENEEAPLR	P47880	6.02	16.84	18.1	0.625308	0.156312
ENHVVLASPEETR	Q9CZT5	11.9083	7.71441	17.6282	1.13868	1.13875
ENIIDLTNANR	Q5FW60	7.83	8.11	17.49	0.227219	0.0568125
EPALLELEGK	P40124	6.05687	11.1415	8.91536	1.03687	1.03687
EPGEGATTYLVTSVLR	P01878	8.28	6.85	15.56	0.631451	0.31575
EQAEAEVASLNR	P21107-2	9.17816	9.2899	14.4911	2.12	2.12
EQIIYGK	O08689	7.7	6.95	12.04	0.808957	0.4045
ESFQEFFGR	P05367	8.62604	11.9477	5.181	5.11817	5.118
ESGIDLADSNQR	P35917	6.92	8.85	19.9	25.136	6.284
ETGQGYQR	Q9Z1R3	6.25174	7.79095	8.96431	33.9785	33.98
ETVVTSTTEPSR	O08795	9.26	8.23	12.89	3.47875	3.4785
EVATAIR	P25444	9.82	9.36	9.25	5.4275	5.4275
EVSFDVELPK	Q61704	7.39039	9.73765	14.4562	3.28647	3.2865
EVSTYIK	P10126	8.47372	8.53388	9.14569	1.58333	1.58337
EVVQNFAK	Q9CQI6	7.46	10.42	16.87	1.6497	0.824875
EVYFAER	P63254	8.9209	8.52443	18.5531	3.21965	3.2195
EYLIAGK	P25785	6.09519	9.98598	13.4172	0.519919	0.519938
FAAATGATPIAGR	P14206	9.13	10.27	19.78	5.61074	5.611
FAHYVITSQVVNNADK	Q61702	12.7078	11.6456	16.3263	2.54961	1.581
FDGLNSLTYK	P15535	8.75	9.86	15.7	0.2725	0.2725
FESEFPQISK	Q9ESB3	9.49076	12.8188	18.5806	1.13132	0.565688
FGHSYIPR	O08710	13.2725	11.9261	7.67183	2.57376	3.69
FGTVDFLGDPR	Q8VCC2	3.29	4.14	8.03	48.3349	48.3349
FHPLHAK	P47878	17.5398	17.5127	19.6266	14.6	14.6
FIGEGAR	P62196	11.6941	12.7043	14.2021	4.82711	4.827
FLEEHPGGEEVLR	P56395	5.99	6.52	15.75	0.751445	0.7515
FLFQVSR	Q8VCG4	8.5264	6.95972	14.4224	1.15	1.15
FNSVVTNPQGHYNPSTGK	Q02105	12.2245	10.9827	17.1854	7.45718	7.457
FPELSLK	Q8VDK1	6.8323	15.0643	18.7897	2.12595	2.126
FQEGQEEER	Q8BH61	5.98663	10.5004	11.6397	4.69783	4.698
FQIATVTEK	P99026	10.5279	16.3087	17.1994	0.825	0.825
FSAEFDFR	Q08761	12.0341	7.94517	14.6204	2.71508	1.59725
FSGLPDTLLPQEPSQR	Q8R2Z0	6.87	6.55	17.58	0.530856	0.265437
FSGSGSGTAFTLR	P01630	15.3125	12.4184	15.0427	4.26225	4.262
FSGSGSGTDFTLK	P01631	6.49	8.16	12.39	3.38461	3.384
FSGSGSGTQFSLK	P01636	9.50263	9.79999	18.3683	0.584407	0.292187
FSISTDYNLK	Q03734	9.91348	10.6424	19.6134	1.26423	1.26425
FSISTDYSLK	P29621	5.27	10.21	16.51	0.498024	0.249
FSSSGSGTDFTLR	P03976	14.5122	16.6247	18.4665	0.413686	0.206813
FTAVIHAVTPLVSQSQPVLK	P97464	9.91101	11.5503	8.73263	3.3666	3.3665
FTGLQYLR	P51885	8.63192	9.81572	12.4838	4.95	4.95
FTIGDHSR	O88342	7.74	7.99	17.34	1.73897	1.739
FTPFILGK	P52793	5.96	6.33	9.72	2.3375	2.3375
FTTDLDSPR	Q80YX1	16.7401	13.2614	16.2046	1.88123	1.72225
FVFGTTPEDILR	P35441	4.57339	10.1976	13.6047	8.937	8.937
FVGDADLER	P30999	9.97	12.06	14.67	0.514798	0.514813
FVTGLDIGPK	Q62469	5.49182	7.93379	8.99643	29.5302	29.54
FVYVADVTAK	Q62087	5.25213	8.15346	7.51416	1.27371	1.27375
FYSDNSVQR	P98063	13.7177	10.5751	15.0616	5.2874	5.2875
GANEDELSPETSPYVK	Q64739	10.1208	9.90323	13.9169	19.6956	19.696
GAPFEVK	P31230	7.45055	11.0388	13.4633	3.1725	3.1725
GDLGIEIPAEK	P53657	9.81542	9.79488	18.2836	1.5603	1.56025
GDLGPFSR	Q9QUR7	5.73	8	12.58	0.694336	0.69425
GDNQSPIELHTK	P16015	9.62	6.95	17.44	1.86872	1.8685
GDSLAYGLR	P10923	9.38437	5.80814	15.8313	0.472587	0.472562
GEDFPANNIVK	Q9CY50	6.20124	9.61829	19.3498	2.11639	2.1165
GEEILSR	P13597	8.30679	13.5257	17.6825	1.53188	1.53188
GESLGIK	P97315	3.88	5.9	10.56	1.48127	1.48125
GETAVPGAPETLR	Q8CHP8	5.40143	8.72505	15.3751	2.7312	2.731
GETHEEVHSVLHFR	P49182	6.6038	9.74283	13.0562	10.5067	10.507
GFPNVVTSAITLPNIR	Q9JM99	14.3301	12.7529	12.3118	1.41803	1.418
GFSGLDGAK	P11087	8.43168	11.4129	12.6295	3.34965	3.3495
GFYFNKPTGYGSSIR	P05017	8.25	12.76	14.15	2.30419	0.576
GFYFSRPSSR	P09535	11.3043	15.095	13.1815	0.342185	0.342187
GFYYSLK	Q9D1H9	10.2855	13.3487	18.9031	0.903923	0.903875
GGAGPPGPEGGK	P08121	11.9321	11.2552	15.3799	3.7765	3.777
GGPLGYQK	Q80T21	11.6888	12.9916	12.3204	8.43626	8.436
GGTSEDITALAYK	Q8BH35	12.3938	11.3509	19.062	1.97989	1.98
GHFGLFPANYVK	P49710	5.75762	8.85776	9.72668	1.57311	1.573
GIAGTPGPK	Q3U962	4.81	6.8	11.65	10.09	10.09
GIHPTIISESFQK	P80315	10.78	9.43	14.08	0.808585	0.404313
GIIDPTK	P63038	5.80849	5.5374	14.3064	0.5625	0.5625
GIQNDLTK	Q63918	4.692	6.71132	5.35909	20.0882	20.088
GITSLPAPAVR	Q01102	8.51	7.85	17.18	0.199242	0.099625
GIVQYLQK	Q9EQH2	4.50845	8.38639	8.40207	8.66685	8.667
GLDFEAK	P09803	5.80742	7.49882	10.5082	4.6325	4.6325
GLGEISAATEFK	P13595	6.78864	11.1121	18.0042	1.11419	1.11425
GLGTDEDSILNLLTSR	P48036	7.81	6.94	14.34	4.1724	2.08625
GLPNVQR	O88844	4	5.17	15.62	4.1887	1.04713
GLSLYAK	Q60590	9.56272	6.92341	15.8963	7.1	2.03125
GLVDAGYEVDK	Q9D7Q1	7.74	11.63	17.06	0.385937	0.192969
GNYDAAQR	P05366	10.2792	6.76374	19.1311	12	12
GPAENSEHQLTPR	Q3U108	7.7347	10.381	18.3064	0.669504	0.6695
GPDSVFLIK	Q91X72	6.95364	7.92758	8.83646	4.79407	4.794
GSEYFGNGR	P00688	13.5641	10.0707	16.5402	2.01802	2.018
GSGTAEVELK	P52480	7.95	8.48	14.63	1.05547	1.0555
GSSAGGLQHLVSIR	A2A8L5	8.62	13.74	15.11	0.43225	0.216125
GTLSVVAVYHAK	P01027	5.77651	6.04699	8.943	4.9	4.9
GTSLHSLR	Q80W65	9.51227	10.7286	15.4933	1.57293	1.57288
GTTAVLTEK	P70195	9.71	9.35	17.83	4.205	0.525625
GTVFSELPAR	O89103	7.29585	8.99851	13.3975	1.00475	1.00475
GVDSSVFEALPK	Q8QZR4	5.71483	6.87718	8.21827	1.13361	1.13363
GVLFASGQNLAR	Q9CPY7	10.32	10.14	18.4	0.302995	0.302995
GVSEPLLETDTGDK	O09159	9.6804	10.4492	8.91417	1.90875	1.90875
GVTIASGGVLPR	Q8CCK0	15.2723	13.7392	16.1283	0.963794	0.96375
GVVGPQGAR	Q01149	5.94917	11.4318	16.7208	1.04879	1.04875
GVVPEDAVETLAGSLGTR	P51125	12.3164	10.8682	14.9626	0.617354	0.617375
HALSAGYR	Q9JII6	7.36	8.51	11.76	6.66652	133.34
HFGYTSYSVSNSVK	P10605	8.72022	8.02114	16.5202	3.70683	3.707
HHPDILGR	O08742	4.41246	12.3462	19.425	0.475898	0.475875
HIQLHDLDFQIR	Q61805	19.1665	9.91963	14.1247	15.5591	15.56
HITIFSPEGR	Q9QUM9	9.21093	8.96547	11.6701	1.6999	1.7
HPTQLANSGLK	P16092	10.68	8.67	10.81	2.94972	1.47475
HQTVLDNTEGK	Q921I1	11.3621	11.1091	14.9302	16.0514	16.052
HSLVSFVVR	Q8BMS2	10.36	12.13	13.16	0.694036	0.347
HTNLGPLETK	Q8K182	9.00421	13.5388	15.7842	4.165	4.165
HTNLVPHGTEK	P28665	13.1911	8.32096	14.3122	29.6072	3.701
HVFGQAVK	Q9WUM4	9.98167	11.737	9.7014	18	18
HVFGQPAK	O89053	7.8	8.95	17.02	3.744	1.872
HVPLIQPVEK	Q9QXC1	10.4471	4.91362	13.4743	5.7618	5.762
HVSPAGAAVGVPLSEDEAR	Q9CWJ9	5.43114	6.8968	15.9625	0.510852	0.510875
HVVPNEVVVQR	P13020	7.42599	7.44919	11.72	5.5	5.5
HYGALIGLNR	P15327	7.61261	9.5947	15.1059	1.15588	1.15587
IANVFTNAFR	P11247	5.93588	13.4512	14.7508	0.81655	0.8165
IAQYYYTFK	Q07968	10.3394	8.39255	17.0367	5.53125	9.668
IDAVYEAPQEEK	P33434	9.04	9.89	13.93	4.81266	4.8125
IDIIPNPQER	P11499	7.46179	8.20617	14.1184	1.125	0.950875
IDLPEYQGEPDEISIQK	Q9D892	11.8749	9.8714	13.1118	2.98632	2.9865
IDLTDFEK	Q71KU9	5.09	8.76	15.85	0.148455	0.148438
IDSQLVEK	O88968	7.42546	8.37154	8.82428	8.46852	8.469
IDVSVEAASGGK	O08749	10.68	9.17	19.28	3.56414	3.564
IEEALGDK	P21550	8.31804	11.3165	18.272	2.35468	2.35475
IEGLQSLVNLR	Q3UM45	11.58	10.1	13.14	1.38928	1.38925
IEHPGLSIGDTAK	P30681	5.58812	7.77007	8.02899	0.570013	0.57
IELLGSYDPQK	Q9D358	7.48	5.05	18.28	0.179322	0.179313
IFADLIVLK	P07361	6.841	5.30611	10.3027	2.375	2.375
IGFALAR	P06281	4.82	5.98	12	1.02875	0.0642969
IGLFGGAGVGK	P56480	6.56994	9.19424	13.0984	1.01924	1.01925
IGPASQGLQK	P00920	8.61146	8.81165	19.8916	0.567167	0.507812
IGVPAFQQR	Q64339	6.56	6.75	13.91	0.175602	0.175594
IHFFLSK	Q7TNV0	5.19	5.37	12.6	0.810635	0.405313
IHPSDSDTNYNQK	P01750	12.2517	9.43414	9.40589	121.893	121.9
IIPSTEDPNEDIVER	P01592	9.68491	8.90912	13.1104	9.51634	9.516
ILFNQQELFGR	Q9DBD0	6.2516	8.71353	15.8826	5.16243	5.162
ILGADTSVDLEETGR	Q03265	9.87	10.33	12.79	1.38109	1.381
ILGPGLNK	P53026	8.72	5.88	9.18	1.90252	0.95125
ILSDDTALK	P54728	7.79856	8.71421	12.9085	0.80375	0.80375
INENTGSVSVTR	Q9WTR5	12.499	15.3282	12.9524	1.75	1.62425
IPASFEK	P51910	7.02715	9.53423	13.9728	8.93228	6.5605
IPLENLQIIR	Q01279	6.12901	8.21606	11.9336	3.01376	3.014
IQEEGTGVEETGK	Q6GQT1	9.99901	9.96165	17.7472	7.14281	7.143
IQSSHSFQLENVNK	Q91XA2	7.75	9.61	17.78	3.92731	1.96375
ISEDTAILK	Q8K135	6.83218	9.74307	16.7345	0.585625	0.585625
ISLYSK	Q99K82	9.77476	9.84406	15.3446	19.4674	4.867
ITDYGLESFR	P18293	8.57208	13.0008	16.9856	8.703	7.331
ITFTLSHVK	Q923X1	4.1	5.82	14.38	0.949703	0.237426
ITGLGVK	Q64374	4.8	4.84	11.5	4.415	4.415
ITHQESTSVLLQQSER	O55111	8.88	10.35	18.06	0.691535	0.6915
IVVVTAGVR	P16125	9.01	9.17	16.09	0.864375	0.864375
IYGPADSASR	Q9DC11	8.9	9.37	18.67	1.3889	0.694438
IYGPGAGR	Q9QWK4	8.12601	6.80073	9.14064	2.15959	2.1595
IYHPNIDEK	P68037	11.24	8.46	17.53	14.8192	7.41
IYVTGSLSHSAQAK	P29788	8.32032	7.07205	16.3758	1.90845	1.9085
LAADTVVSLGR	P48759	10.2642	10.2904	15.8196	2.88076	2.881
LAAVAAINAAIQK	Q9JKF1	6.67612	8.7783	18.6065	2.67601	2.676
LADVYQAELR	P03995	7.00434	10.3654	16.2823	0.396	0.45275
LAELHSDLK	P55302	6.07787	12.1422	10.6368	2.46673	2.4665
LAGESESNLR	Q01853	7.92	11.84	15.22	3.31373	3.314
LAILGIHNEVSK	Q7TPR4	7.26784	6.96896	10.9534	0.968252	0.96825
LAPALSVK	Q93092	8.01	6.79	8.28	0.23875	0.119375
LAQIHIPR	Q00898	17.7348	10.6782	6.89001	34.48	2.155
LEAGDHPVELLAR	P07214	16.1811	11.7319	19.9061	0.930724	1.033
LEGLTDEINFLR	P11679	8.44	5.78	6.04	18.4954	18.496
LEGNPIALGK	Q62000	5.98	5.89	10.83	5.875	5.875
LEIPLNSDFQDNYYK	P09581	7.93632	10.554	15.1672	0.621885	0.621875
LELAEQK	Q8BSS9	7.19369	8.32041	14.6394	7.4	7.4
LENLDLSHNNLK	O35930	3.03838	6.27796	7.13556	0.977337	0.977375
LEPQIATASEYAHR	Q9DBG5	7.67	7.44	16.18	0.492153	0.492125
LEVAFSHYQK	P50404	7.57	7.55	11.55	0.888359	0.88825
LFDEINPETK	Q8R121	6.30823	9.446	7.69928	6.18306	6.183
LFVTNHEK	P39039	7.03	9.68	18.77	1.9078	0.953875
LGAEVYHTLK	P17183	11.5235	11.2795	19.9459	0.385341	0.385313
LGEYDLR	P33587	10.6198	9.87063	16.2072	3.41532	3.4155
LGLLVDTVGPR	Q9WVJ3	5.02404	7.08189	8.49971	0.54747	0.5475
LGPTVASR	Q5ND34	3.93	5.88	11.89	1.75835	1.7585
LGTSLSSGYVR	O70362	8.27767	6.95088	19.8164	0.260703	0.260688
LGVYEVEDQLTAVR	P97321	5.24	7.36	18.17	0.765641	0.191406
LHIDQIDSTLK	P29533	12.6987	10.2609	15.5027	4.09682	4.097
LHISPDR	P34884	9	7.7	10.22	9.46	9.46
LHVEINGISPK	P04202	5.23328	7.55238	10.1455	1.17779	1.17775
LIDLHSPSEIVK	P60867	4.58341	8.54914	19.8193	0.426105	0.426125
LIQYYYDEK	Q91V80	7.89	9.02	11.35	8.45467	8.455
LLAGDHPIELLLR	P70663	6.10876	6.2153	6.39909	0.802465	0.8025
LLDAGADTNAQDHSGR	Q61982	7.81	6.44	10.94	0.887965	0.888
LLEFQNDR	P29391	7.07	9.39	14.42	0.266298	0.133156
LLIYDTSNLASGVPVR	P04945	7.52388	8.901	13.9634	2.30989	2.31
LLIYYTSSLHSGVPSR	P01643	6.54608	6.15063	16.6061	1.02747	1.0275
LLLSAALSAGK	Q61362	13.0717	11.7968	19.0286	2.3276	2.3275
LLSVPFEK	Q9CQ60	7.20871	9.39611	14.2193	1.96125	1.96125
LLYPADIPVGNDQLLELLNK	Q62009	12.02	10.85	8.35	17.738	4.4345
LNVKPLAR	Q8QZT1	9.69992	11.7094	12.5013	3.35111	3.351
LPDPQILK	P28798	9.41	7.59	19.27	0.397412	0.397437
LQDVTDDHIR	Q923D2	8.78	10.54	16.84	0.903743	0.451875
LSEALTDFSVK	P97290	6.53211	11.1405	17.2374	2.575	1.55975
LSEIDVSTEGVK	Q9D8Y0	9.76833	11.2748	14.5085	6.85133	6.851
LSFQEFLK	Q62356	9.25264	9.12436	14.6854	0.866875	0.9375
LSILYPATTGR	O08709	5.86199	9.38842	14.879	0.549145	0.549125
LSLEDTPK	E9Q414	7.21642	8.26482	8.28933	3.55299	3.553
LSPQSIYNLLPGK	Q61838	15.7632	13.3825	4.96201	43.2	10.718
LSSAHVYLR	Q78PG9	10.92	9.27	15.82	0.557683	0.278844
LSSETFGFAAR	Q8CIZ8	10.4571	12.6394	14.6781	3.19964	3.1995
LTFPLDYHLNQPFLFVLR	P97298	16.7216	12.8871	12.9276	3.4	1.47075
LTLEQIDLIR	Q8C255	13.3472	10.7194	10.0793	2.34339	2.3435
LTLSLLR	P35330	5.37375	8.12845	14.4019	0.367382	0.367375
LVDTLPQETR	Q06318	6.55354	6.25242	12.6718	0.536405	0.5365
LVESGFTTDPVTIENK	P01872	13.0292	11.8836	15.8275	3.60544	1.8025
LVIIESDLER	P58771	9.14233	10.6099	19.2243	0.230711	0.230719
LVPVVNNR	Q62165	4.90702	10.7105	9.64362	0.156678	0.156688
LVQEVTDFAK	P07724	11.9818	13.5039	11.055	66.04	16.51
LVQIHIPR	P22599	13.7546	11.947	8.75296	14.4	7.2
LVQLAGTR	P35455	8.77	8.48	17.4	0.299963	0.299969
LVVEEK	P11680	8.83	10.18	10.1	2	1.6925
LYEQLSGK	P70296	5.37	8.06	15.01	2.5175	2.5175
LYQPEYQEVSTEEQR	Q9JKR6	9.59	9.42	18.78	27.5109	13.756
NALLAK	Q8VCU0	9.42632	13.136	13.8152	1.2545	1.2545
NDEGIAYR	Q61171	5.25582	11.4711	12.3797	1.12653	1.1265
NESGGHAVPAGSETHFR	Q9D8S9	10.5211	12.604	12.9291	18.0153	18.016
NFTDVHPDYGAR	P24270	10.72	9.63	15.08	0.90625	0.90625
NGITGIR	Q9Z1F6	7.75275	13.2787	14.1194	4.18109	4.181
NHGLETLQATQK	P31532	6.65	7.37	11.88	7.52317	3.7615
NIFSFYLNR	P18242	10.3	6.74553	10.6492	1.01945	0.443625
NIIDPTFR	Q8R242	11.18	8.98	16.73	1.61076	0.805375
NIIHGSDSVESAEK	Q01768	5.27683	9.96531	8.0991	2	2
NIILEEGK	P18760	8.64	7.96	18.94	0.233255	0.116625
NILQLHDLTTGALLK	Q9QUR6	8.52783	8.74691	12.3432	0.49085	0.490875
NLLELLINIK	O89051	8.15	10.63	12.59	3.21133	3.2115
NLQYYDISAK	P62827	6.37	11.12	16.57	1.62305	1.623
NNSFYGPEVK	Q00519	7.77	7.13	12.85	2.85521	2.855
NPNPSALPQLQEQR	Q61247	8.52715	9.96584	18.3165	9.10385	9.104
NQLTSNPENTVFDAK	P20029	6.52533	8.28955	15.0675	1.05	1.25
NQLVEIEK	Q61646	10.1503	9.23396	12.344	18.2515	18.252
NSILETLNTADLGNLK	P07743	9.68725	6.25272	13.9543	3.04304	3.043
NSPLVSR	P08249	13.5043	11.2283	14.6795	7.48464	7.485
NTETNVFPQDK	P42703	9.17055	11.4293	14.8649	0.897733	0.89775
NYTDDAIETDDLTIK	Q9Z2U0	8.68	9.25	15.1	6.17228	0.192884
PDFSSQPAVHK	P21803	8.99728	9.64403	12.4778	11.7065	11.706
PGFPVQEK	P37889	5.06	6.02	9.61	7.85133	7.851
PYGVNFR	P97802	10.2574	9.28275	16.9506	4.24632	4.2465
QEPGENSEILPSLK	P46412	6.96471	5.51143	17.9287	0.689614	0.689625
QVSEHIAVYR	P70274	10.45	11.27	15.4	4.29962	2.15
RPDVLHQLR	P03953	7.03	6.9	14.46	2.17514	2.175
SAFSVGLETR	Q60994	8.68235	11.8231	14.5464	1.53296	1.533
SAGYPGTLIPYR	Q3U0B3	9.55	8.97	12.58	12.3848	6.192
SELAVSSELDLLK	Q07797	6.5	6.73	14.74	1.94695	1.947
SFEGNNNYDTPELR	P97333	11.57	14.31	15.36	14.2632	7.132
SFSENTLAR	P70375	9.59661	7.67832	9.76164	4.34438	4.3445
SFSTVPYIVGINK	Q8VCT4	6.55996	10.4325	18.7005	0.922545	0.9225
SFVLNLGK	P16045	4.9864	8.32346	18.4561	0.260368	0.260375
SGEVLVNVK	Q9QZD9	9.33482	11.4359	17.2115	0.926718	0.92675
SGFFNLQEDNQK	Q60675	7.74	9.17	19.51	1.9605	0.98025
SGNENGEFYLR	Q8BPB5	7.22987	11.8838	16.6352	5.25712	5.257
SHPAHTAAPQVTSTASK	Q60805	12.08	12.26	19.95	2.70714	2.707
SIGYSIR	P55284	6.50792	10.3907	13.9328	0.48875	0.48875
SILPTAPR	Q8BGD9	6.75616	10.3857	15.5041	0.517259	0.51725
SILYDER	P49722	8.01	5.58	14.84	0.63655	0.636562
SITTIIDTFHQYSR	P31725	5.82441	7.71757	16.9633	3.20569	3.20575
SLEDLNR	P06728	12.3732	15.3029	17.2103	12.5	12.5
SLGSEEINPVHTDNFQER	O35188	7.62883	9.32334	9.81446	0.883394	0.8835
SLGVGFATR	P11404	11.7	7.63	18.01	4.83558	10.041
SLLNSLEEAK	Q06890	8.66686	7.7446	10.2789	1.96738	1.96738
SLQVALEEFHK	Q9DD06	7.10334	10.1588	17.0201	1.3425	1.3425
SNFEEALAAHK	P09103	6.42563	10.1314	9.7892	8.41248	8.412
SNPTLNEYHTR	Q00623	11.8392	9.47922	10.1284	45.2935	11.323
SNVNDGVAQSTR	P17751	10.26	8.44	15.28	1.71371	1.7135
SPAPISK	P06796	12.3867	15.8196	15.7147	14.5774	14.578
SPEPISTQTHSVQILFR	P98064	4.36	3.68	9.92	1.1446	1.14463
SQSLFSYSVK	P12246	5.7574	7.95846	11.1423	2.37893	2.379
SSDSGLPSDIPHVR	Q8K558	11.43	11.06	16.43	7.04125	3.521
SSFFVNGLTLGGQK	P62962	5.42601	7.09245	15.6471	0.974246	0.97425
SVDEVFGEVVK	Q9DBP5	8.23466	11.7772	8.03011	2.90001	2.9
SVNQSLLELHK	P09528	9.22789	11.7322	14.6264	1.36781	1.36775
SVVVHAGEDDLGK	O09164	8.30568	8.01231	13.7803	3.84075	3.841
SYTITGLQPGTDYK	P11276	12.6983	9.62026	13.8756	13.608	13.608
TAESGELHGLTTDEK	P07309	11.4521	9.53413	16.2956	3.03371	3.0335
TANLGAGAAQPLR	P08226	6.39494	10.5509	12.7698	3.1125	1.03925
TEAYLEAIR	P47867	9.87485	9.41368	14.8029	1.30195	1.302
TEGLVQVK	Q61129	8.28297	8.57975	18.9621	0.5409	0.540875
TELEDTLDSTAAQQELR	Q8VDD5	5.88	7.23	16.81	7.55581	7.556
TENYDEHLEVFK	P06683	7.0812	9.9879	5.11862	7.47241	7.4725
TESELLEISGK	P23953	8.83519	8.75197	7.92755	4.80477	4.805
TFHETPLQLLEK	P07141	4.03	4.63	12.64	0.781471	0.7815
TFLGGASVK	Q61468	7.06	4.64	19.42	0.449492	0.22475
TFLVGER	Q9D8N0	8.79	6.7	15.04	3.40194	1.701
TGAISGHSLK	P26262	8.87263	8.04087	10.9811	10.2309	10.231
TGFSLDNGDLR	Q9CZ44	11.84	12.08	18.65	1.56842	0.78425
TGIVSGFGR	O88947	8.59383	8.62812	13.9433	3.35475	3.3545
TGPNLHGLFGR	P62897	9.8875	11.4442	12.9114	1.85593	1.856
THAVLVALK	Q9R1P4	19.1985	11.9233	18.9055	0.703811	2.81525
THEQLTPLVR	P09813	14.4501	6.24851	15.6088	104.8	6.55
TIAPALVSK	P17182	8.76635	9.9787	13.1252	0.65286	0.430312
TIDELAFK	Q6F3F9	11.39	8.37	16.11	7.66836	7.668
TISSGIHLK	Q9Z126	9.95823	9.659	11.4334	1.82938	1.8295
TLADGVPSR	P01635	14.2281	8.87036	15.6806	0.955943	1.912
TLAQFLPK	Q9Z0M6	6.74	12.36	13.86	0.249375	0.249375
TLEEDEEELFK	P34022	11.0651	9.70857	18.255	1.00308	1.00313
TLEGELHDLR	P48678	9.76827	9.5466	15.2271	2.915	2.915
TLFSVLPGLK	A6X935	5.82804	4.49763	13.2997	7.15068	7.151
TLHDQLVLAAEK	P11859	9.88226	7.86675	15.1579	1.01219	1.01212
TLNQLGTPQDSPELR	O70439	9.94185	12.7736	17.8265	4.97141	4.971
TNEAQAIETAR	P61089	7.61189	9.9676	15.9925	3.37281	3.373
TNFFGTR	P48758	6.948	9.58055	12.1895	3.2406	3.2405
TNTQPFDLQVYHPSR	Q91ZX7	7.74	6.73	17.58	0.379948	0.379937
TNVSGGAIALGHPLGGSGSR	Q8BWT1	7.26	10.01	14.19	0.463181	0.231594
TPDEEFK	Q60847	9.33848	9.38881	16.3331	15.705	15.705
TPEEYPESAK	Q9CWS0	10.305	9.89764	16.5695	4.3965	2.2025
TPFAVASTR	Q19LI2	11.5115	10.4768	13.2298	0.851812	0.851875
TPQIQVYSR	P01887	8.71	7.73	14.05	6.33048	3.165
TQAWLQSSR	Q61268	11.4236	6.78145	13.6334	5.21265	5.2125
TSESGLPSTR	Q91Y47	7.35375	13.7055	16.6707	14.28	14.28
TSNLASGVPAR	P01680	14.8204	16.4373	19.3962	0.981704	7.854
TSTSPIVK	P01837	10.8826	11.8642	18.5864	30.3072	3.788
TTDAEFHTFFNEK	P19221	5.68019	9.11797	6.29467	11.3646	11.365
TTDVTQTFGIEK	Q9R098	10.44	10.58	13.41	1.53871	0.76925
TTLLENAQR	Q8CG14	8.84	9.41	18.9	2.425	2.11925
TTTLPVEFK	P29268	6.1707	12.3282	19.7441	1	1
TVEGAGNIAAATGFVK	O55042	9.9	10.32	14.37	1.36173	0.680875
TVVSGGPLEGPYR	Q9ERQ8	7.52026	12.0453	18.2071	3.8505	3.8505
TVYFAEK	Q9DCT8	9.88635	13.3589	19.0651	5.48128	8.229
TYFFVEDK	P28862	9.93886	7.21504	17.5591	10	10
TYFPHFDVSHGSAQVK	P01942	13.0664	11.5474	8.77879	5.84551	5.846
VAEVLAGEGHLYSR	P19096	10.014	16.4146	12.7905	5.33184	5.332
VAFPLEVVQK	Q61730	8.18229	6.77552	14.1415	0.60625	0.486313
VAIDLTNK	Q60963	7.24	9.95	14.91	0.588944	0.588938
VALPAPAAQSR	Q9EPX2	8.92	8.47	19.19	0.286841	0.143422
VAPEEHPTLLTEAPLNPK	P62737	4.82865	9.78586	15.8627	2.40324	2.403
VAPEEHPVLLTEAPLNPK	P63260	8.47456	7.36558	14.8144	0.486552	0.4865
VDPEIQNVK	Q3TTY5	8.58871	11.0445	16.7244	0.304004	0.304
VDPVNFK	P06467	12.9395	12.5386	8.16208	1.73316	0.866625
VEIATLTR	Q9R1P0	10.8755	13.4752	14.3304	0.9625	0.9625
VEYHFLSPYVSPR	Q62351	8.54853	7.05141	6.08454	27.0315	27.032
VEYSHGEVVK	P06909	8.6	8.46	19.21	1.34627	1.34625
VFADYEAYVK	Q9ET01	8.01136	11.1094	8.13695	1.2407	1.24075
VFLENVIR	P62806	7.77829	9.08782	14.8234	0.862575	0.862625
VFNLYPR	O08553	8.55381	12.9441	18.6817	3.65671	3.6565
VFTLLDPQASR	Q8VCS0	4.62774	6.56773	9.54836	2.13025	2.13025
VGDYGSLSGR	Q9WUU7	5.72253	8.6966	8.4602	2.16812	2.168
VGIQTDEK	P47791	17.7159	11.5291	19.264	87.2086	87.2
VINDFVEK	P07758	9.06121	6.88755	16.2005	14.1437	7.072
VIPGGNR	Q64726	11.9635	8.65512	15.3388	6.5	6.5
VISLSGEHSIIGR	P08228	4.86356	8.54546	14.2311	0.1739	0.173906
VITAFNDGLNHLDSLK	P02088	9.06587	5.42309	14.6554	1.62142	1.6215
VITNANENYEPR	P14106	5.32137	8.60213	17.9577	4.51388	4.514
VLAAVYK	P05064	13.7186	10.1152	14.019	0.715875	0.525
VLDALNSVK	P13634	12.65	10.71	17.28	0.495666	0.247844
VLEPTLK	P21614	13.2241	9.91496	12.3526	4.9	0.8475
VLGLTLLQK	Q9CPU0	5.28722	9.4298	17.03	0.705015	0.705
VLNLGPITR	Q91X17	3.9468	7.0538	12.9621	0.545	0.545
VLYVHNSPGAHLFPDK	Q06806	8.59617	11.5	17.4695	0.396935	0.396937
VNVPGSQAQLK	Q02819	8.68	7.61	16.41	0.374034	0.187016
VPAHFVALNGNR	P21180	11.0863	9.97514	14.1842	2.68016	2.68
VQAVIPK	P50405	5.06	5.5	8.6	1.495	1.495
VQFELHYQEVK	Q61703	14.4736	11.3626	13.4329	1.87853	6.515
VQYAPERPGPQPTAETTR	Q8BWG8	12.03	8.31	19.28	0.526522	0.26325
VSALIQK	Q8R016	12.4658	11.1141	17.3163	0.62906	0.629062
VSNAPGVQIR	P16301	8.82527	9.79587	9.95016	7.90686	7.907
VSVADHSLHLSK	O08807	10.4417	7.90016	9.64401	1.70084	1.701
VTFNQPR	Q8K4G1	10.9898	11.2538	14.9811	3.56387	3.564
VTFSNLK	P48356	7.49	7.58	13.06	0.190859	0.190844
VTFSSGYVNLSPENK	P06684	5.03	6.06	9.79	2.36208	2.362
VTSAALDLVK	P55065	6.41073	6.98475	8.75567	1.1625	1.1625
VTYHSPGYVYGQFER	P10404	11.5398	15.4722	17.5475	1.81529	1.81525
VVFLNTQVR	Q9DBB9	10.6477	10.5826	14.0728	4.74491	4.745
VVGLGAQDK	O70165	9.48	11.74	15.52	1.29355	1.2935
VVLAPQDVVVAR	Q8BKG3	6.38	6.97	19.12	0.237397	0.237375
VVTVLAR	Q64237	5.73	6.38	8.02	0.338272	0.33825
VVVHPDYR	Q3UZ09	12.0279	11.7879	16.2843	0.8625	0.8625
VYALPEDLVEVNPK	Q61233	7.42862	8.34757	10.7403	0.20375	0.20375
VYVGNDGK	P00687	7.6019	7.86172	10.501	15.6862	15.686
WEWLVNQHR	Q923D4	9.98	13.63	10.97	7.61292	2.919
WPEPVFGR	Q91WP0	4.83599	7.80952	12.2168	0.22063	0.561562
YALSNSIGPVR	P10493	8.15426	8.93658	11.4158	0.618571	0.618625
YASNLESGVPAR	P01674	9.69231	7.4071	16.4654	0.617286	0.61725
YDALEVFAGSGTSGQR	Q61398	8.81	8.63	17.87	0.723677	0.361812
YEELQQTAGR	Q922U2	11.61	15.72	16.17	7.10336	7.1035
YFETSVSRPGLGEPR	P01898	7.24022	7.35274	13.997	2.85952	2.8595
YFPAFEK	P30115	5.65563	8.62555	17.1014	0.609687	0.609688
YGFLLPER	Q9JHH6	5.09402	5.98765	6.96363	4.45	4.45
YGLPYEDR	Q9R0S3	7.63635	6.69324	17.8098	0.44616	0.446187
YIATPIFSK	P10649	6.15486	10.5826	13.8609	0.527693	0.527687
YIESAGAR	Q9Z0L8	16.9514	12.0963	18.5717	1.1875	1.1875
YIGGNLFTSAFTR	Q02858	4.31144	8.39484	17.4766	0.951143	0.951125
YIHSADIIHR	P47811	8.04	7.5	10.85	2.21277	2.213
YIQLPFGDEDALK	O70370	6.5688	7.80227	8.86087	0.485815	0.485812
YLAEVATGDDK	O70456	12.04	10.01	17.78	0.299531	0.299531
YLPGYYSEK	P58802	5.94369	7.80644	14.3993	3.115	3.458
YLQEIYNSNNQK	Q8VCM7	8.04759	6.84032	11.3955	77.952	19.488
YLTLNTEK	Q03311	9.213	6.67163	13.9516	0.48168	0.481625
YLTTAVITNK	P60229	6.72386	6.47155	8.61494	130.842	130.84
YNLGLDLR	P26443	9.51543	12.6328	11.3927	2.82166	2.82175
YQSHDYAFSSVEK	Q9CQF9	10.3372	10.7477	16.3344	1.99539	1.9955
YTAGIHGNEVLGR	Q640N1	6.59	7.61	10.46	2.08911	2.089
YTGVPDR	P01633	8.01429	12.6274	14.5929	0.927685	0.463812
YTSFEYPK	Q01339	2.87	5.92	8.74	7.7214	7.721
YTSGFDELQNIHFLSDK	Q9R097	6.85	9.9	17.35	0.208475	0.104234
YVYIAELLAHK	P52430	4.67918	8.00025	14.4964	3.9344	3.9345
YYDYSGAFR	Q9R0R1	2.98	5.77	8.99	12.121	12.122
YYGAQTVR	P97807	7.90907	12.8525	12.7623	1.765	1.765
