# Supplementary material for: Molecular phenotyping of laboratory mouse strains using 500 multiple reaction monitoring mass spectrometry plasma assays
Source: Commun Biol. 2018 Jun 27;1:78. doi: 10.1038/s42003-018-0087-6 (PMC6123701; doi:10.1038/s42003-018-0087-6)
Supplement: Supplementary file 5 — Supplementary Data 3 [file 42003_2018_87_MOESM5_ESM.xlsx]

## Sheet: Sheet1
Peptide	UniProt accession number	Average intra-assay variability	Average inter-assay variability	Total variability	Intra-assay varibility (across six individual injections)						Inter-assay variability (across six experimental conditions)
					0 h	6 h	24 h	T 1x	T 2x	T4 wks	Injection 1	Injection 2	Injection 3	Injection 4	Injection 5	Injection 6
AAEDYGVIK	P37804	3.86807	4.29508	5.78011	5.21355	3.49111	2.38352	4.71788	3.81973	3.58262	4.8306	4.92879	2.14786	4.67949	5.70467	3.4791
AAPITQYLK	O89020	3.83464	3.75732	5.3686	3.85877	2.62619	3.0329	2.52474	4.81987	6.14536	4.84854	4.05245	2.21872	3.00212	5.13995	3.28213
ADEGISFR	P35700	21.2927	22.0999	30.6885	22.2323	32.5418	15.3798	18.4558	22.6376	16.5088	17.4381	19.0561	29.6427	18.4665	17.1839	30.8119
ADVDLYQVR	Q9CR00	8.33395	7.46142	11.186	7.63536	9.56313	7.32147	7.77951	11.0617	6.64258	8.07567	3.94106	7.50636	8.58269	8.7864	7.87634
AEGTTIAEPDTK	Q3UZA1	9.93095	10.3575	14.3492	13.8939	5.6569	16.5508	9.51084	8.48725	5.486	10.4759	9.16515	13.1098	12.6804	10.293	6.42062
AELNEFLTR	P62908	8.77066	9.22083	12.7259	8.89994	7.48477	10.2488	9.14852	11.0222	5.81968	10.1276	10.4158	5.32324	12.3685	9.92318	7.16662
AEVDDVIQVR	O88783	4.97166	5.36575	7.31496	3.50827	5.48561	4.14167	3.53122	4.08379	9.07942	4.94331	4.8756	5.09458	3.36974	7.64694	6.26432
AFAAQEDLEK	P26043	6.57366	6.26705	9.08234	6.41141	9.80192	6.73059	7.43227	5.32554	3.74024	4.55166	10.3864	3.94261	6.3145	7.74234	4.66478
AFSGLTQNPESIELR	Q9Z1T2	5.73245	5.39375	7.87106	4.64229	5.49821	6.67915	5.8909	3.27918	8.405	3.31874	6.9116	6.71552	5.38094	6.49831	3.53741
AFVFPK	P14847	5.35437	5.10343	7.39691	3.83312	5.76397	4.05715	6.88903	6.76397	4.81899	4.74316	4.46204	8.52495	4.34624	3.92419	4.61998
AGDLGVDLTSK	Q9DCW4	6.31164	6.86289	9.32395	2.84151	10.6964	5.01238	6.32876	6.64933	6.34145	3.13742	11.0564	8.02167	4.43388	4.72458	9.80342
AGIIASAR	P58252	8.07782	7.94562	11.3307	8.07421	5.73952	12.3443	6.87795	9.30066	6.13032	7.40254	8.15008	7.89892	8.47505	5.69039	10.0567
AGPAVPQEAIPLQK	Q61508	7.69478	9.80699	12.4654	7.63393	5.72296	11.2656	6.51336	5.70387	9.32892	10.2546	3.86057	10.878	13.2564	8.20099	12.3913
AHYGGFTVQNEASK	Q8K0E8	5.89604	6.4039	8.70478	4.84956	7.15158	6.15719	4.40479	6.24431	6.5688	3.87978	5.69216	8.51788	8.04248	4.3072	7.9839
AIGNALK	Q9DCX2	9.84266	10.8511	14.65	4.91216	9.45944	10.836	8.10427	9.24717	16.4969	5.73982	13.5515	17.593	13.2098	5.67803	9.33431
AISQSGVVISK	Q63880	7.11146	5.99148	9.29897	9.34889	8.9104	5.55158	6.76398	5.038	7.05593	4.92715	4.99934	6.85789	4.14873	9.59313	5.42265
ALAIDHLNEDQLR	P50752	5.29883	5.09724	7.35252	4.54944	5.45704	6.18642	7.01407	5.14856	3.43748	5.86192	5.84361	5.38514	4.52254	5.79304	3.17723
ALASQLQDSLK	Q64727	3.2627	4.01131	5.17067	5.14803	2.47547	3.89726	2.73659	1.51141	3.80745	4.56962	4.81975	3.19425	1.82603	6.44979	3.20844
ALDFAVSEYNK	P21460	6.93654	6.67448	9.62623	5.29609	8.54628	6.70978	8.40996	5.33348	7.32367	4.16902	7.09148	8.50468	6.12046	6.37311	7.78813
ALEEANADLEVK	Q6IFX2	6.01846	6.28187	8.69965	8.07356	3.69975	3.06881	4.66222	10.3863	6.22014	3.90095	8.03435	4.59236	9.09096	6.86359	5.20904
ALEPLEK	Q80XD8	5.83066	6.14968	8.47439	8.04833	7.75563	6.01362	5.08478	6.28084	1.80079	5.4126	8.63237	6.80368	4.85724	7.16657	4.02562
ALEWLGFIR	P01786	5.73411	5.71891	8.09851	6.18154	5.87715	6.14225	7.67413	2.96315	5.56645	4.50459	5.29748	3.3201	6.61304	8.30879	6.26944
ALGTLLHTNLR	O35516	9.00343	8.70584	12.5241	11.2289	8.26717	8.15092	13.2265	5.69794	7.44913	5.25676	7.16569	8.49273	15.3693	9.79456	6.15599
ALHIPESLPR	P16675	6.59631	5.98616	8.9076	4.71291	8.00765	3.98925	8.90681	7.95801	6.00322	2.84962	5.0149	5.80321	7.81948	9.59408	4.83567
ALPAPIER	P03987	5.83899	5.0059	7.69108	5.34653	4.22028	5.31304	6.22668	8.74593	5.18146	5.06211	7.25253	4.43443	3.85551	5.3704	4.06039
ALPSPIEK	P01864	4.43634	4.37364	6.22976	5.88491	4.18383	3.562	3.87529	2.79127	6.32075	3.42341	5.61654	2.69663	3.96944	6.18237	4.35344
ALQASALAAWGGK	Q91Y97	7.05723	6.69863	9.73017	6.27826	4.94871	2.58362	9.77484	7.38702	11.3709	10.3493	12.3688	2.0739	4.16341	3.74452	7.49182
ALQATVGNSYK	P11438	6.01684	6.45262	8.82262	8.71206	9.73505	3.16535	4.52285	3.91374	6.05198	7.6287	4.65766	7.11955	7.17454	5.87441	6.26086
ALTSELANAR	P26041	5.60971	5.48304	7.84427	4.71216	3.79961	4.80327	3.85939	8.03228	8.45159	8.72294	5.14985	5.16955	2.2453	6.82777	4.78282
ALTVPELTQQVFDAK	P99024	2.13822	2.35961	3.1843	1.98641	2.67434	2.26709	2.42455	1.16678	2.31013	2.12803	3.05008	3.1372	1.22284	2.60971	2.00983
ALVLEELSPTLR	Q9Z0M9	9.43539	10.8386	14.3702	4.36293	9.54119	11.4686	16.0814	10.3029	4.85529	8.92305	6.0376	9.80679	14.7132	11.8456	13.7057
ANEELAGVVAEVQK	Q61176	7.04559	7.41304	10.2271	9.53764	4.41395	9.62594	3.4706	8.23637	6.98906	6.81004	6.75838	6.31524	7.17598	8.69185	8.72676
ANTIGISLIK	P13707	7.51415	7.34184	10.5055	6.98718	7.69612	8.81735	5.44237	8.68692	7.45498	7.81235	5.17642	8.74779	10.7745	7.06594	4.47402
AQPGLLK	Q6P253	10.2443	10.3562	14.567	8.98552	11.5371	10.5464	5.88673	12.3556	12.1544	7.73835	7.85008	13.0219	13.1161	9.59532	10.8157
AQVLGYTSATTTDQHGLAK	P28666	5.36506	6.37845	8.33477	6.67424	2.74602	5.43096	8.90874	4.93979	3.49063	7.92475	6.47421	5.98138	5.92948	5.27169	6.68918
AQYEDIAQK	Q3UV17	7.18488	8.60073	11.2069	14.0805	10.1885	3.06088	3.93222	7.37949	4.46774	5.13978	14.0082	7.66585	11.8569	3.91051	9.02312
ASISYSSK	P16294	6.74808	6.71055	9.51673	1.63598	9.2252	8.11815	5.07168	7.59206	8.8454	3.46358	5.26738	9.47579	9.11121	6.68907	6.2563
ASLENNLEETK	Q61781	10.1432	10.2843	14.4448	10.1843	6.81471	10.0421	14.6826	10.7996	8.33592	11.5243	8.87857	7.2076	15.4846	5.80183	12.8091
ASLENSLEETK	Q9Z2K1	9.77799	9.42764	13.5827	10.6991	10.4193	11.9529	11.649	7.06351	6.88411	7.99425	8.6619	6.84739	4.85039	12.4194	15.7926
ASLEPEQEAGHQTEGK	Q8R1U2	7.79806	6.99963	10.4788	9.80987	10.0549	6.58363	9.66933	6.24784	4.4228	7.43026	4.59086	8.28217	7.33405	10.6497	3.71072
ASLPGVK	O70251	5.0195	5.54999	7.48317	3.8048	6.64881	3.44426	6.12202	4.19808	5.89906	3.71884	4.63687	3.59732	6.98513	6.49407	7.86773
ASSIVVSGTPIR	P35505	12.6894	14.167	19.0191	5.40731	19.9182	11.0693	18.5764	13.779	7.38654	12.8188	11.6749	17.0696	13.4812	19.4384	10.5189
ATSQVVAGTK	O08677	13.0295	12.5263	18.0742	8.2932	9.03801	20.1823	10.4775	13.306	16.8801	14.9557	10.8754	15.5791	13.3408	13.7074	6.69913
AVEAFETAK	Q64442	4.83755	6.16111	7.83334	5.83376	3.50187	5.34997	3.07524	6.62562	4.63884	5.9507	7.67731	9.38433	3.03319	5.21153	5.70963
AVELAANTK	P40142	9.27554	9.80557	13.4976	10.5823	9.92605	12.508	6.24631	8.09161	8.29898	8.28229	16.0392	5.01597	10.4203	8.36187	10.7137
AVLDVAETGTEAAAATGVK	Q91WP6	8.74049	8.60873	12.2681	9.69397	8.31819	5.24548	8.28559	13.4141	7.48564	14.9301	8.12049	8.70299	5.37372	7.09533	7.42973
AVLENALR	P70362	4.86514	6.47337	8.09779	6.24404	4.44933	4.33052	6.44204	3.75522	3.96971	5.92274	8.01519	6.03908	3.91142	8.51848	6.43333
AVLHIGEEGTK	P61939	6.34434	7.63197	9.9246	7.8153	8.5313	4.48498	3.56729	10.4785	3.18863	6.30547	7.51429	8.80242	8.90655	6.85288	7.41023
AVSYLGPK	O08997	6.09469	5.66578	8.32144	3.13068	4.1132	5.45091	10.0878	5.79711	7.98851	2.87864	5.39736	9.44081	2.27233	9.34262	4.66291
AYLDVNELK	Q8R4K8	3.94173	4.34189	5.86423	2.53935	4.47834	4.55519	2.78268	4.6694	4.6254	1.33737	4.76381	4.16456	4.7775	5.45059	5.5575
AYLTTVEDR	Q61830	5.34779	5.73958	7.84484	6.284	3.97345	7.09104	5.21328	3.62642	5.89856	6.61945	7.1305	3.67239	3.68262	7.7216	5.61089
AYNLNEER	P12399	6.6171	6.8706	9.53893	4.89152	8.14899	6.13175	9.55163	5.45706	5.52164	7.22176	5.15784	7.46208	4.1419	9.77896	7.46106
DAFALAK	O88685	3.21962	3.3771	4.66591	2.84952	2.73389	3.47428	2.22933	4.80234	3.22833	3.21811	3.50864	3.45606	3.49929	3.38863	3.19189
DAGTIAGLNVLR	P63017	9.31607	10.1228	13.7572	10.2074	5.67447	11.6035	13.3728	12.5348	2.50331	11.846	8.85729	13.3773	11.7739	7.15249	7.72969
DAPDGPTVVLTVDGR	Q80YC5	3.87655	4.25703	5.7576	5.08952	3.53465	3.24173	2.08152	5.46652	3.84535	3.52588	4.58095	3.87871	5.81203	4.62209	3.12253
DDLYVSDAFHK	P32261	5.41988	5.44677	7.68391	3.8045	3.30354	7.60168	5.7209	5.10302	6.98564	4.21823	4.30127	3.26114	6.87905	6.13181	7.88914
DEAAYGALR	P97372	7.58212	7.22745	10.4749	9.42645	10.4155	4.88545	7.05457	7.44271	6.26802	6.8886	6.95787	6.39263	4.06211	11.9308	7.13267
DEIPHNDIALLK	Q8K0D2	5.96177	5.49108	8.10523	6.36368	3.13703	5.82766	6.32171	10.0409	4.07971	3.48705	4.44599	3.26503	7.26785	11.2836	3.19693
DFALQNPGVVPR	P70389	5.93301	5.12053	7.83712	6.45437	8.55758	4.55747	5.56996	4.37828	6.08041	5.6643	5.06452	1.99244	6.01189	7.01484	4.97518
DGVILGADTR	O35955	8.93945	8.48012	12.3218	7.37416	10.7622	5.87111	8.13216	11.9223	9.57471	6.80844	7.81344	7.41438	5.01204	12.8284	11.004
DHAVDLIQK	P01029	8.57664	10.3918	13.474	5.27829	10.0843	6.86719	4.93328	13.8579	10.4389	8.57431	10.0867	10.2083	5.85256	10.7074	16.9215
DIAYLGITDVR	P41317	5.79146	5.85446	8.23503	3.76792	5.04726	4.89898	6.28649	9.34171	5.4064	5.42089	5.12859	6.87985	9.94665	3.3268	4.42398
DIFTGLIGPMK	Q61147	1.63121	4.2945	4.59386	1.42378	0.918602	0.934034	1.48171	3.83102	1.1981	4.05167	2.99068	4.30965	4.17881	5.90138	4.33482
DISDVER	Q9D819	8.88546	10.0132	13.3871	8.84135	8.71199	7.57695	6.62901	12.1136	9.4399	10.3467	9.23792	9.18263	9.63502	11.906	9.77096
DIVEAHYR	P15105	7.07788	7.1107	10.0329	3.88016	6.74316	5.29338	10.5704	9.40657	6.57361	4.29334	6.17326	11.6029	8.89245	6.29556	5.40669
DLAFTLEER	P06801	3.24668	3.72661	4.94253	5.03581	2.14924	3.26601	2.93364	3.42171	2.67368	5.74382	1.84708	4.24152	2.62463	3.70224	4.20038
DLEIEEVLFHPK	P04186	3.38332	4.64781	5.74882	3.02175	1.91753	4.62987	2.68314	3.82978	4.21784	5.12707	6.21183	3.16408	4.32688	3.49946	5.55753
DLHTLILVNNK	P28654	4.69372	5.22056	7.02035	2.64459	6.28324	3.29241	4.75203	5.83493	5.35514	6.65524	4.49712	5.73384	5.47579	4.2759	4.68547
DLISTGIK	Q9CY02	8.47422	9.39228	12.6502	6.89079	11.076	11.4855	11.9241	7.3596	2.10937	6.84735	7.52974	10.7108	14.1182	8.17142	8.97627
DLPSPIER	P01867	2.8525	2.68591	3.91801	2.1236	2.49714	4.66308	3.84726	1.61275	2.37115	3.62991	2.15757	2.24348	3.19116	3.39523	1.49809
DLQYVEK	O88998	14.6867	12.481	19.2737	13.508	14.1539	22.7934	9.11759	14.688	13.8594	11.967	7.19671	20.9551	8.54157	21.0471	5.17872
DLSFTEEGYQVHPR	P35436	6.0689	6.12163	8.62009	6.46221	4.97935	4.79454	9.70254	4.26279	6.21198	4.93932	4.34278	4.12996	3.81203	10.2146	9.29114
DNAGDVAFTR	P08071	8.22051	8.29603	11.6791	7.07445	5.8437	6.19817	9.84268	10.0862	10.2778	11.1493	7.22017	8.80147	6.85193	8.19703	7.55629
DNVVIESTKPENQEAQDGLR	Q02596	7.52444	7.63517	10.7198	8.85589	3.16969	11.1724	8.7229	7.06325	6.16254	5.87018	6.10192	9.02417	7.33651	5.44361	12.0346
DPGVLDR	P50543	7.24515	8.54588	11.2038	8.82034	6.50697	7.95089	5.15945	5.59045	9.44281	7.69736	12.4307	10.4476	8.68787	3.97132	8.04053
DPNGLSPETR	Q00724	4.31217	6.69551	7.96396	3.40858	4.65727	4.29861	2.78378	6.10995	4.61484	7.96794	6.6923	6.73089	5.72379	3.76608	9.29207
DQIYDIFQK	P60843	5.77436	6.1029	8.4017	8.21881	8.48148	3.79022	4.91071	5.36287	3.88209	4.20195	7.02575	8.55593	4.49237	6.35053	5.99086
DQPRPAFSAIR	P98086	3.56226	3.6083	5.07045	2.4071	3.09005	2.63251	4.31176	3.25937	5.67274	5.02575	2.78096	3.1448	2.30221	3.1634	5.23266
DSLLQEFK	Q07456	3.53847	3.87567	5.24801	4.22935	3.09643	3.99052	3.69182	3.9357	2.28699	4.9955	2.95097	5.57869	3.65077	3.70548	2.37264
DTPLTLTVLHK	Q06770	2.95047	3.06468	4.25412	2.81632	2.18513	2.35476	2.5886	4.70529	3.05273	3.1756	3.34352	3.05472	3.23141	2.32092	3.26191
DVLTITLTPK	P01869	1.64971	1.97621	2.57429	1.23053	0.997278	1.42121	2.0037	1.57514	2.67041	0.786154	2.69377	2.34914	2.86483	1.62601	1.53737
DVNTFIHGNK	P21570	4.4126	7.06014	8.32566	6.09235	2.52701	5.87653	2.78921	2.88173	6.30879	4.21175	5.76662	9.00424	7.74845	8.42693	7.20283
EAATVEELNPK	Q78ZA7	4.37167	3.83907	5.81807	5.16112	4.50657	2.97057	5.03683	4.33536	4.21956	3.58531	4.35163	5.64357	3.50854	2.29278	3.6526
EAFQEALAAAGDK	P10639	6.51138	7.28466	9.77059	7.12226	10.5815	8.05891	6.22634	2.06258	5.01669	5.18025	6.68677	5.40986	9.53855	6.65067	10.2419
EAFQLFDR	Q60605	8.92142	9.18774	12.8065	6.53679	7.91475	5.46596	8.67908	15.3845	9.54743	9.84212	7.96754	8.98489	9.07862	9.64476	9.60852
EALENEFK	O09131	4.53394	5.78337	7.34874	2.63997	7.15604	5.19496	2.18853	3.13204	6.8921	8.82396	4.49479	2.80682	8.04949	7.41332	3.1118
EALIQFLEQVHQGIK	Q9JJN5	1.27629	1.52252	1.9867	0.906413	0.776888	1.06071	0.575542	3.10917	1.22903	1.70011	1.28737	1.27972	0.771618	1.36322	2.73306
EAQLPVIENK	P20918	5.33044	6.04168	8.05702	4.72124	4.30146	6.33352	5.95148	6.01732	4.65762	6.55245	4.16172	4.63852	5.94158	4.52538	10.4304
EDVSYEER	Q9R257	7.63498	8.33739	11.3051	8.05525	9.50138	6.55864	6.4482	8.98591	6.26052	10.7321	3.54298	7.59786	11.4087	8.86723	7.87551
EELEEVIK	Q9Z2U1	6.89139	6.32889	9.35661	4.63847	6.44106	6.9404	10.0867	8.39114	4.85055	5.81554	8.32541	6.09749	2.00357	6.58828	9.14304
EETVPLR	O09061	7.27448	7.38471	10.3659	8.31404	4.67442	7.25423	9.99968	9.07008	4.33444	5.84896	7.82397	4.09985	10.652	7.08459	8.79889
EFNIAGFPTVR	Q8BND5	3.08343	4.25317	5.25328	2.73957	2.02974	2.63395	3.1353	4.39264	3.5694	3.94557	3.94528	3.60384	2.08082	6.16939	5.77411
EGAFVYSDR	Q3SXB8	7.01396	8.33672	10.8948	10.1348	6.7231	4.26588	6.39184	10.1701	4.39801	7.0795	11.7174	7.57548	10.5279	4.8823	8.23779
EHGVPILISEIHPGQPADR	Q8BH60	8.47982	8.20703	11.801	4.66646	6.45731	7.77685	12.6736	6.41088	12.8938	4.94893	12.5841	9.5339	8.47669	7.48027	6.21828
EIEYLENTLPK	P18337	5.68913	5.54757	7.94617	4.70823	2.32186	6.9759	5.91976	5.68615	8.52287	5.26635	1.89153	8.3989	6.74456	4.60422	6.37985
EINLQDYEGHQK	E9PV24	4.77655	5.1969	7.05855	5.27223	1.95142	5.04745	7.91126	5.22777	3.24918	5.952	6.14128	6.49113	6.2271	3.72173	2.64814
ELETLTAQTQK	P70194	4.83304	4.52739	6.62235	2.45997	3.89181	3.68208	8.68029	4.05356	6.23051	4.20678	3.62904	1.72356	6.88126	6.26676	4.45694
ELGGNLATPR	Q91V98	10.9217	12.4248	16.5426	5.75719	15.6876	15.901	8.22554	6.85062	13.1081	16.9589	10.1449	9.08011	13.6755	14.2671	10.4221
ELISQFLLNR	Q00897	2.38079	3.61876	4.3317	2.11129	2.57633	1.89059	2.80396	2.93027	1.97228	2.56075	3.38495	3.31813	3.41911	5.24857	3.78107
ELQDLALQGAK	P26339	8.6791	9.09761	12.5735	9.00825	14.2194	10.6026	7.02261	7.68444	3.53729	3.23564	15.0251	10.9727	6.2522	10.4144	8.68554
ELQETNAALQDVR	Q9R0G6	15.1222	14.3783	20.8666	10.7527	9.92633	18.576	8.85269	18.0477	24.5778	14.7238	6.74906	17.8845	15.9566	17.8025	13.153
ELSEQIEK	P26040	10.1244	9.23704	13.705	9.26003	10.3238	16.3403	10.6583	3.82449	10.3395	11.6917	6.98332	9.95806	4.25701	13.641	8.89117
ELYLTGNR	Q7TQ62	7.21448	7.02025	10.0664	8.05785	7.67137	7.42414	4.39234	8.73626	7.00494	7.08478	6.61156	8.52563	7.9305	4.89705	7.07197
ENEEAPLR	P47880	7.0469	6.20818	9.3915	5.97056	5.09904	4.91165	8.04574	10.4734	7.78096	4.30114	6.85668	7.98993	8.25303	5.22641	4.62189
ENHVVLASPEETR	Q9CZT5	16.7093	16.742	23.6536	14.5371	16.4126	17.7521	12.2476	7.4796	31.8269	11.7216	19.262	14.1648	26.3208	11.5919	17.3906
ENIIDLTNANR	Q5FW60	7.03342	7.0701	9.97273	4.10095	6.24138	8.51197	7.99181	8.38833	6.96608	8.14896	7.96356	5.76304	8.18014	8.14685	4.21802
EPALLELEGK	P40124	6.23603	6.11637	8.73488	4.64543	7.76137	7.37733	6.48262	4.96156	6.18786	5.08453	8.91637	5.60397	4.84476	5.99227	6.25634
EPGEGATTYLVTSVLR	P01878	4.61167	4.23836	6.26349	4.61391	2.20136	5.53663	5.24647	6.94151	3.13017	5.94995	4.52526	3.11884	3.29413	5.75935	2.78266
EQAEAEVASLNR	P21107-2	8.84091	9.40297	12.9065	8.26813	13.6864	9.84985	6.89983	8.38799	5.95323	9.1579	13.6305	6.53804	6.96767	10.5872	9.53654
EQIIYGK	O08689	3.30892	3.32266	4.68924	6.09402	2.32016	3.0281	3.01074	3.56934	1.83113	5.59776	2.00781	1.89513	2.78096	4.70928	2.94502
ESFQEFFGR	P05367	4.4007	8.22146	9.32516	5.03058	3.9606	3.98689	7.68288	3.86118	1.8821	5.42911	6.82597	10.1166	11.3309	8.88771	6.73845
ESGIDLADSNQR	P35917	5.48001	7.0852	8.95715	5.3239	7.19653	4.66298	4.61981	3.46487	7.61198	4.46966	8.20466	5.60203	9.59646	6.42406	8.21433
ETGQGYQR	Q9Z1R3	3.73993	4.20342	5.62635	3.29345	2.96683	3.22504	3.93402	4.21475	4.80548	3.91933	2.6012	4.06263	5.22619	5.78941	3.62176
ETVVTSTTEPSR	O08795	6.70969	6.53258	9.36453	7.39992	3.93425	7.16723	6.32599	5.59134	9.8394	4.75764	7.95083	4.00743	9.25999	8.51603	4.70357
EVATAIR	P25444	6.1922	6.12025	8.70636	7.10792	7.81129	2.64835	8.04636	6.31271	5.22656	4.51415	3.91586	6.87729	3.8543	8.82478	8.7351
EVSFDVELPK	Q61704	5.9794	5.81611	8.34148	6.70922	5.10359	3.50271	3.89027	11.4067	5.26394	5.29381	4.83885	6.53242	4.0302	4.52951	9.67184
EVSTYIK	P10126	8.40644	8.41989	11.898	5.88175	7.85209	9.2614	12.4705	7.1581	7.8148	6.30924	6.67473	10.8554	11.1801	6.24642	9.25341
EVVQNFAK	Q9CQI6	7.87611	7.9647	11.2013	10.0023	10.842	9.10002	4.60274	9.97466	2.73486	9.34371	8.3042	7.72421	6.48375	9.58855	6.34379
EVYFAER	P63254	8.31692	8.36855	11.7985	5.9944	6.52793	8.38359	6.81556	7.63044	14.5496	8.77882	8.71368	10.5485	9.42042	5.62088	7.12903
EYLIAGK	P25785	7.08557	8.44627	11.0247	8.86916	8.06651	5.89906	6.62786	5.27687	7.77396	8.82713	8.78978	6.40004	9.65821	7.31762	9.68481
FAAATGATPIAGR	P14206	6.75235	6.83084	9.60492	6.82617	5.81481	10.5159	9.01207	3.87724	4.46791	4.37679	10.8437	8.81934	4.66738	8.62195	3.6558
FAHYVITSQVVNNADK	Q61702	9.52187	9.69721	13.5905	6.9202	9.34503	10.3159	9.17082	12.0291	9.35017	13.5323	13.612	13.6123	4.28179	5.55075	7.59403
FDGLNSLTYK	P15535	7.85586	12.4934	14.7581	6.92482	12.2196	6.16137	9.84255	6.91435	5.07243	17.6778	9.61395	5.94748	14.4719	18.7639	8.48559
FESEFPQISK	Q9ESB3	8.52395	9.77274	12.9678	7.79851	6.80501	10.276	7.78623	11.0674	7.41061	8.38079	7.23818	10.5968	12.5111	11.1412	8.76837
FGHSYIPR	O08710	7.54368	7.42168	10.5825	10.433	9.05962	5.48435	9.27276	3.02417	7.98819	7.398	5.53824	6.99184	6.57682	6.21658	11.8086
FGTVDFLGDPR	Q8VCC2	3.04813	3.52202	4.65786	5.27914	2.13447	2.72618	2.04833	3.49323	2.60741	3.41909	6.86448	1.64771	4.07756	3.05853	2.06473
FHPLHAK	P47878	9.78696	10.4263	14.3001	7.11681	5.05794	7.96501	6.15271	6.29008	26.1392	21.1652	10.0154	7.31586	7.28352	5.72611	11.0518
FIGEGAR	P62196	7.00583	6.57955	9.61105	5.9103	6.49873	9.84443	8.82713	5.89791	5.05649	7.20479	7.22986	5.75823	5.22501	4.40368	9.65575
FLEEHPGGEEVLR	P56395	5.52877	5.73533	7.96626	9.60601	4.96485	4.18545	5.14614	3.11593	6.15422	5.7999	4.06854	10.1652	6.45767	4.00126	3.91935
FLFQVSR	Q8VCG4	7.93249	9.08598	12.0615	9.85895	4.82291	4.62689	10.5493	10.9145	6.82235	6.38841	6.88825	12.2645	8.39169	11.5636	9.01939
FNSVVTNPQGHYNPSTGK	Q02105	9.5297	8.89847	13.0383	5.69284	8.51585	14.1737	8.73307	3.32596	16.7368	9.37509	9.4581	10.525	5.84611	7.62845	10.558
FPELSLK	Q8VDK1	6.12166	5.28456	8.08711	5.69512	6.41366	4.95704	5.90627	7.98606	5.77181	5.30722	4.6528	5.70826	7.54017	4.73379	3.76512
FQEGQEEER	Q8BH61	9.38466	9.12268	13.088	4.95322	10.5115	12.6986	7.94536	11.9677	8.23163	7.18407	13.2946	8.52192	5.35279	9.82834	10.5543
FQIATVTEK	P99026	11.7116	10.5857	15.7867	8.33861	14.2931	16.8752	11.0106	13.4062	6.3459	5.1755	11.5476	5.02442	14.0231	13.0451	14.6985
FSAEFDFR	Q08761	14.5056	15.6553	21.3425	28.6337	15.6957	9.92961	15.1039	15.5168	2.15408	22.8283	13.0741	5.27154	6.56479	15.8934	30.2993
FSGLPDTLLPQEPSQR	Q8R2Z0	5.77323	6.02762	8.3464	3.14251	7.9203	5.93766	6.74532	3.61411	7.27947	7.74293	5.59291	6.44614	5.68422	5.64011	5.05942
FSGSGSGTAFTLR	P01630	8.20714	8.87132	12.0854	9.83732	8.72857	11.2404	5.28781	8.93986	5.20885	10.0648	8.66234	7.47886	9.80475	8.9693	8.24788
FSGSGSGTDFTLK	P01631	4.96064	5.51993	7.42143	5.10246	4.59698	4.87646	4.46697	6.51477	4.20621	8.61336	6.75207	3.84032	4.15007	7.14393	2.61983
FSGSGSGTQFSLK	P01636	10.3822	10.7319	14.9319	5.68064	13.5187	12.199	12.0749	9.08679	9.73319	6.09185	13.8119	11.5771	12.2082	11.3303	9.37177
FSISTDYNLK	Q03734	7.45728	8.46249	11.2794	9.25106	7.75286	8.12227	5.64244	3.40179	10.5733	5.47883	9.97942	7.94135	7.71046	8.85885	10.806
FSISTDYSLK	P29621	11.3627	11.3157	16.0361	18.4715	7.4689	13.2399	13.287	7.43407	8.27453	14.2253	14.7456	15.4103	10.2408	5.16967	8.10262
FSSSGSGTDFTLR	P03976	19.4405	17.7595	26.3312	16.1629	20.908	20.1471	23.3656	19.9728	16.0866	21.8129	16.9509	13.4145	17.848	19.8151	16.7156
FTAVIHAVTPLVSQSQPVLK	P97464	4.45499	4.26028	6.16417	4.27212	4.99807	3.36221	3.30734	6.03664	4.75356	5.064	8.40248	3.21959	3.97933	2.08032	2.81598
FTGLQYLR	P51885	3.87777	4.2529	5.75537	0.778463	3.57279	3.29236	5.86568	5.02877	4.72854	2.73834	4.01337	2.2975	6.60053	5.67724	4.19042
FTIGDHSR	O88342	6.49767	6.45941	9.16208	7.24738	5.16374	6.20827	5.78775	8.88365	5.69525	7.76391	7.51481	7.38158	4.91188	6.22	4.96429
FTPFILGK	P52793	3.08632	2.84274	4.19601	4.27776	2.67156	2.7376	2.6933	3.50802	2.62967	3.34867	3.07438	2.32154	2.42518	3.4244	2.46226
FTTDLDSPR	Q80YX1	12.6815	12.1175	17.54	17.5642	13.6909	10.2786	18.0578	9.51274	6.9845	8.2208	13.6347	16.3874	7.83155	11.0179	15.6126
FVFGTTPEDILR	P35441	1.91555	2.08145	2.82874	1.41078	1.38585	1.9644	1.53231	3.02557	2.17438	1.60072	2.38463	1.86961	2.63435	2.09172	1.90768
FVGDADLER	P30999	6.22992	8.49012	10.5306	6.69832	2.7634	5.82235	10.1549	5.06283	6.87774	8.0756	9.74114	8.62288	10.3865	5.23852	8.87605
FVTGLDIGPK	Q62469	4.78979	5.1354	7.02242	3.54604	5.08876	3.43817	7.50747	5.30145	3.85682	3.12033	6.90265	6.04055	2.96348	6.60445	5.18094
FVYVADVTAK	Q62087	7.14932	6.90256	9.93772	10.1264	9.07211	5.86601	9.03341	2.54896	6.24908	9.60357	7.44732	4.61764	7.21644	4.93348	7.59695
FYSDNSVQR	P98063	7.75166	9.08857	11.9453	6.60669	4.32816	8.84247	8.57311	6.35035	11.8092	5.97084	8.86753	6.8903	18.1922	6.08598	8.52452
GANEDELSPETSPYVK	Q64739	8.5486	8.9112	12.3486	8.2856	7.96075	4.44234	6.11307	10.3183	14.1716	10.0964	12.1538	8.15752	6.72607	10.4576	5.87581
GAPFEVK	P31230	5.09261	4.74489	6.96051	5.24436	4.24378	4.11254	2.70156	7.22649	7.02693	6.49832	2.82358	7.31979	1.9251	2.82937	7.07319
GDLGIEIPAEK	P53657	13.5449	14.2093	19.6308	9.67472	17.1561	20.4298	7.95044	15.7363	10.3217	16.3288	13.0311	19.8637	9.55164	9.85415	16.6266
GDLGPFSR	Q9QUR7	4.69066	5.00393	6.85869	2.04547	7.65759	5.64731	2.79665	4.85123	5.14571	5.12503	3.69208	5.48553	5.91994	5.50482	4.29618
GDNQSPIELHTK	P16015	4.79089	5.50188	7.29543	6.73797	3.96941	3.71529	3.55174	6.67927	4.09164	5.8075	5.18322	4.84903	7.02353	4.69594	5.45209
GDSLAYGLR	P10923	14.5104	17.2625	22.551	18.8529	3.87175	14.8614	23.4483	8.90835	17.1198	15.5314	11.6512	15.0294	19.8161	25.2104	16.3366
GEDFPANNIVK	Q9CY50	4.54984	4.32348	6.27643	3.40866	3.96615	6.3436	5.67223	3.23936	4.66906	6.94176	2.48832	4.03015	3.56727	4.49778	4.41562
GEEILSR	P13597	10.562	10.8538	15.1446	4.73965	11.3756	2.96811	12.7712	7.46323	24.0542	23.4641	9.03111	8.81178	9.10397	4.22931	10.4824
GESLGIK	P97315	3.54483	8.00058	8.75072	3.39165	3.80292	2.70658	3.58054	3.29272	4.49457	5.86513	6.8112	7.34244	8.4133	9.98881	9.58263
GETAVPGAPETLR	Q8CHP8	5.28467	5.95073	7.95857	6.39502	7.38694	4.01488	7.85838	2.30666	3.74614	3.42857	6.31452	5.73727	6.43372	8.04548	5.74481
GETHEEVHSVLHFR	P49182	11.6311	11.4132	16.2955	12.7891	6.43751	12.4545	9.9808	15.8251	12.2994	12.2018	8.34622	10.4283	16.3793	11.4542	9.66923
GFPNVVTSAITLPNIR	Q9JM99	2.68783	2.69828	3.80856	3.01879	3.86395	2.38849	2.56276	1.94813	2.34487	0.918025	3.01432	5.13875	4.25421	0.935951	1.92843
GFSGLDGAK	P11087	7.51831	6.56921	9.98396	8.80898	5.47691	7.24452	8.968	7.64884	6.96261	7.93782	5.6962	5.39208	5.76646	7.03669	7.58598
GFYFNKPTGYGSSIR	P05017	5.91883	10.4567	12.0157	5.23783	4.00741	3.93919	9.46469	3.39213	9.47171	6.07783	14.4371	13.8791	8.79886	9.19953	10.3481
GFYFSRPSSR	P09535	3.2508	3.12082	4.50635	3.72948	4.54235	3.56734	1.76182	3.35478	2.54903	2.24816	2.17022	5.10654	2.34616	2.45306	4.40076
GFYYSLK	Q9D1H9	12.3188	12.955	17.877	8.45398	8.01333	20.0928	14.1935	13.5351	9.62431	12.1078	9.21786	10.2266	21.481	7.32132	17.3756
GGAGPPGPEGGK	P08121	6.68807	6.77068	9.51695	4.70051	6.31688	5.49225	10.0595	7.98386	5.57541	4.6642	8.5193	6.7141	10.7436	7.69632	2.28658
GGPLGYQK	Q80T21	7.71494	7.89332	11.0374	10.8007	5.89613	9.21001	6.984	5.33045	8.06829	9.67084	5.71688	7.73535	9.78218	7.21822	7.23647
GGTSEDITALAYK	Q8BH35	11.0165	10.2036	15.0159	5.81248	11.0719	16.5296	15.1274	5.28989	12.2676	13.0685	8.92735	8.83469	11.2981	11.5359	7.55717
GHFGLFPANYVK	P49710	5.3341	7.67488	9.34647	4.61305	5.44687	3.34389	8.1054	4.98657	5.50882	7.56292	5.96552	7.88864	7.92357	8.5462	8.16244
GIAGTPGPK	Q3U962	5.63945	10.0965	11.5647	7.13944	6.84302	4.23182	5.64808	2.90313	7.07123	9.93771	10.0386	13.8231	9.38993	8.7142	8.67553
GIHPTIISESFQK	P80315	9.14016	12.9119	15.8196	9.36777	10.2427	13.0966	9.53194	6.40969	6.19227	14.4259	14.9771	9.13079	15.609	7.44232	15.8865
GIIDPTK	P63038	8.33279	7.84817	11.4468	7.08329	6.40488	6.47829	12.076	5.36868	12.5856	3.85862	9.19011	7.06335	12.6775	9.73277	4.56668
GIQNDLTK	Q63918	6.09238	5.73929	8.36998	5.82762	5.47115	10.0637	3.14638	6.88933	5.15607	6.67126	3.59439	9.96834	5.24544	4.25122	4.70508
GITSLPAPAVR	Q01102	7.10761	7.08696	10.0371	5.05521	11.5945	7.51644	7.65467	3.99898	6.82587	5.1672	7.00903	7.95042	4.83333	8.33978	9.22199
GIVQYLQK	Q9EQH2	5.76145	7.32874	9.32227	7.6357	5.54862	4.99197	7.34768	3.41384	5.63092	10.2327	6.21369	6.13445	5.72485	10.5403	5.12639
GLDFEAK	P09803	5.10497	5.23325	7.31079	6.52871	6.23113	5.76246	2.41313	5.58879	4.1056	3.05082	6.90537	5.13588	5.80762	4.92238	5.57744
GLGEISAATEFK	P13595	8.10352	7.00004	10.7083	7.62705	8.97338	7.37177	8.70022	9.52982	6.41887	4.58539	4.33809	9.16467	10.2079	6.1299	7.57431
GLGTDEDSILNLLTSR	P48036	2.43309	2.45785	3.45846	3.41627	1.74932	1.92877	1.83053	2.87675	2.79686	2.99475	2.07819	3.16262	2.55371	2.33508	1.62276
GLPNVQR	O88844	3.08886	3.05578	4.34498	4.73126	2.86727	1.789	3.63631	1.88888	3.62045	4.20796	0.985731	3.0411	4.6009	2.5439	2.95506
GLSLYAK	Q60590	5.88555	6.11211	8.48514	7.05968	4.00961	3.34985	4.95101	7.64693	8.29623	4.57778	6.90854	7.79854	6.42345	4.59043	6.37394
GLVDAGYEVDK	Q9D7Q1	8.60834	7.89139	11.6781	5.75847	5.11357	6.2383	10.8906	14.0526	9.59649	8.13389	8.72167	11.2585	4.29536	9.12763	5.81133
GNYDAAQR	P05366	3.75593	4.52706	5.88228	2.79395	2.54058	4.642	5.26836	3.31173	3.97894	3.24982	5.54145	5.60628	1.88502	6.98144	3.89837
GPAENSEHQLTPR	Q3U108	11.6493	10.9437	15.9834	11.0875	6.73988	14.4072	11.4666	10.0681	16.1263	14.91	7.72693	14.3628	10.2949	5.02252	13.3448
GPDSVFLIK	Q91X72	2.85991	2.80116	4.00319	3.5279	2.78616	1.99378	2.09341	2.60148	4.15673	1.68904	3.50405	5.58634	2.44346	0.732194	2.85187
GSEYFGNGR	P00688	8.27187	8.57125	11.9118	3.35026	10.4717	8.87815	6.26125	11.744	8.9259	12.9964	1.03841	14.504	8.58336	6.84204	7.46336
GSGTAEVELK	P52480	5.36534	5.69056	7.82108	6.06352	4.70344	7.7323	5.6593	6.19992	1.83353	3.31928	6.75968	7.54742	4.53298	6.48295	5.50107
GSSAGGLQHLVSIR	A2A8L5	10.9825	9.81506	14.7292	7.44889	8.98641	14.8759	13.4212	11.3123	9.85032	7.93241	7.6022	13.1502	5.19949	11.3162	13.6899
GTLSVVAVYHAK	P01027	5.29789	5.25032	7.45878	3.36402	3.1617	7.68153	5.64028	6.46773	5.47208	3.49557	2.7577	9.44563	4.30267	5.89579	5.60454
GTSLHSLR	Q80W65	12.0341	14.1017	18.5385	6.98413	6.72761	8.14236	9.59794	8.1713	32.5812	15.1472	7.7691	17.3574	8.47083	19.3068	16.5587
GTTAVLTEK	P70195	6.16923	6.31704	8.82974	3.2232	5.3106	5.10433	4.71468	10.2728	8.3897	8.01967	3.05904	8.39004	5.28035	7.34491	5.80825
GTVFSELPAR	O89103	5.75748	5.12948	7.71104	7.39665	3.88972	5.15931	5.55031	7.09022	5.45867	6.50882	3.40063	3.60176	6.31259	7.28561	3.66747
GVDSSVFEALPK	Q8QZR4	3.32456	3.68367	4.96207	5.20674	3.29208	2.23899	3.32374	3.2449	2.64094	4.60699	4.41555	4.30024	3.93667	2.93532	1.90724
GVLFASGQNLAR	Q9CPY7	6.36649	6.5532	9.13655	6.15986	7.31738	4.37856	7.01295	8.38781	4.94238	6.44964	5.96452	2.90851	9.80704	6.17578	8.01367
GVSEPLLETDTGDK	O09159	6.75693	6.00423	9.03919	6.65459	8.81487	4.74069	3.86472	8.01584	8.45086	5.40907	7.12147	6.42381	3.98286	4.68307	8.40513
GVTIASGGVLPR	Q8CCK0	7.54522	8.02951	11.0183	5.90891	7.30399	9.14087	11.7962	4.57027	6.55112	8.75522	7.78674	9.37459	6.22835	8.37218	7.65999
GVVGPQGAR	Q01149	7.75324	8.57061	11.5572	5.64886	8.36053	9.2885	7.77953	10.4441	4.99793	10.2888	6.09943	13.1892	8.1926	4.86501	8.78855
GVVPEDAVETLAGSLGTR	P51125	5.86754	13.5756	14.7893	7.22736	6.52049	7.62679	3.66892	5.18159	4.98009	12.4358	11.5511	13.3311	14.8128	12.0688	17.2538
HALSAGYR	Q9JII6	5.4461	6.94128	8.82277	4.71165	5.53676	2.10314	6.23255	4.08706	10.0054	4.82337	7.91837	7.07159	6.97616	8.30229	6.5559
HFGYTSYSVSNSVK	P10605	8.13508	8.65142	11.8755	8.86232	6.73805	7.30236	12.9131	3.00618	9.98844	5.80712	10.7217	10.7926	9.90825	8.37326	6.3056
HHPDILGR	O08742	21.0709	22.4516	30.7906	13.1451	9.41136	16.9289	14.8103	18.9677	53.1622	21.8462	36.1491	31.0955	9.13146	15.2583	21.2292
HIQLHDLDFQIR	Q61805	12.8301	12.7204	18.0671	21.8934	11.7028	15.2223	14.0414	7.998	6.12296	7.08481	8.31263	23.6297	10.6925	14.2045	12.398
HITIFSPEGR	Q9QUM9	7.14993	6.94446	9.9673	4.47174	4.37101	12.2864	10.366	5.8843	5.52015	5.67368	3.91295	7.704	9.09615	8.81714	6.46282
HPTQLANSGLK	P16092	9.05891	10.0254	13.512	11.1124	4.67715	4.10817	6.8363	7.62338	19.996	23.7663	8.00891	5.81809	6.75447	9.80376	6.00107
HQTVLDNTEGK	Q921I1	14.4717	16.9589	22.2943	13.4751	8.87265	7.57334	20.0448	17.2218	19.6427	15.4081	20.7286	18.0138	18.5914	15.236	13.7757
HSLVSFVVR	Q8BMS2	8.50228	7.99155	11.6685	6.47053	10.9769	3.30662	7.81962	12.6045	9.83551	8.93175	5.39916	10.9172	3.91991	10.0658	8.71548
HTNLGPLETK	Q8K182	6.72086	6.22281	9.15933	3.78107	9.81532	1.37845	9.97918	10.4265	4.94462	6.37231	4.89234	9.5912	3.62144	7.54991	5.30967
HTNLVPHGTEK	P28665	6.45352	7.04673	9.55533	6.28852	4.59642	7.25011	3.18192	7.63344	9.77071	4.57112	4.03805	8.88647	7.19944	5.48458	12.1007
HVFGQAVK	Q9WUM4	5.32552	6.03773	8.0508	5.38251	4.36999	4.41546	4.4712	5.23038	8.08359	6.26747	5.45461	7.24303	5.25463	6.85869	5.14794
HVFGQPAK	O89053	7.81397	7.17295	10.607	9.34337	8.04591	7.52205	9.73675	6.67931	5.55641	8.52748	3.25474	5.71393	7.33263	7.71617	10.4928
HVPLIQPVEK	Q9QXC1	2.8581	4.08223	4.98331	1.08299	4.76216	2.87589	1.86559	2.45731	4.10469	2.93929	4.41354	4.50753	4.80832	5.25792	2.56679
HVSPAGAAVGVPLSEDEAR	Q9CWJ9	6.80938	5.50583	8.75682	8.32906	6.97792	6.81359	5.36574	7.57142	5.79853	4.91455	5.81377	5.76075	5.2366	5.9912	5.31814
HVVPNEVVVQR	P13020	4.33771	4.58516	6.31185	3.05431	4.39278	5.94516	2.59021	5.44695	4.59685	3.62626	2.80415	4.91637	3.35249	7.86557	4.94612
HYGALIGLNR	P15327	5.5177	7.05658	8.95769	10.1734	3.01586	5.81136	2.46746	4.78413	6.85395	9.49505	7.46026	3.72582	11.0508	5.81323	4.79435
IANVFTNAFR	P11247	4.31543	5.65308	7.11198	3.72265	4.68362	4.76087	5.26592	4.3553	3.10424	5.77135	5.77255	4.42675	3.94097	7.89555	6.11132
IAQYYYTFK	Q07968	5.98176	6.1348	8.56839	5.3758	4.10845	3.75378	8.51879	5.79968	8.33409	7.45972	4.11046	4.95774	6.79051	8.947	4.54338
IDAVYEAPQEEK	P33434	6.27463	6.62427	9.12425	5.15161	5.90231	8.88336	3.49705	4.93323	9.28025	8.06828	5.09354	7.39254	5.60454	10.3681	3.21865
IDIIPNPQER	P11499	3.88286	5.95562	7.10957	4.72977	5.18668	3.46852	3.64816	3.15323	3.11079	7.23695	6.62835	5.5305	5.69367	6.325	4.31927
IDLPEYQGEPDEISIQK	Q9D892	3.59413	3.59867	5.08608	3.81732	1.61723	4.75584	2.95671	4.78212	3.63558	5.07676	1.55436	2.66849	4.09913	2.25801	5.93528
IDLTDFEK	Q71KU9	3.0638	3.32448	4.52095	4.30183	2.50483	3.90636	1.70161	2.08175	3.8864	4.10276	2.81281	2.72235	2.0215	4.85697	3.43046
IDSQLVEK	O88968	7.25636	6.57705	9.79348	7.56482	6.56991	6.81876	9.2926	7.84459	5.44744	7.22913	6.39343	6.7964	11.3553	3.35529	4.33276
IDVSVEAASGGK	O08749	5.4677	5.0047	7.41234	3.73129	4.97963	7.14571	7.34806	3.95783	5.64372	4.92391	3.26248	6.91627	6.2404	5.12075	3.56437
IEEALGDK	P21550	8.37958	9.38587	12.5822	4.31582	14.5744	5.1491	11.2141	8.53407	6.48995	11.4377	9.76723	10.9576	8.78625	8.23162	7.13477
IEGLQSLVNLR	Q3UM45	5.46215	9.95186	11.3523	3.83778	4.04909	3.96648	10.5329	5.75706	4.62957	13.0741	6.79205	9.56258	8.25205	9.86171	12.1687
IEHPGLSIGDTAK	P30681	4.3654	4.23866	6.08465	4.43104	5.70277	4.61478	2.95313	5.79293	2.69774	5.25519	4.87349	3.61964	2.59828	2.91688	6.16848
IELLGSYDPQK	Q9D358	6.07109	6.13721	8.6327	5.28735	4.60021	4.20852	8.23928	5.09276	8.99844	4.44276	3.6621	5.20667	5.29333	10.4775	7.74092
IFADLIVLK	P07361	2.22572	2.44439	3.30588	2.08391	2.9328	2.35947	1.06435	2.19979	2.71401	3.77613	2.08999	2.43551	2.49072	1.39186	2.4821
IGFALAR	P06281	5.52683	8.8171	10.4061	10.6637	5.68064	6.01915	3.29405	5.19513	2.3083	11.6924	8.33521	6.89229	8.07594	9.05184	8.85498
IGLFGGAGVGK	P56480	8.21881	7.76813	11.309	8.17085	5.15048	5.00979	11.3719	8.93778	10.672	10.9862	7.52557	4.27206	7.62988	8.75963	7.43543
IGPASQGLQK	P00920	8.58353	8.09546	11.7989	9.05095	7.67374	9.07601	7.56737	11.6398	6.49337	5.77708	12.4419	8.42768	3.45299	10.8179	7.65524
IGVPAFQQR	Q64339	4.78001	5.53433	7.31282	4.83444	7.23125	3.33132	5.03865	5.34088	2.90354	6.27865	3.89949	6.22872	9.01101	2.34778	5.44033
IHFFLSK	Q7TNV0	6.00855	6.12309	8.57875	7.97335	6.2782	2.0283	7.98798	6.90692	4.87655	4.03164	5.95689	4.50016	8.43684	7.09593	6.71706
IHPSDSDTNYNQK	P01750	6.01795	6.63295	8.9561	7.49866	3.4944	6.35815	4.68344	7.72157	6.3515	9.69271	6.21297	6.94677	8.33007	4.7132	3.90197
IIPSTEDPNEDIVER	P01592	5.82081	5.48675	7.99914	7.71178	6.41097	4.34656	2.75515	7.19312	6.50728	2.40619	3.22441	8.22187	7.35433	6.67049	5.04325
ILFNQQELFGR	Q9DBD0	3.04422	3.19374	4.41217	3.78291	2.16599	3.26168	3.08405	3.58126	2.38941	2.96573	2.15991	2.9425	3.11726	4.21368	3.76333
ILGADTSVDLEETGR	Q03265	7.73872	7.41161	10.7154	5.36734	5.17685	10.6548	9.01024	10.4425	5.78057	7.17613	6.59425	5.11646	9.83765	9.16181	6.58335
ILGPGLNK	P53026	3.77545	4.03738	5.52761	3.33816	3.92211	4.02192	6.64764	3.18857	1.53428	3.70024	2.84981	3.21414	3.17082	6.23031	5.05898
ILSDDTALK	P54728	5.21311	5.44351	7.53713	7.59272	3.54224	6.96693	4.01165	3.27142	5.89372	6.77885	4.77091	4.4961	3.08083	6.96607	6.56832
INENTGSVSVTR	Q9WTR5	16.6643	15.1283	22.5069	16.0916	11.2159	13.9097	23.4497	19.1779	16.1406	13.6906	12.6906	20.1928	24.8025	9.96421	9.42894
IPASFEK	P51910	3.32124	3.41348	4.76261	2.46219	3.52679	3.82903	2.35618	5.50331	2.24991	2.06601	2.57943	3.58544	5.44307	2.78794	4.01901
IPLENLQIIR	Q01279	3.16682	5.24868	6.13004	2.51422	3.43451	3.68879	2.7407	3.00574	3.61695	3.80905	3.87882	6.16873	7.0073	5.20579	5.42237
IQEEGTGVEETGK	Q6GQT1	11.9256	10.9615	16.198	10.8869	10.0279	19.2902	6.42255	12.5541	12.372	8.8754	11.3465	10.5086	12.7175	12.2363	10.0848
IQSSHSFQLENVNK	Q91XA2	6.46883	7.48713	9.89459	5.76501	1.79881	8.15031	3.11341	12.0484	7.93701	10.2872	10.7024	6.9692	9.31684	3.04678	4.60032
ISEDTAILK	Q8K135	5.22393	4.75084	7.06116	3.58009	4.68914	6.3921	3.21981	6.75904	6.70339	4.08168	6.33668	1.20452	8.38575	3.49129	5.00512
ISLYSK	Q99K82	7.14803	9.98419	12.2792	8.55751	6.63407	9.28133	5.50161	9.87038	3.04329	11.8027	10.5126	12.5054	12.4827	6.91387	5.68782
ITDYGLESFR	P18293	6.26748	7.05805	9.43914	3.27337	8.28118	2.25177	7.65546	9.87883	6.26426	10.6066	11.2862	3.79478	5.65765	6.7821	4.22091
ITFTLSHVK	Q923X1	3.02278	3.07501	4.31194	2.81242	2.89251	4.47205	2.451	2.43332	3.07536	3.42102	3.16444	1.41356	4.78071	1.94178	3.72855
ITGLGVK	Q64374	8.00488	6.94392	10.597	9.32775	7.73576	6.68785	8.57225	9.01669	6.68899	6.54748	8.41469	8.89695	7.70536	5.45879	4.64022
ITHQESTSVLLQQSER	O55111	7.38303	7.4491	10.488	3.54659	10.0607	9.06971	6.3874	8.4768	6.75699	5.57359	5.60847	8.77256	7.31383	7.98075	9.44538
IVVVTAGVR	P16125	5.03444	4.89477	7.0217	4.49218	3.12986	7.08052	6.42869	4.90184	4.17353	6.49622	4.71196	2.51156	4.65704	3.46679	7.52503
IYGPADSASR	Q9DC11	8.4215	8.06757	11.6622	10.642	8.58517	7.87813	5.31699	9.5057	8.60105	4.36902	9.55716	6.12406	8.597	8.73669	11.0215
IYGPGAGR	Q9QWK4	7.81885	8.26041	11.374	7.30938	4.08193	4.95051	8.12479	7.30636	15.1401	8.49645	5.73063	8.02191	4.22642	18.003	5.08406
IYHPNIDEK	P68037	6.4821	8.56987	10.7452	2.92249	8.37281	6.62834	6.10719	6.46366	8.39809	6.91813	11.1166	5.9195	9.43219	10.5431	7.48969
IYVTGSLSHSAQAK	P29788	10.4071	10.6115	14.8632	10.6885	11.3963	11.5844	9.98557	8.3262	10.4618	11.0816	9.76712	9.61658	13.5949	11.4321	8.17695
LAADTVVSLGR	P48759	9.94282	11.8584	15.4752	4.95702	6.31987	12.9911	17.6041	14.0974	3.68747	17.5754	14.2299	9.35422	11.9216	12.6424	5.42691
LAAVAAINAAIQK	Q9JKF1	4.83547	5.60794	7.40478	4.36655	4.28908	5.2246	2.76552	3.83446	8.53264	6.34567	3.61931	4.85299	5.42307	6.43241	6.97419
LADVYQAELR	P03995	10.6349	16.4077	19.5529	7.04796	10.2582	13.6014	9.06604	5.06241	18.7736	18.4668	6.90468	22.5382	15.8243	17.6532	17.0591
LAELHSDLK	P55302	8.88607	7.78352	11.8129	6.99186	11.2003	10.296	6.29389	10.2419	8.29249	12.3067	5.70825	11.3766	3.8941	7.74701	5.66841
LAGESESNLR	Q01853	5.43953	6.13345	8.19803	4.70931	6.36627	4.7077	2.28421	7.43943	7.13024	4.44013	3.09172	5.06666	7.01506	11.915	5.27215
LAILGIHNEVSK	Q7TPR4	7.41134	7.71629	10.699	11.4518	6.17699	8.68326	2.07808	10.2755	5.80249	4.05355	9.40332	6.82024	12.7543	7.13106	6.13526
LAPALSVK	Q93092	5.35631	5.62804	7.76948	5.80133	2.68946	7.12884	7.36686	7.91139	1.23997	4.69747	4.69801	6.7905	7.10873	5.15321	5.32031
LAQIHIPR	Q00898	4.4576	4.92243	6.64082	1.6477	2.59302	3.20478	6.35998	4.52958	8.41055	5.36724	3.43118	3.30541	9.24044	4.50822	3.6821
LEAGDHPVELLAR	P07214	10.3396	9.93157	14.3368	6.47956	10.2711	15.4743	15.3797	5.14047	9.29228	14.1414	9.51391	5.07816	10.1631	5.67312	15.0198
LEGLTDEINFLR	P11679	3.60371	4.10427	5.46185	4.29456	5.70919	2.97008	2.69705	3.58326	2.36814	5.21641	2.84034	3.21298	5.00009	4.18864	4.16718
LEGNPIALGK	Q62000	5.29312	5.25386	7.4579	6.63016	4.8268	3.32783	4.09731	5.12003	7.7566	4.27872	5.25149	3.30178	6.45874	6.24906	5.98338
LEIPLNSDFQDNYYK	P09581	5.9286	8.14108	10.071	8.95467	2.4121	8.32548	6.03734	3.47577	6.36626	9.0609	10.5837	5.04066	4.7126	10.7643	8.68438
LELAEQK	Q8BSS9	4.53113	5.10249	6.82396	4.17577	2.99461	3.22835	5.93996	6.57799	4.27008	6.3503	4.67463	2.81012	5.91423	4.28197	6.58367
LENLDLSHNNLK	O35930	4.30129	5.21656	6.76119	5.2309	3.64477	6.075	3.88794	3.6279	3.34126	4.68372	3.60622	4.61798	7.22611	6.18273	4.98262
LEPQIATASEYAHR	Q9DBG5	5.99087	5.58165	8.18812	5.46796	7.00438	5.61057	8.69502	3.71968	5.44762	7.28888	5.05835	2.51699	3.18839	8.14092	7.29636
LEVAFSHYQK	P50404	5.43665	5.37255	7.64339	5.07116	4.39829	5.89902	7.23147	7.46959	2.55034	4.72422	7.09239	2.0755	6.04191	7.66929	4.632
LFDEINPETK	Q8R121	6.57912	6.25863	9.08049	7.41294	5.50256	7.83001	8.90984	5.19815	4.6212	4.62629	3.68221	11.154	8.07326	6.37664	3.6394
LFVTNHEK	P39039	4.81839	5.2848	7.15164	5.52908	2.46159	6.5149	3.12431	4.49344	6.787	6.39505	5.58437	4.6541	6.75662	5.36835	2.9503
LGAEVYHTLK	P17183	26.0451	24.0193	35.4298	15.2429	20.0323	20.0853	17.3094	38.2126	45.3884	29.4293	32.6263	16.3242	20.1134	25.4611	20.1612
LGEYDLR	P33587	7.2979	7.21554	10.2627	7.57518	5.69167	6.91432	8.74519	4.51448	10.3466	8.162	7.18315	7.99848	5.83215	5.80433	8.31311
LGLLVDTVGPR	Q9WVJ3	3.746	4.15997	5.59803	4.6374	3.29147	3.18181	1.89369	5.00556	4.46607	5.24941	3.66532	3.59887	4.26402	4.00708	4.17514
LGPTVASR	Q5ND34	3.46746	4.01336	5.3038	1.75234	3.5348	4.21456	6.47402	1.48074	3.34828	4.03406	4.18199	2.60636	5.70731	2.31166	5.23878
LGTSLSSGYVR	O70362	8.19856	10.239	13.1169	6.42273	6.43907	11.1188	6.33637	10.6669	8.20756	15.3348	7.00872	7.43973	7.53019	12.6126	11.5079
LGVYEVEDQLTAVR	P97321	4.73467	4.72871	6.69162	3.08026	3.60092	3.8723	6.05033	6.16565	5.63855	3.58914	4.5713	4.89643	3.90395	6.22815	5.18326
LHIDQIDSTLK	P29533	4.87811	7.08051	8.59823	7.62184	2.8292	5.55492	1.73901	4.352	7.17168	7.84171	6.62567	10.0889	6.69913	4.35854	6.86913
LHISPDR	P34884	4.79763	6.66632	8.21322	6.53181	6.66577	3.36812	3.04758	6.40057	2.77196	6.57895	6.75602	5.46069	7.23597	4.88533	9.08095
LHVEINGISPK	P04202	5.85369	6.16062	8.49817	7.08196	1.80483	6.53785	7.33152	6.92089	5.44506	4.70269	9.23647	7.02844	4.60276	5.38733	6.00601
LIDLHSPSEIVK	P60867	6.28569	7.51504	9.79723	8.68677	4.07381	9.87031	2.96553	9.14534	2.97242	6.34799	9.00859	5.39896	6.44533	7.54006	10.3493
LIQYYYDEK	Q91V80	3.84378	3.7095	5.34182	1.91334	3.45537	5.34189	2.7847	4.61444	4.95291	4.47993	2.52556	5.32973	2.75971	3.07557	4.08649
LLAGDHPIELLLR	P70663	1.90827	2.24972	2.95004	1.40182	1.97758	2.06122	1.70217	1.66126	2.64557	2.15853	1.79837	3.00968	1.76915	1.60672	3.15589
LLDAGADTNAQDHSGR	Q61982	5.88903	6.65186	8.88414	4.33955	7.78229	3.55298	9.73117	6.44663	3.48153	8.24614	3.83222	4.44426	8.75045	5.58226	9.05585
LLEFQNDR	P29391	8.27995	9.10522	12.307	9.59399	15.2365	8.01314	5.34506	6.04078	5.45023	9.64012	7.22535	6.74212	6.47143	13.4769	11.0753
LLIYDTSNLASGVPVR	P04945	5.00746	7.18545	8.75816	3.82895	7.46428	6.66688	3.03045	4.40215	4.65204	7.96139	6.71276	5.76423	7.60868	7.64438	7.42125
LLIYYTSSLHSGVPSR	P01643	3.49455	4.25539	5.50638	6.05986	3.21515	1.07888	4.07583	4.16185	2.37575	3.9636	3.77513	4.475	5.06811	4.54421	3.7063
LLLSAALSAGK	Q61362	7.78104	8.97883	11.8812	7.29999	6.71474	6.78841	7.4221	12.024	6.43703	8.00022	12.9962	11.1584	7.2614	9.55535	4.90145
LLSVPFEK	Q9CQ60	6.64907	6.32217	9.17496	5.40129	6.41332	7.22923	8.97413	5.53486	6.34156	6.00106	6.43061	7.73092	10.1141	3.61459	4.04175
LLYPADIPVGNDQLLELLNK	Q62009	6.20513	16.5318	17.658	3.00593	1.39073	3.97628	2.27658	24.0152	2.566	19.4423	20.5601	22.8198	6.64644	21.114	8.60836
LNVKPLAR	Q8QZT1	4.95592	5.14482	7.14355	6.37242	2.93199	1.76412	8.52618	5.18618	4.95463	7.65997	5.55413	7.53013	3.18575	3.62501	3.31393
LPDPQILK	P28798	7.68345	7.22222	10.5449	6.46006	6.84496	5.62942	8.80173	10.2574	8.10719	11.2144	5.61078	5.95539	7.51177	3.59623	9.4447
LQDVTDDHIR	Q923D2	7.17921	7.12111	10.1119	4.18713	5.96796	5.57541	7.87595	11.2743	8.19449	11.9976	2.4008	7.01119	6.58153	7.98697	6.74855
LSEALTDFSVK	P97290	4.47036	4.45566	6.31166	3.27989	6.88646	3.69498	4.50708	4.28424	4.16954	4.30749	6.23316	4.41329	3.61283	3.67512	4.49205
LSEIDVSTEGVK	Q9D8Y0	18.7825	22.184	29.0674	19.0856	19.0444	10.1854	33.9816	23.3032	7.09467	30.6607	17.0751	12.7054	36.5297	14.1268	22.0065
LSFQEFLK	Q62356	3.61386	6.42377	7.37054	1.60956	3.54685	3.07319	5.77212	3.3207	4.36074	7.87111	4.80541	7.87368	5.40285	6.44318	6.14641
LSILYPATTGR	O08709	6.07924	6.04263	8.5715	6.71102	4.09106	7.82964	5.94863	6.03231	5.86282	5.06906	7.17596	6.63321	2.88311	7.96581	6.52863
LSLEDTPK	E9Q414	5.85037	5.27115	7.87476	4.75132	5.69348	6.39256	5.5878	5.51408	7.16299	7.23972	5.93827	3.43674	5.13411	5.21732	4.66072
LSPQSIYNLLPGK	Q61838	2.63835	2.49631	3.63215	4.20765	3.28691	2.22715	2.53573	1.86869	1.70399	4.37823	1.5823	2.58731	2.61339	2.89695	0.919685
LSSAHVYLR	Q78PG9	8.47337	8.76361	12.1901	9.19127	5.82952	12.5523	11.3477	6.62184	5.29764	6.11212	8.05189	11.5631	8.47685	7.53648	10.8412
LSSETFGFAAR	Q8CIZ8	9.39515	9.37361	13.2715	8.92383	9.36017	6.49811	9.07329	10.0537	12.4618	10.9898	9.09423	9.45619	4.73704	13.8814	8.08297
LTFPLDYHLNQPFLFVLR	P97298	1.94488	2.18862	2.9279	1.43932	1.32045	1.83284	1.82233	3.99915	1.25518	1.7329	1.07826	2.11422	1.02731	4.47629	2.70277
LTLEQIDLIR	Q8C255	11.5515	11.4828	16.2878	9.73993	9.19193	25.2862	11.2271	5.12411	8.73973	10.903	12.5632	11.6845	8.18706	22.4396	3.11965
LTLSLLR	P35330	4.22585	4.34705	6.06256	4.43732	4.51732	4.59415	3.81285	5.53823	2.45525	4.65465	4.23248	2.62074	6.57849	3.28403	4.71189
LVDTLPQETR	Q06318	9.5352	9.5208	13.4746	9.99584	8.40868	10.9862	6.3442	7.95768	13.5186	7.97631	11.7571	9.96107	5.43369	11.8242	10.1724
LVESGFTTDPVTIENK	P01872	6.54828	6.15132	8.98436	5.38799	7.67048	4.51039	9.89893	4.62057	7.20129	6.94331	8.38506	7.74017	3.67161	5.69553	4.47225
LVIIESDLER	P58771	6.91431	6.55945	9.53069	6.31888	8.22329	6.48717	6.38724	9.24104	4.82822	5.25076	8.40916	5.68096	8.2015	4.16856	7.64579
LVPVVNNR	Q62165	7.28367	7.41984	10.3974	8.24944	5.89743	9.22999	7.30175	8.2922	4.73118	10.8802	7.69494	7.45593	6.06789	4.32842	8.09168
LVQEVTDFAK	P07724	5.60837	8.66654	10.3229	4.26171	8.91956	6.06	4.54614	6.52853	3.33429	7.8961	8.6896	7.39616	8.06575	10.8117	9.13986
LVQIHIPR	P22599	6.3497	6.64039	9.18769	10.8685	2.28212	3.68858	7.50605	9.17599	4.57695	5.64412	8.25817	5.14437	6.84494	7.06865	6.88211
LVQLAGTR	P35455	6.24589	6.21127	8.80857	5.45023	6.05786	8.19104	5.95295	6.7266	5.09666	6.09968	8.07868	6.61207	5.99024	7.29923	3.18771
LVVEEK	P11680	5.45903	6.42731	8.43275	5.59387	5.28118	7.35843	3.92771	6.43981	4.15319	8.54413	4.95683	6.07353	8.01438	5.6568	5.31818
LYEQLSGK	P70296	4.0266	3.73012	5.48883	4.06781	4.31621	4.97999	3.63916	3.31107	3.84534	1.49506	4.77882	2.45344	4.51679	2.85784	6.27878
LYQPEYQEVSTEEQR	Q9JKR6	8.84349	8.96351	12.5917	9.567	7.29387	10.5234	6.14939	10.4812	9.04607	6.56071	10.7671	8.44948	13.188	7.44059	7.37512
NALLAK	Q8VCU0	11.2585	14.2492	18.1602	6.42279	6.40709	12.6711	11.2575	11.7644	19.028	6.61061	14.4702	15.6374	21.6628	12.1405	14.9736
NDEGIAYR	Q61171	8.65209	7.97302	11.7655	6.94961	8.67574	6.84776	8.08185	12.7634	8.59419	9.42926	4.24054	9.66558	9.13955	10.5567	4.8065
NESGGHAVPAGSETHFR	Q9D8S9	8.11364	9.32308	12.3592	13.0089	7.83695	5.81268	4.68208	12.0702	5.27105	8.98479	10.033	6.09885	12.9717	9.95431	7.89589
NFTDVHPDYGAR	P24270	6.83558	7.32167	10.0166	3.54258	6.44678	10.6346	2.52438	9.49941	8.36576	1.90963	7.6474	11.8299	10.9232	3.89847	7.7214
NGITGIR	Q9Z1F6	6.01528	6.6687	8.98083	5.22425	4.18186	7.32431	5.77603	6.41697	7.16828	8.03043	6.21014	6.68972	7.80673	4.90021	6.37498
NHGLETLQATQK	P31532	5.56755	5.03861	7.50901	6.38391	7.51543	5.8209	4.29656	4.31853	5.06998	2.94517	6.55448	3.36789	8.07755	5.35195	3.93464
NIFSFYLNR	P18242	3.82986	5.73186	6.89363	4.0441	3.56823	3.44232	4.63302	5.07889	2.21261	3.42436	7.09418	3.78786	5.47959	7.77008	6.83509
NIIDPTFR	Q8R242	9.55622	9.16547	13.2411	8.66028	11.4935	7.86299	11.5279	10.5231	7.26962	5.47853	6.9187	12.5681	6.33433	9.81232	13.8808
NIIHGSDSVESAEK	Q01768	6.52443	5.54643	8.56336	5.33283	6.20199	4.00304	5.81539	8.44083	9.35252	6.06276	4.58225	2.58985	4.88592	4.24938	10.9084
NIILEEGK	P18760	7.4097	7.75281	10.7243	3.7091	6.83307	8.73426	7.93224	12.1255	5.12405	6.25273	8.52492	5.07039	6.06332	11.6202	8.98528
NILQLHDLTTGALLK	Q9QUR6	3.63901	4.5859	5.8543	3.68121	5.44195	4.86235	3.07002	3.40206	1.37646	4.40645	4.66172	3.55373	6.7229	4.98538	3.18521
NLLELLINIK	O89051	2.81216	2.7353	3.92302	3.57486	2.21089	3.52271	3.45076	2.20881	1.9049	4.08996	2.09536	1.93964	2.74826	1.63391	3.90466
NLQYYDISAK	P62827	6.4972	7.35222	9.81166	4.69457	4.25975	10.3138	1.79377	12.4556	5.46573	9.81229	5.95373	6.73822	9.19817	7.47257	4.93832
NNSFYGPEVK	Q00519	4.93449	4.95044	6.98971	4.46211	6.16168	4.70739	5.87669	3.26721	5.13187	6.88763	3.72877	3.45583	4.64698	5.58968	5.39374
NPNPSALPQLQEQR	Q61247	4.48362	5.46334	7.06759	3.30574	5.07781	3.66628	7.10978	4.09385	3.64825	6.59169	2.98005	5.91467	6.35542	4.86438	6.07381
NQLTSNPENTVFDAK	P20029	10.0732	10.6999	14.6955	13.7505	10.8962	8.81315	12.8932	8.74752	5.33878	12.0333	10.0055	11.45	8.29818	8.50539	13.907
NQLVEIEK	Q61646	5.56823	6.10963	8.26636	5.83813	7.94413	2.35615	5.21434	6.46123	5.59539	6.04671	8.80945	3.3934	5.4814	5.71144	7.21538
NSILETLNTADLGNLK	P07743	4.73833	8.05588	9.34607	3.50796	2.81841	7.43364	6.08146	3.56067	5.02784	6.71052	8.95486	7.38108	7.10738	8.15634	10.0251
NSPLVSR	P08249	5.49503	5.86513	8.0371	8.25374	4.33097	7.36853	4.23511	3.3383	5.44351	6.15927	3.77191	8.80633	7.06517	3.51228	5.87581
NTETNVFPQDK	P42703	19.2472	16.3649	25.2639	16.6633	11.1791	22.8535	24.2366	28.4303	12.1204	21.3364	19.5794	18.3758	11.8671	13.9863	13.0447
NYTDDAIETDDLTIK	Q9Z2U0	6.81721	6.5896	9.48141	6.74485	8.54395	4.25956	7.64161	5.52935	8.18392	5.80118	4.67154	8.54018	5.71158	6.8985	7.91465
PDFSSQPAVHK	P21803	6.73621	6.43127	9.31331	8.33697	7.65532	6.72988	7.87782	5.96334	3.85391	4.24883	5.20661	9.82298	8.13454	7.47472	3.69996
PGFPVQEK	P37889	4.07596	4.56405	6.11915	4.45022	4.88545	4.95008	3.14102	2.8049	4.22408	5.77178	2.22257	3.98514	5.56264	6.26425	3.57793
PYGVNFR	P97802	3.19295	3.72488	4.90608	2.68201	2.49934	2.00278	4.35585	3.41249	4.20523	5.39144	4.81168	2.35373	4.03303	3.73424	2.02516
QEPGENSEILPSLK	P46412	12.7176	15.1403	19.7728	21.3317	8.54517	18.9996	11.043	9.52086	6.86514	14.4142	20.1289	14.0407	6.89162	17.9417	17.4243
QVSEHIAVYR	P70274	7.88247	7.84837	11.1234	5.25761	8.37516	7.00912	8.03142	10.1329	8.4886	7.74075	9.16082	7.28973	7.27001	10.5854	5.04353
RPDVLHQLR	P03953	3.55429	3.98696	5.34124	3.06563	5.44429	4.89229	1.96823	4.84733	1.10797	3.577	4.51573	3.72912	3.95077	4.5966	3.55252
SAFSVGLETR	Q60994	7.88483	10.1415	12.846	6.83662	9.20862	7.73547	10.3717	7.21828	5.93831	9.98803	8.58564	12.1545	9.73964	9.96653	10.4147
SAGYPGTLIPYR	Q3U0B3	7.32902	7.50051	10.4868	3.68554	6.11273	7.14243	6.64353	9.66644	10.7234	9.17758	8.17023	8.14751	5.98034	6.40162	7.12579
SELAVSSELDLLK	Q07797	1.69038	4.02117	4.36202	4.02243	2.00071	1.16406	0.765462	1.36096	0.828639	2.91796	4.78207	4.12545	3.35037	4.47662	4.47458
SFEGNNNYDTPELR	P97333	10.8977	10.0025	14.7922	16.5447	8.71378	10.7055	5.32181	13.2812	10.819	12.3749	5.55841	4.99089	15.5806	12.3418	9.16819
SFSENTLAR	P70375	5.58171	5.55468	7.87464	5.53066	3.30892	6.12998	6.3996	5.33752	6.78357	4.91401	2.68992	5.80539	6.69777	5.40552	7.81546
SFSTVPYIVGINK	Q8VCT4	7.0902	9.66455	11.9864	1.4585	9.24099	4.92581	7.88796	11.0433	7.98462	8.86237	8.90581	10.6755	11.247	10.0675	8.22905
SFVLNLGK	P16045	6.93907	8.63318	11.0762	8.56722	2.9703	6.17725	7.86151	9.11541	6.94273	9.87744	7.82802	11.2053	11.3723	5.83689	5.6791
SGEVLVNVK	Q9QZD9	8.03789	8.67293	11.8249	4.11033	6.70317	12.8168	8.09197	10.234	6.27115	10.0581	4.58643	15.3921	8.69286	6.11317	7.1949
SGFFNLQEDNQK	Q60675	4.82602	5.38854	7.23373	6.26303	3.7649	4.69276	6.4613	4.00382	3.77032	4.27382	5.97166	2.96671	5.60644	6.01222	7.50041
SGNENGEFYLR	Q8BPB5	5.86947	5.89388	8.31797	4.26714	5.62322	6.30908	4.58209	6.68128	7.75402	8.99591	7.0584	6.25288	4.07629	4.27281	4.70702
SHPAHTAAPQVTSTASK	Q60805	12.9284	12.6689	18.101	8.58584	13.229	13.5124	18.9761	14.2552	9.01186	8.25741	16.9271	12.7151	8.67729	16.5494	12.8873
SIGYSIR	P55284	6.41336	6.13176	8.87297	9.62529	6.98995	5.98829	5.01733	5.9708	4.88852	4.26972	7.3337	9.14966	7.73701	5.66816	2.63229
SILPTAPR	Q8BGD9	5.16913	4.87296	7.10392	2.53233	6.80865	5.33061	8.08419	3.80349	4.4555	3.87426	5.07602	6.83937	4.19842	3.94878	5.30091
SILYDER	P49722	6.24707	5.63455	8.41273	6.39019	5.47166	3.65493	6.44157	9.61431	5.90972	5.6019	6.43316	7.63498	6.17814	3.49411	4.46501
SITTIIDTFHQYSR	P31725	3.42486	4.07012	5.31936	1.57272	4.3235	4.60194	2.66343	5.16661	2.22097	4.93542	2.63934	3.13899	4.21896	6.64259	2.84544
SLEDLNR	P06728	6.55867	6.93494	9.54513	4.69445	3.22672	6.00304	5.48896	8.63238	11.3065	11.6832	5.52494	11.092	3.23534	7.3574	2.71673
SLGSEEINPVHTDNFQER	O35188	9.57805	8.73731	12.9646	9.50315	9.78954	9.73349	10.0916	7.97924	10.3713	12.881	9.44648	10.1198	4.50133	7.95939	7.51586
SLGVGFATR	P11404	7.70366	7.43426	10.7058	6.19584	9.48708	8.62375	10.7952	5.4137	5.70642	9.43228	5.12566	12.1437	5.00895	8.07148	4.82347
SLLNSLEEAK	Q06890	4.33515	4.3273	6.12528	3.78544	7.84609	4.22835	4.96789	2.83152	2.3516	2.53299	6.71669	3.00981	4.40891	4.87934	4.41605
SLQVALEEFHK	Q9DD06	9.55096	9.47521	13.4536	5.49446	11.4615	7.2187	13.3974	14.0597	5.67396	9.3524	12.6102	9.70366	3.27899	18.2076	3.6984
SNFEEALAAHK	P09103	6.56196	7.95297	10.3106	6.97202	4.50342	5.55079	7.27725	8.63957	6.42869	5.93892	7.36206	5.63098	8.33427	11.5477	8.90394
SNPTLNEYHTR	Q00623	7.91084	7.86086	11.1523	6.6481	13.0982	6.08969	10.0026	6.63849	4.98796	9.79572	8.44944	7.64747	9.5706	3.67518	8.02676
SNVNDGVAQSTR	P17751	9.41186	9.07043	13.0712	5.37425	9.43459	7.48675	11.3852	7.49542	15.295	12.1955	9.1008	6.40584	9.35406	7.97233	9.39408
SPAPISK	P06796	10.4297	9.22488	13.924	8.58404	10.5593	4.95333	9.71904	12.0337	16.729	10.1941	7.50575	17.4184	5.98535	4.57349	9.67222
SPEPISTQTHSVQILFR	P98064	5.28473	4.7506	7.1061	5.23867	6.65383	6.12906	4.13395	3.11186	6.44103	7.02933	3.65488	2.16141	7.08681	2.7315	5.83967
SQSLFSYSVK	P12246	6.81853	7.2349	9.94164	10.2465	7.97481	7.23587	5.35546	5.82612	4.27243	6.70813	7.58119	8.88199	6.94615	7.58653	5.70542
SSDSGLPSDIPHVR	Q8K558	8.71754	8.33379	12.0602	7.14686	8.16929	9.40051	14.5741	6.30777	6.70676	10.0081	6.22127	5.59282	7.52821	14.1908	6.46147
SSFFVNGLTLGGQK	P62962	5.41492	13.1431	14.2149	4.85299	5.02601	6.6255	5.10626	7.22398	3.6548	11.857	13.6712	12.7448	14.5006	12.9161	13.1692
SVDEVFGEVVK	Q9DBP5	8.00347	8.97076	12.0221	7.29103	5.74975	11.7913	5.23828	5.96522	11.9852	9.82499	9.71077	7.62308	12.3015	10.8148	3.54942
SVNQSLLELHK	P09528	5.34945	5.79176	7.88423	7.56135	7.49287	3.19096	4.83419	4.59167	4.42566	3.0363	5.9581	5.04226	4.22579	7.43365	9.05445
SVVVHAGEDDLGK	O09164	4.46821	4.50397	6.34434	2.71704	3.4311	5.9133	5.0745	5.64791	4.02542	4.9997	2.91331	5.52059	3.96242	4.95114	4.67666
SYTITGLQPGTDYK	P11276	6.65123	6.48863	9.29199	2.80826	4.48286	10.0261	7.80934	6.76251	8.01832	8.1819	7.59392	6.48089	4.05818	8.49026	4.12664
TAESGELHGLTTDEK	P07309	7.77966	9.55756	12.3236	8.28318	6.76346	8.97871	4.99589	6.2106	11.4461	8.54264	7.54895	9.778	9.66919	11.041	10.7655
TANLGAGAAQPLR	P08226	7.8165	8.21863	11.3421	7.87758	7.20244	3.93324	11.2358	8.59702	8.05289	10.0597	4.4087	12.6581	8.64533	6.96379	6.57619
TEAYLEAIR	P47867	6.95886	8.235	10.7815	8.55212	10.6495	4.32793	6.72695	6.81465	4.68204	6.02614	6.82708	7.01477	10.4675	9.86392	9.21064
TEGLVQVK	Q61129	8.19461	11.8767	14.4294	4.56488	13.3573	7.42266	13.0438	4.60152	6.17744	14.3006	14.6416	9.49444	6.98259	15.1269	10.7138
TELEDTLDSTAAQQELR	Q8VDD5	5.06251	5.18967	7.24994	7.62895	5.44142	6.84532	2.0523	5.48272	2.92432	3.25993	3.64201	4.47224	5.14572	5.21251	9.40557
TENYDEHLEVFK	P06683	6.01012	6.40264	8.78153	7.57321	3.86222	5.64039	8.24874	4.40346	6.33267	8.25153	7.94234	8.52329	6.39654	2.79984	4.50231
TESELLEISGK	P23953	5.84264	6.31975	8.60672	6.48074	3.74696	6.27745	2.29191	10.2992	5.9596	5.47828	5.04092	7.7274	6.78825	7.34191	5.54173
TFHETPLQLLEK	P07141	3.59053	3.55017	5.04932	4.05193	2.41876	4.14483	4.76066	2.20756	3.95942	5.69566	3.58821	3.06842	2.68776	3.83017	2.43081
TFLGGASVK	Q61468	6.7667	7.63386	10.2012	6.3715	6.06	5.39552	8.13733	7.94178	6.69404	7.90936	8.19878	4.77368	5.74619	5.81974	13.3554
TFLVGER	Q9D8N0	8.16069	7.94565	11.3899	9.78733	11.1419	5.00963	6.82076	7.5906	8.61389	8.36387	3.08399	11.5638	7.50191	9.87524	7.28506
TGAISGHSLK	P26262	12.4267	12.7332	17.792	11.3529	4.52201	23.5682	7.82245	7.15542	20.1391	10.9559	7.28104	24.2458	7.27441	17.4974	9.14435
TGFSLDNGDLR	Q9CZ44	9.67151	10.1732	14.0368	7.10156	14.4027	10.6187	10.4615	9.91426	5.53024	11.5808	6.51456	10.3906	14.5124	7.97466	10.0664
TGIVSGFGR	O88947	5.59342	5.23115	7.65841	5.93426	3.32903	4.18584	7.85777	5.95068	6.30291	4.4241	7.56639	4.37007	1.75347	7.82884	5.44406
TGPNLHGLFGR	P62897	6.24399	7.15018	9.49276	6.90259	10.4308	4.92272	4.10358	3.82473	7.27956	10.6684	9.08233	4.10555	6.89912	7.1061	5.03962
THAVLVALK	Q9R1P4	21.401	21.0694	30.032	6.99185	17.792	23.2033	17.3236	16.0498	47.0455	35.8663	16.4243	22.2696	12.107	19.0412	20.7081
THEQLTPLVR	P09813	5.76119	7.08888	9.13475	5.16946	2.46422	6.87248	4.98109	7.78733	7.29259	6.1717	6.10279	6.11428	9.63905	8.15492	6.35055
TIAPALVSK	P17182	6.78666	7.65032	10.2267	6.30123	5.61669	4.6361	5.88063	9.76291	8.5224	10.3329	8.93585	6.81052	7.029	2.09394	10.6998
TIDELAFK	Q6F3F9	5.14015	10.3785	11.5816	7.39268	4.26867	8.43482	2.68635	3.9032	4.15516	9.89154	12.2193	8.77387	11.174	12.3103	7.902
TISSGIHLK	Q9Z126	10.5711	10.058	14.5915	6.82952	7.23686	4.93683	13.2422	14.6833	16.4979	10.7385	14.7246	6.09736	10.5423	12.9911	5.25404
TLADGVPSR	P01635	9.78274	9.70974	13.7834	7.35757	8.44456	11.2854	9.67097	11.5004	10.4376	14.228	8.37006	7.84728	8.3494	10.3967	9.06703
TLAQFLPK	Q9Z0M6	10.4233	9.56894	14.1495	14.3971	13.6364	12.2493	11.1337	7.2563	3.86679	7.41121	19.5504	5.32149	7.19863	11.1645	6.7675
TLEEDEEELFK	P34022	5.7871	10.2521	11.7727	6.43431	6.8798	6.76575	4.88458	2.93038	6.8278	11.4387	10.0631	10.7747	11.37	9.46571	8.40065
TLEGELHDLR	P48678	7.52789	7.26051	10.4587	7.40129	8.22073	5.52178	8.18425	9.25847	6.58082	8.06137	3.99408	7.53765	6.04668	6.54349	11.3798
TLFSVLPGLK	A6X935	1.15706	1.36293	1.78784	0.756021	0.702601	0.750493	1.7217	1.75246	1.25909	1.74212	1.35784	1.06248	0.785548	1.79596	1.43361
TLHDQLVLAAEK	P11859	6.36429	5.88386	8.66741	4.81916	9.92959	5.86308	6.75141	7.66067	3.16186	7.79084	4.07631	6.15958	4.39224	5.16048	7.72371
TLNQLGTPQDSPELR	O70439	7.67397	7.22282	10.5385	5.93039	3.80056	10.9701	7.59026	7.03652	10.716	8.49649	7.51625	6.92779	5.79493	6.68221	7.91926
TNEAQAIETAR	P61089	6.20242	6.95702	9.32041	6.13	4.91287	3.72093	8.21149	8.10557	6.13363	4.49523	6.54628	4.28302	4.81235	12.105	9.50026
TNFFGTR	P48758	5.92979	6.85098	9.06081	4.67586	5.44899	4.18789	4.423	10.4369	6.40605	5.26666	7.51349	6.11084	8.71957	7.33175	6.16355
TNTQPFDLQVYHPSR	Q91ZX7	6.83102	6.91576	9.72063	3.13574	6.45125	10.9303	6.51534	9.3744	4.57909	6.6021	11.1964	3.08826	7.15457	4.01131	9.44192
TNVSGGAIALGHPLGGSGSR	Q8BWT1	9.81549	10.2822	14.2151	9.93739	11.2791	9.63677	13.7954	7.70764	6.53665	11.2458	16.935	6.98187	11.8024	4.3146	10.4137
TPDEEFK	Q60847	6.14899	6.23274	8.75541	4.95418	8.8234	4.88603	3.4239	5.76765	9.0388	6.66682	5.10867	6.30188	6.47626	5.60708	7.23574
TPEEYPESAK	Q9CWS0	8.30826	8.88893	12.1672	8.68303	4.6823	7.06051	10.559	8.88576	9.97896	8.10083	8.09148	6.37642	9.38574	14.1289	7.25023
TPFAVASTR	Q19LI2	8.38225	10.5513	13.4756	9.9761	7.5165	13.2381	8.2732	6.98626	4.30329	12.4132	11.9689	7.56746	8.93008	9.85741	12.5707
TPQIQVYSR	P01887	4.7219	5.52072	7.26462	5.23485	3.641	4.49847	4.90072	1.59623	8.4601	4.98012	3.49058	8.91036	4.74772	5.29553	5.70002
TQAWLQSSR	Q61268	6.08617	6.44204	8.86236	4.12106	5.5302	8.28704	6.16268	7.3062	5.10984	8.24823	3.53136	9.25101	7.66877	4.98149	4.97138
TSESGLPSTR	Q91Y47	7.75464	9.34298	12.1419	7.7654	5.9071	11.8927	7.72765	5.3193	7.91564	6.31171	8.58836	14.6509	13.7879	6.61243	6.10655
TSNLASGVPAR	P01680	8.28923	9.66155	12.7302	11.1689	9.06757	10.8254	7.02068	2.12103	9.53182	7.68295	11.3265	9.59567	8.55948	14.3376	6.4671
TSTSPIVK	P01837	10.7036	10.8341	15.2297	11.9886	11.8664	11.2478	8.47731	12.1809	8.46056	14.8262	8.36866	8.6733	11.1889	10.6951	11.2526
TTDAEFHTFFNEK	P19221	3.41065	3.45133	4.85224	1.7155	3.54605	3.24639	2.8564	2.79184	6.30772	2.57731	3.0578	3.01646	2.81804	4.24904	4.98935
TTDVTQTFGIEK	Q9R098	14.3998	16.2345	21.7005	12.7617	19.211	6.48534	17.5115	13.7598	16.6692	22.5422	12.8307	14.1393	13.6231	17.9709	16.3009
TTLLENAQR	Q8CG14	5.77008	5.97646	8.30734	3.27636	5.91679	8.13823	4.47714	6.7816	6.03034	5.29405	4.3748	7.87019	5.31093	4.26567	8.74311
TTTLPVEFK	P29268	7.38553	6.36551	9.75017	6.77612	7.62268	6.91158	8.14991	8.40523	6.44768	6.67164	6.28485	7.03236	7.7635	7.17077	3.26994
TVEGAGNIAAATGFVK	O55042	10.0285	10.4209	14.4626	4.74535	13.6531	9.54148	11.407	14.3307	6.49359	13.1814	13.1774	7.63853	10.9078	6.42729	11.193
TVVSGGPLEGPYR	Q9ERQ8	7.51414	7.36843	10.5241	5.94447	8.66822	6.42209	7.29423	8.18714	8.5687	6.8925	8.43371	5.66739	6.81186	6.97534	9.42976
TVYFAEK	Q9DCT8	4.72076	4.53175	6.54388	1.75625	4.75487	8.21175	3.04429	4.50743	6.05	6.65263	4.28815	7.46626	3.26492	2.55537	2.96316
TYFFVEDK	P28862	4.53635	5.27168	6.95479	4.85694	0.992351	7.53639	4.45518	6.71644	2.6608	7.52441	3.73543	4.97034	4.52342	5.09731	5.77917
TYFPHFDVSHGSAQVK	P01942	6.70987	6.55002	9.37684	2.53405	7.6508	9.3239	6.9351	5.8888	7.92655	6.89629	5.28478	5.67726	7.24299	6.60185	7.59697
VAEVLAGEGHLYSR	P19096	15.4441	13.9199	20.7915	13.4229	16.9326	18.1183	17.4047	15.1276	11.6588	10.9471	17.4275	12.105	12.6565	16.2348	14.1487
VAFPLEVVQK	Q61730	4.51538	6.31992	7.76724	2.76638	2.55888	6.56985	7.09218	3.50221	4.60279	6.43723	5.16846	6.99454	5.76277	6.35355	7.20296
VAIDLTNK	Q60963	8.92649	9.55963	13.0793	6.81307	5.36172	7.63058	15.6727	6.83604	11.2448	6.46778	12.064	8.23882	9.14442	10.0872	11.3556
VALPAPAAQSR	Q9EPX2	7.17028	6.90255	9.95279	7.29179	5.37305	9.45904	6.60068	7.325	6.9721	8.41063	10.0646	8.7998	5.25796	4.54337	4.33892
VAPEEHPTLLTEAPLNPK	P62737	3.21257	5.64407	6.49431	3.14739	2.54209	2.02993	3.65864	3.31544	4.5819	4.54068	5.07899	4.19801	8.26161	4.61588	7.16924
VAPEEHPVLLTEAPLNPK	P63260	6.89861	6.65834	9.58771	6.79625	5.86539	2.67345	13.6511	5.46794	6.93746	6.99407	1.78015	5.13222	7.87373	9.14011	9.02976
VDPEIQNVK	Q3TTY5	5.93616	6.45546	8.76988	5.41734	4.63062	5.52721	3.3634	8.78476	7.8936	5.85522	6.19808	7.20055	9.64144	5.37119	4.46627
VDPVNFK	P06467	5.00932	5.01506	7.0883	4.05335	7.86094	4.87205	4.05536	4.88259	4.33161	4.37121	5.73882	5.3761	7.49851	3.44329	3.6624
VEIATLTR	Q9R1P0	12.7686	13.3936	18.5048	11.6808	8.27415	11.1282	13.534	20.5011	11.4936	8.24364	12.0882	14.0736	14.5646	13.6865	17.7048
VEYHFLSPYVSPR	Q62351	8.23295	7.72528	11.2899	8.96281	6.98729	6.05176	7.48431	11.5644	8.34713	4.60105	6.8822	11.6432	8.01129	8.69409	6.51983
VEYSHGEVVK	P06909	5.88831	6.16582	8.52582	4.35266	8.61329	7.78	3.62192	4.37155	6.59042	4.50748	5.66859	3.87912	5.60639	5.47297	11.8604
VFADYEAYVK	Q9ET01	5.78172	6.48789	8.69028	7.57489	4.83047	6.34933	6.55046	5.21836	4.16681	5.17541	5.5757	9.41448	6.07693	7.39105	5.29378
VFLENVIR	P62806	4.60224	6.99288	8.37144	2.72503	8.16731	3.94655	6.09845	3.983	2.69309	7.6412	7.84957	4.50569	7.32852	7.0316	7.60071
VFNLYPR	O08553	3.81379	4.57775	5.95826	2.31343	3.1191	3.22446	4.72098	4.39999	5.10481	2.67188	4.01387	5.91648	4.31772	6.16493	4.38164
VFTLLDPQASR	Q8VCS0	2.43783	2.35319	3.38829	3.37885	1.18806	1.619	1.94926	3.6042	2.88758	2.28633	1.41475	3.87781	1.40329	1.98943	3.14755
VGDYGSLSGR	Q9WUU7	5.61051	6.46277	8.55834	6.74851	3.58835	8.99475	3.08438	4.56277	6.6843	4.84619	9.41801	5.74612	8.38924	6.91421	3.46284
VGIQTDEK	P47791	6.4507	6.43669	9.11277	6.41593	7.83326	6.93066	9.02604	4.34431	4.15402	8.82249	5.14088	6.32977	5.89577	6.40284	6.0284
VINDFVEK	P07758	4.5163	4.64992	6.48219	3.8852	3.56347	7.37689	3.53528	4.60097	4.136	2.89079	7.03545	4.56588	3.84916	6.20328	3.35495
VIPGGNR	Q64726	6.22249	6.76762	9.19348	4.94043	4.47996	3.3721	5.62208	5.63642	13.2839	8.31416	5.82102	2.90559	4.93064	5.19401	13.4403
VISLSGEHSIIGR	P08228	5.63857	5.763	8.06261	7.75069	7.97009	3.27606	3.01304	4.35968	7.46187	4.54163	6.67894	6.21813	4.30312	7.85451	4.98169
VITAFNDGLNHLDSLK	P02088	1.80786	3.12074	3.60657	1.85051	1.49964	1.18284	2.19893	1.26376	2.85146	3.62836	1.82097	2.70205	3.22887	3.24917	4.09499
VITNANENYEPR	P14106	8.65234	8.03775	11.8097	12.4531	9.56522	4.98495	6.30785	9.1078	9.49514	9.78485	10.4225	9.40806	6.71996	6.33783	5.55336
VLAAVYK	P05064	6.05842	6.08937	8.58981	4.52835	3.21412	6.82802	5.15954	11.8649	4.75559	7.1114	9.55356	2.49061	6.1382	4.65593	6.5865
VLDALNSVK	P13634	7.0718	7.39033	10.2288	5.0025	8.10405	5.49931	9.72459	4.56666	9.53369	10.3404	9.03639	6.10906	4.77479	6.0974	7.98394
VLEPTLK	P21614	7.77185	7.40892	10.7375	6.7533	6.2798	7.20708	6.36278	6.30464	13.7235	8.41027	4.76587	11.6294	5.31711	8.4551	5.87579
VLGLTLLQK	Q9CPU0	2.40911	3.9586	4.63404	2.99511	2.42556	2.42882	2.54712	2.95436	1.10369	3.22987	3.19503	3.72177	3.66854	5.46676	4.46962
VLNLGPITR	Q91X17	5.11594	6.68433	8.41742	5.18882	3.36779	8.15579	5.58717	7.15882	1.23724	4.82743	5.53075	6.38801	6.20336	6.76778	10.3886
VLYVHNSPGAHLFPDK	Q06806	7.28196	7.05926	10.142	9.12805	7.89319	6.36081	5.19339	7.82028	7.29602	4.12212	9.91291	8.95623	8.22875	7.00335	4.13216
VNVPGSQAQLK	Q02819	4.75206	5.15049	7.00782	3.45741	5.84029	3.60198	6.68651	4.36238	4.56379	4.0842	3.95151	5.06395	6.32182	7.02239	4.45905
VPAHFVALNGNR	P21180	4.27517	3.92715	5.80513	4.41479	4.54751	4.01801	2.89866	5.95684	3.81519	1.90992	5.46791	6.08035	4.02004	2.5428	3.54189
VQAVIPK	P50405	4.43018	4.37112	6.2236	3.87054	4.25707	4.41495	4.91368	2.43433	6.69053	2.65662	4.65881	3.31449	2.78123	6.68226	6.13331
VQFELHYQEVK	Q61703	5.75671	7.73887	9.64519	8.41268	5.4096	8.76443	5.48755	3.52177	2.94422	10.8962	6.44871	6.6082	7.04412	6.16421	9.27182
VQYAPERPGPQPTAETTR	Q8BWG8	9.3257	8.72377	12.77	6.3596	8.11675	13.4434	8.56572	6.06867	13.4	9.97718	11.117	6.67713	8.18839	6.22995	10.153
VSALIQK	Q8R016	10.9865	11.0538	15.5849	10.6403	10.8276	14.9017	5.28524	14.8585	9.40542	11.9083	11.2606	8.22486	8.53975	17.3275	9.06207
VSNAPGVQIR	P16301	5.41294	6.23306	8.25536	3.37852	5.71863	4.6578	10.4974	5.1391	3.08618	6.62106	6.21811	6.87543	9.14146	6.21684	2.32545
VSVADHSLHLSK	O08807	8.08998	8.00565	11.3815	7.08584	11.6399	10.7038	8.22438	6.74799	4.138	8.6636	5.71949	10.9778	7.42723	8.66988	6.57587
VTFNQPR	Q8K4G1	6.47457	6.33143	9.05578	3.95725	8.72324	5.48116	4.52213	8.81853	7.34511	4.92048	8.6707	5.33005	5.28723	8.48565	5.29448
VTFSNLK	P48356	4.3161	4.06899	5.93173	4.48083	3.93136	3.78414	6.34969	4.96676	2.38383	3.50714	3.67689	7.4111	2.79975	4.11512	2.90395
VTFSSGYVNLSPENK	P06684	4.36484	4.73504	6.43991	4.41573	8.14065	2.38582	2.29734	4.73102	4.2185	4.60239	2.07499	4.85355	6.53152	7.81227	2.5355
VTSAALDLVK	P55065	4.93399	4.73288	6.83699	3.13644	4.87283	5.55363	7.73463	3.84951	4.45691	3.17536	3.16627	6.65954	5.54304	4.15507	5.69799
VTYHSPGYVYGQFER	P10404	10.7546	10.8073	15.2466	4.59606	10.8433	8.56201	13.697	15.3623	11.4671	11.5526	12.079	10.1566	8.21346	11.9523	10.8899
VVFLNTQVR	Q9DBB9	2.82264	3.60219	4.57636	0.939421	2.53658	2.14522	4.4903	3.81384	3.01048	4.42847	2.33041	4.01681	1.28674	4.60766	4.94308
VVGLGAQDK	O70165	7.37987	7.98735	10.8748	11.119	4.33658	7.95811	13.1409	3.89709	3.82764	8.05	6.28851	8.66602	6.94956	8.02125	9.94874
VVLAPQDVVVAR	Q8BKG3	4.93071	6.1606	7.89081	5.08214	5.33339	3.26321	7.41449	5.26125	3.22978	6.7231	6.00708	4.49766	6.20336	7.53137	6.00101
VVTVLAR	Q64237	2.3763	2.44267	3.40785	4.01878	1.58509	2.35559	2.03524	2.32436	1.93871	5.54879	2.09224	2.11575	1.07828	2.64476	1.17624
VVVHPDYR	Q3UZ09	6.78174	7.73285	10.2854	2.53716	6.30295	10.5942	7.62365	7.21343	6.41911	5.68437	6.54987	7.77205	8.77655	8.64242	8.97185
VYALPEDLVEVNPK	Q61233	2.74171	2.82222	3.93471	2.92271	2.9111	4.20915	2.31928	2.29099	1.79704	2.49037	4.37896	2.85103	1.89904	2.17395	3.13998
VYVGNDGK	P00687	4.51732	4.88062	6.65031	5.95353	4.23028	3.63187	4.4854	2.14918	6.65367	3.08142	5.24351	4.06612	6.20156	5.13467	5.55647
WEWLVNQHR	Q923D4	8.81099	9.38313	12.8716	4.42997	8.36502	10.8235	13.8227	6.7866	8.63818	14.0205	8.42534	12.3931	6.5853	6.62479	8.24974
WPEPVFGR	Q91WP0	14.4685	16.4036	21.8727	9.64219	11.6862	14.5685	11.0398	29.7668	10.1074	18.9768	16.2334	17.7484	18.1127	8.03752	19.3128
YALSNSIGPVR	P10493	7.45781	7.37523	10.4887	4.39823	8.31357	8.12744	9.61599	11.0467	3.24499	9.63039	3.18229	6.86658	6.40741	8.09643	10.0683
YASNLESGVPAR	P01674	11.417	12.5073	16.9346	9.75781	9.14348	9.85628	14.1525	7.45412	18.1379	10.3284	7.29717	6.81277	14.0025	20.872	15.731
YDALEVFAGSGTSGQR	Q61398	6.10645	6.33123	8.79621	4.02099	4.78997	6.85343	6.81882	5.81086	8.34461	5.89381	8.52945	8.30286	4.86111	7.20504	3.19513
YEELQQTAGR	Q922U2	8.51298	8.32748	11.9087	8.74231	3.94668	5.05929	13.2696	11.7128	8.34726	11.5098	11.2102	8.00025	5.75661	5.00386	8.48418
YFETSVSRPGLGEPR	P01898	5.15525	5.58779	7.60263	3.76473	5.17927	6.16051	5.67717	3.52796	6.62183	6.82056	3.76122	7.72783	5.88978	3.80445	5.5229
YFPAFEK	P30115	6.03142	8.07564	10.0794	5.24153	8.14754	4.23771	7.03897	5.24717	6.2756	10.2755	8.20868	5.52824	7.42902	10.2064	6.80595
YGFLLPER	Q9JHH6	3.18742	3.30954	4.59485	2.82633	2.20172	2.92691	3.74575	3.14247	4.28134	3.71024	2.62329	2.99832	3.08723	3.44638	3.99179
YGLPYEDR	Q9R0S3	5.96785	6.04753	8.49635	5.01164	4.54813	7.79576	3.07864	7.78508	7.58785	3.92571	8.7173	6.5582	3.38922	7.04885	6.64591
YIATPIFSK	P10649	8.19181	8.54541	11.8376	9.53447	12.4254	6.4878	8.11339	5.30744	7.28236	9.74971	14.6939	7.32093	8.13212	5.12014	6.25573
YIESAGAR	Q9Z0L8	15.4644	13.4807	20.5153	9.50997	18.3044	14.519	18.8816	12.4705	19.1011	17.5627	16.4948	14.9354	10.5183	8.34398	13.0292
YIGGNLFTSAFTR	Q02858	4.05989	6.60053	7.74918	2.575	3.56571	6.02635	5.19039	2.96744	4.03445	6.76487	5.96453	6.69827	4.63528	7.10526	8.43498
YIHSADIIHR	P47811	8.0918	9.75605	12.6751	3.10254	14.456	9.64348	6.46729	8.42277	6.45869	10.4292	8.4999	10.1474	9.51153	8.67525	11.273
YIQLPFGDEDALK	O70370	2.74321	2.62363	3.79588	1.97644	3.25861	2.71799	4.13239	3.07753	1.29632	1.43337	3.47109	2.30857	2.04364	3.53891	2.94621
YLAEVATGDDK	O70456	7.58282	7.35444	10.5635	6.20604	7.50007	8.10551	3.59371	8.68571	11.4059	4.11814	9.15143	8.99428	7.62832	5.94336	8.29108
YLPGYYSEK	P58802	4.0202	3.81409	5.54159	3.59816	6.13018	2.88455	2.73952	3.87789	4.89087	1.43187	5.80351	1.98518	3.39511	5.39761	4.87127
YLQEIYNSNNQK	Q8VCM7	5.33619	5.94863	7.99132	5.37485	5.8935	5.97917	2.49844	4.95968	7.31151	5.09831	8.82904	5.39274	5.34001	5.86332	5.16836
YLTLNTEK	Q03311	7.60061	7.33595	10.5634	7.53594	9.37771	7.32138	8.98145	5.92979	6.45741	6.83283	9.56619	8.06461	8.93125	5.94787	4.67295
YLTTAVITNK	P60229	7.54444	7.52106	10.6529	4.29276	5.80571	4.59086	11.135	10.6512	8.79101	5.7643	5.68365	8.21729	9.51113	11.5094	4.44053
YNLGLDLR	P26443	8.96933	9.14718	12.8109	7.20357	13.7264	7.66904	7.64356	8.63983	8.93363	9.65823	5.31801	9.60552	10.3563	6.76799	13.177
YQSHDYAFSSVEK	Q9CQF9	5.90136	6.23874	8.58766	7.58634	4.31488	5.90097	5.70743	6.14057	5.75795	6.35928	6.6232	4.23704	7.14881	8.11929	4.94482
YTAGIHGNEVLGR	Q640N1	4.70582	4.32949	6.39447	4.28222	4.12184	5.99205	4.1646	4.75661	4.91758	2.68599	5.36582	4.16977	5.59515	4.62394	3.53627
YTGVPDR	P01633	5.23463	5.38107	7.50715	4.77134	4.35843	3.22649	9.55603	4.23916	5.25634	2.97024	6.09821	5.63444	6.70993	5.05655	5.81704
YTSFEYPK	Q01339	7.39072	7.124	10.2652	6.22839	6.40179	11.5152	10.155	7.25927	2.78464	6.30974	7.31862	5.62739	4.40513	7.55653	11.5266
YTSGFDELQNIHFLSDK	Q9R097	5.08207	5.11144	7.20793	5.30234	5.18707	2.84202	6.17936	5.00325	5.97839	5.36616	6.3799	3.70046	5.26727	5.81894	4.1359
YVYIAELLAHK	P52430	4.27605	5.19658	6.72972	6.07957	2.48669	4.72358	5.46041	3.70096	3.20512	5.5949	4.21458	4.94716	5.58031	4.99901	5.84353
YYDYSGAFR	Q9R0R1	5.30773	4.88151	7.21118	3.40927	6.74802	5.33326	4.90411	4.23929	7.21245	7.22985	4.12449	4.79516	3.93281	4.70061	4.50613
YYGAQTVR	P97807	7.64398	7.13981	10.4598	9.44222	7.79714	6.89627	5.4794	8.77165	7.47717	6.48327	7.23726	3.97626	7.43881	11.8598	5.84343

## Sheet: Sheet2
Supplementary Data 3. Stability of MRM mouse plasma assays (CPTAC Experiment 4). Table summarizes variability and technical variability of each assay at six experimental time points spanning 4 weeks.
T – freeze-thaw, wks – weeks.
Peptide	0hrs	6hrs	24hrs	FT1x	FT2x	FT4w	Intra-assay variability average	Inter-assay variability average	Total variability
VFTLLDPQASR	2.77899	2.83298	2.84497	2.84931	2.84775	2.86269	2.43783	2.35319	3.38829
GLPNVQR	1.6572	1.64344	1.62942	1.66218	1.63567	1.58992	3.08886	3.05578	4.34498
NLLELLINIK	1.48461	1.49542	1.51643	1.49713	1.48911	1.47829	2.81216	2.7353	3.92302
EALIQFLEQVHQGIK	0.861069	0.860672	0.859549	0.857433	0.857919	0.878437	1.27629	1.52252	1.9867
GLGTDEDSILNLLTSR	0.590851	0.596795	0.591943	0.599221	0.607873	0.601843	2.43309	2.45785	3.45846
LTFPLDYHLNQPFLFVLR	0.585593	0.589776	0.582062	0.582019	0.563438	0.585287	1.94488	2.18862	2.9279
LSPQSIYNLLPGK	0.497987	0.503622	0.504271	0.504664	0.504968	0.508873	2.63835	2.49631	3.63215
FVFGTTPEDILR	0.457058	0.4599	0.458114	0.459781	0.458601	0.446737	1.91555	2.08145	2.82874
DTPLTLTVLHK	0.422075	0.435797	0.425241	0.42699	0.424765	0.426482	2.95047	3.06468	4.25412
VVTVLAR	0.409709	0.400543	0.406128	0.392512	0.400685	0.40959	2.3763	2.44267	3.40785
SITTIIDTFHQYSR	0.333728	0.326525	0.333179	0.334184	0.32818	0.314357	3.42486	4.07012	5.31936
EQIIYGK	0.329265	0.326152	0.31707	0.331754	0.33172	0.321413	3.30892	3.32266	4.68924
VYALPEDLVEVNPK	0.311509	0.317037	0.314975	0.314315	0.308971	0.3071	2.74171	2.82222	3.93471
LLAGDHPIELLLR	0.258438	0.256893	0.254816	0.260006	0.257958	0.266122	1.90827	2.24972	2.95004
GPDSVFLIK	0.239017	0.237238	0.23548	0.235031	0.240835	0.229298	2.85991	2.80116	4.00319
TLFSVLPGLK	0.16393	0.164122	0.163911	0.164255	0.165564	0.161627	1.15706	1.36293	1.78784
IDLTDFEK	0.15838	0.165869	0.161588	0.160166	0.159929	0.162859	3.0638	3.32448	4.52095
YIQLPFGDEDALK	0.102419	0.102727	0.104675	0.102725	0.104988	0.103857	2.74321	2.62363	3.79588
ELISQFLLNR	0.0495548	0.0492066	0.0496423	0.0493241	0.0497778	0.0458799	2.38079	3.61876	4.3317
VINDFVEK	0.0294999	0.0302981	0.0294123	0.0303436	0.0304269	0.0302674	4.5163	4.64992	6.48219
