# Supplementary material for: Molecular phenotyping of laboratory mouse strains using 500 multiple reaction monitoring mass spectrometry plasma assays
Source: Commun Biol. 2018 Jun 27;1:78. doi: 10.1038/s42003-018-0087-6 (PMC6123701; doi:10.1038/s42003-018-0087-6)
Supplement: Supplementary file 6 — Supplementary Data 4 [file 42003_2018_87_MOESM6_ESM.xlsx]

## Sheet: Sheet2
Supplementary Data 4. Reproducibility of target endogenous analyte detection in pooled plasma from C57BL/6BR mice
(CPTAC Experiment 5).
ND –endogenous analyte not detected
Peptide sequence	UniProt accession number	Concentration in pooled plasma of C57BL/6BR mice (pmol ml-1)	Coefficient of Variation of detection (%)	Concentration in pooled plasma of C57BL/6BR mice (pmol ml-1) 2D-LC/MS	Coefficient of Variation of detection (%)
AAEDYGVIK	P37804	NA	NA
AAPITQYLK	O89020	440.415	7.82
ADEGISFR	P35700	2.52529	29.11	1.46346	64.0294
ADVDLYQVR	Q9CR00	NA	NA
AEGTTIAEPDTK	Q3UZA1	1.04212	175.55
AELNEFLTR	P62908	NA	NA
AEVDDVIQVR	O88783	41.2151	12.04
AFAAQEDLEK	P26043	NA	NA
AFSGLTQNPESIELR	Q9Z1T2	0.42827	40	0.430532	20.9236
AFVFPK	P14847	191.432	9.79
AGDLGVDLTSK	Q9DCW4	NA	NA
AGIIASAR	P58252	1.90408	35.69
AGPAVPQEAIPLQK	Q61508	104.434	10.65
AHYGGFTVQNEASK	Q8K0E8	10770.2	21.3	7082.11	9.84306
AIGNALK	Q9DCX2	NA	NA
AISQSGVVISK	Q63880	1.97737	12.64
ALAIDHLNEDQLR	P50752	NA	NA	0.337287	9.98378
ALASQLQDSLK	Q64727	6.78989	11.52
ALDFAVSEYNK	P21460	27.5921	12.73
ALEEANADLEVK	Q6IFX2	2.75301	76.97
ALEPLEK	Q80XD8	0.856489	22.69
ALEWLGFIR	P01786	239.811	7.98
ALGTLLHTNLR	O35516	3.01897	17.06
ALHIPESLPR	P16675	2.25906	9.62
ALPAPIER	P03987	1436.95	9.29
ALPSPIEK	P01864	14404.9	13.82
ALQASALAAWGGK	Q91Y97	7.42975	14.74
ALQATVGNSYK	P11438	4.89261	24.51	2.63995	11.9044
ALTSELANAR	P26041	1.31063	27.99
ALTVPELTQQVFDAK	P99024	NA	NA	0.974211	20.4124
ALVLEELSPTLR	Q9Z0M9	15.2586	8.67
ANEELAGVVAEVQK	Q61176	1.43348	67.23
ANTIGISLIK	P13707	NA	NA
AQPGLLK	Q6P253	0.390382	19.13
AQVLGYTSATTTDQHGLAK	P28666	2.51477	20.36	1.06474	7.19549
AQYEDIAQK	Q3UV17	12.9249	61.59
ASISYSSK	P16294	22.0351	13.78
ASLENNLEETK	Q61781	0.137299	72.72
ASLENSLEETK	Q9Z2K1	2.21321	66.65
ASLEPEQEAGHQTEGK	Q8R1U2	0.823901	83.15
ASLPGVK	O70251	NA	NA
ASSIVVSGTPIR	P35505	3.14002	18.6
ATSQVVAGTK	O08677	3286.95	19.01
AVEAFETAK	Q64442	4.35047	13.51
AVELAANTK	P40142	3.71568	25.15
AVLDVAETGTEAAAATGVK	Q91WP6	1042.88	10.66
AVLENALR	P70362	NA	NA
AVLHIGEEGTK	P61939	60.8439	9.47
AVSYLGPK	O08997	NA	NA
AYLDVNELK	Q8R4K8	NA	NA
AYLTTVEDR	Q61830	1.44154	50.67
AYNLNEER	P12399	10.131	17.7
DAFALAK	O88685	NA	NA
DAGTIAGLNVLR	P63017	4.48227	16.97
DAPDGPTVVLTVDGR	Q80YC5	218.482	8.74
DEAAYGALR	P97372	1.04945	66.05	2.35328	11.607
DEIPHNDIALLK	Q8K0D2	5.56244	10.79
DFALQNPGVVPR	P70389	95.2894	16.23
DGVILGADTR	O35955	5.33244	12.21
DHAVDLIQK	P01029	685.186	12.13
DIAYLGITDVR	P41317	439.614	11.43
DIFTGLIGPMK	Q61147	505.065	7.42
DISDVER	Q9D819	NA	NA
DIVEAHYR	P15105	NA	NA
DLAFTLEER	P06801	6.06218	19.56
DLEIEEVLFHPK	P04186	1039.14	7.86
DLHTLILVNNK	P28654	0.948867	15.33
DLISTGIK	Q9CY02	0.797158	23.42
DLPSPIER	P01867	12633.8	14.55
DLQYVEK	O88998	12.8042	20.64	7.70285	8.90333
DLSFTEEGYQVHPR	P35436	NA	NA
DNAGDVAFTR	P08071	16.4994	17.62
DNVVIESTKPENQEAQDGLR	Q02596	12.9129	12.3
DPGVLDR	P50543	2.77355	33.42
DPNGLSPETR	Q00724	422.547	10.27
DQIYDIFQK	P60843	NA	NA
DQPRPAFSAIR	P98086	334.013	9.44
DSLLQEFK	Q07456	94.626	8.47
DTPLTLTVLHK	Q06770	1235.31	9.17
DVLTITLTPK	P01869	6360.19	9.72
DVNTFIHGNK	P21570	NA	NA	1.56575	3.54139
EAATVEELNPK	Q78ZA7	NA	NA
EAFQEALAAAGDK	P10639	5.83436	28.29	3.20727	48.5099
EAFQLFDR	Q60605	NA	NA
EALENEFK	O09131	0.950709	58.19
EALIQFLEQVHQGIK	Q9JJN5	171.393	7.42
EAQLPVIENK	P20918	1176.24	9.94
EDVSYEER	Q9R257	NA	NA
EELEEVIK	Q9Z2U1	2.17313	47.67
EETVPLR	O09061	1.01382	35.14
EFNIAGFPTVR	Q8BND5	22.7883	12.24
EGAFVYSDR	Q3SXB8	9.6202	14.27
EHGVPILISEIHPGQPADR	Q8BH60	NA	NA
EIEYLENTLPK	P18337	47.8679	12.35
EINLQDYEGHQK	E9PV24	13767.3	23.02	8597.61	14.6166
ELETLTAQTQK	P70194	10.8761	21.03
ELGGNLATPR	Q91V98	2.52149	17.53
ELISQFLLNR	Q00897	2582.32	25.94	2635.7	5.52198
ELQDLALQGAK	P26339	6.62247	18.17
ELQETNAALQDVR	Q9R0G6	5.55053	43.85
ELSEQIEK	P26040	NA	NA
ELYLTGNR	Q7TQ62	5.25644	16.12
ENEEAPLR	P47880	2.66878	40.67
ENHVVLASPEETR	Q9CZT5	3.598	12.78
ENIIDLTNANR	Q5FW60	0.0906588	44.98	1.09633	44.9375
EPALLELEGK	P40124	NA	NA
EPGEGATTYLVTSVLR	P01878	21.752	19.2
EQAEAEVASLNR	P21107	NA	NA
EQIIYGK	O08689	NA	NA	2.19991	15.9885
ESFQEFFGR	P05367	307.4	8.5
ESGIDLADSNQR	P35917	8.87146	16.86
ETGQGYQR	Q9Z1R3	520.66	8.67
ETVVTSTTEPSR	O08795	0.812876	39.39
EVATAIR	P25444	NA	NA
EVSFDVELPK	Q61704	856.641	7.23
EVSTYIK	P10126	2.10601	16.07
EVVQNFAK	Q9CQI6	NA	NA	1.77277	42.1866
EVYFAER	P63254	NA	NA
EYLIAGK	P25785	7.38128	23.13
FAAATGATPIAGR	P14206	NA	NA
FAHYVITSQVVNNADK	Q61702	324.302	7.78
FDGLNSLTYK	P15535	5.4314	13.78
FESEFPQISK	Q9ESB3	466.62	8.48
FGHSYIPR	O08710	5.49037	135.71
FGTVDFLGDPR	Q8VCC2	NA	NA
FHPLHAK	P47878	22.5838	35.31
FIGEGAR	P62196	NA	NA	0.529276	16.6378
FLEEHPGGEEVLR	P56395	0.544203	46.72	1.0218	32.0181
FLFQVSR	Q8VCG4	235.761	9.51
FNSVVTNPQGHYNPSTGK	Q02105	585.243	12.91
FPELSLK	Q8VDK1	NA	NA
FQEGQEEER	Q8BH61	65.9818	30.62
FQIATVTEK	P99026	21.2639	11.95
FSAEFDFR	Q08761	33.1348	12.96
FSGLPDTLLPQEPSQR	Q8R2Z0	0.383716	77.98
FSGSGSGTAFTLR	P01630	139.734	15.12
FSGSGSGTDFTLK	P01631	454.492	8.07
FSGSGSGTQFSLK	P01636	455.923	10.62
FSISTDYNLK	Q03734	72.1956	11.16
FSISTDYSLK	P29621	5.58012	17.5
FSSSGSGTDFTLR	P03976	103.492	13.43
FTAVIHAVTPLVSQSQPVLK	P97464	NA	NA
FTGLQYLR	P51885	185.689	10.12
FTIGDHSR	O88342	2.36218	33.45	1.98307	19.0283
FTPFILGK	P52793	NA	NA
FTTDLDSPR	Q80YX1	4.77072	46.75
FVFGTTPEDILR	P35441	32.1694	9.35
FVGDADLER	P30999	NA	NA
FVTGLDIGPK	Q62469	5.5795	18.07
FVYVADVTAK	Q62087	0.856272	15.97
FYSDNSVQR	P98063	1.74801	56.77	1.97122	5.1031
GANEDELSPETSPYVK	Q64739	4.40152	60.98
GAPFEVK	P31230	NA	NA
GDLGIEIPAEK	P53657	17.7429	11.6
GDLGPFSR	Q9QUR7	NA	NA
GDNQSPIELHTK	P16015	0.225683	195.93
GDSLAYGLR	P10923	7.1232	8.01
GEDFPANNIVK	Q9CY50	NA	NA
GEEILSR	P13597	15.5059	11.46
GESLGIK	P97315	NA	NA
GETAVPGAPETLR	Q8CHP8	1.21246	22.25	1.49726	19.0516
GETHEEVHSVLHFR	P49182	114.829	14.31
GFPNVVTSAITLPNIR	Q9JM99	20.4733	10.01
GFSGLDGAK	P11087	4.7375	15.58
GFYFNKPTGYGSSIR	P05017	12.0115	15.72
GFYFSRPSSR	P09535	0.785294	25.34
GFYYSLK	Q9D1H9	4.17522	18.62
GGAGPPGPEGGK	P08121	NA	NA
GGPLGYQK	Q80T21	1.3132	45.89
GGTSEDITALAYK	Q8BH35	247.639	11.13
GHFGLFPANYVK	P49710	NA	NA
GIAGTPGPK	Q3U962	NA	NA
GIHPTIISESFQK	P80315	0.342055	40.46	0.230533	39.0919
GIIDPTK	P63038	0.472183	67.46
GIQNDLTK	Q63918	NA	NA
GITSLPAPAVR	Q01102	2.55578	18.68
GIVQYLQK	Q9EQH2	3.1533	19.94
GLDFEAK	P09803	19.288	10.44
GLGEISAATEFK	P13595	10.2783	11.56
GLGTDEDSILNLLTSR	P48036	3.29378	38.04
GLPNVQR	O88844	1.09843	46.13
GLSLYAK	Q60590	3211.15	10.4
GLVDAGYEVDK	Q9D7Q1	0.825867	21.96
GNYDAAQR	P05366	308.715	9.22
GPAENSEHQLTPR	Q3U108	NA	NA
GPDSVFLIK	Q91X72	6436.29	7.32
GSEYFGNGR	P00688	3.92696	24.09	2.43399	14.9875
GSGTAEVELK	P52480	10.8028	12.3
GSSAGGLQHLVSIR	A2A8L5	0.330506	47.89	0.151663	15.4303
GTLSVVAVYHAK	P01027	2614.12	11.14
GTSLHSLR	Q80W65	10.6096	19.98
GTTAVLTEK	P70195	4.33095	23.11
GTVFSELPAR	O89103	0.210121	151.26
GVDSSVFEALPK	Q8QZR4	4.49367	13.51
GVLFASGQNLAR	Q9CPY7	1.2658	14.54
GVSEPLLETDTGDK	O09159	1.32809	34.14	2.09294	22.3544
GVTIASGGVLPR	Q8CCK0	NA	NA
GVVGPQGAR	Q01149	1.17751	26.5
GVVPEDAVETLAGSLGTR	P51125	NA	NA
HALSAGYR	Q9JII6	NA	NA
HFGYTSYSVSNSVK	P10605	19.2186	12.02
HHPDILGR	O08742	4.19016	68.75
HIQLHDLDFQIR	Q61805	73.3429	18.45
HITIFSPEGR	Q9QUM9	NA	NA
HPTQLANSGLK	P16092	NA	NA
HQTVLDNTEGK	Q921I1	3443.85	14.72
HSLVSFVVR	Q8BMS2	1.03866	35.6	0.395702	11.1719
HTNLGPLETK	Q8K182	170.758	11.51
HTNLVPHGTEK	P28665	2352.12	7.43
HVFGQAVK	Q9WUM4	NA	NA
HVFGQPAK	O89053	10.5424	26.45
HVPLIQPVEK	Q9QXC1	1498.12	7.47
HVSPAGAAVGVPLSEDEAR	Q9CWJ9	0.97524	26.3	0.481751	52.6667
HVVPNEVVVQR	P13020	1443.16	10.39
HYGALIGLNR	P15327	2.59068	16.11
IANVFTNAFR	P11247	NA	NA
IAQYYYTFK	Q07968	91.781	25.26	44.5237	5.49212
IDAVYEAPQEEK	P33434	2.43802	81.73
IDIIPNPQER	P11499	1.34414	15.21
IDLPEYQGEPDEISIQK	Q9D892	NA	NA
IDLTDFEK	Q71KU9	1.22859	13.29
IDSQLVEK	O88968	37.9244	13.94
IDVSVEAASGGK	O08749	1.09369	63.44
IEEALGDK	P21550	NA	NA
IEGLQSLVNLR	Q3UM45	0.896136	24.72
IEHPGLSIGDTAK	P30681	NA	NA
IELLGSYDPQK	Q9D358	0.588033	23.84
IFADLIVLK	P07361	940.201	6.99
IGFALAR	P06281	0.29522	27.29
IGLFGGAGVGK	P56480	NA	NA
IGPASQGLQK	P00920	50.2096	8.56
IGVPAFQQR	Q64339	6.57722	8.32
IHFFLSK	Q7TNV0	NA	NA
IHPSDSDTNYNQK	P01750	181.694	12.22
IIPSTEDPNEDIVER	P01592	693.812	11.24
ILFNQQELFGR	Q9DBD0	402.986	9.71
ILGADTSVDLEETGR	Q03265	NA	NA
ILGPGLNK	P53026	0.388169	23.67
ILSDDTALK	P54728	0.309747	86.06
INENTGSVSVTR	Q9WTR5	NA	NA
IPASFEK	P51910	91.6294	8.96
IPLENLQIIR	Q01279	30.5472	9.45
IQEEGTGVEETGK	Q6GQT1	25.1046	20.7
IQSSHSFQLENVNK	Q91XA2	2.53689	49.56
ISEDTAILK	Q8K135	0.530734	35.92
ISLYSK	Q99K82	1.78573	68.45
ITDYGLESFR	P18293	NA	NA
ITFTLSHVK	Q923X1	0.916444	58.38
ITGLGVK	Q64374	NA	NA
ITHQESTSVLLQQSER	O55111	3.77343	36.17
IVVVTAGVR	P16125	1.28627	11.61
IYGPADSASR	Q9DC11	10.2445	19.05
IYGPGAGR	Q9QWK4	117.313	9.16
IYHPNIDEK	P68037	NA	NA
IYVTGSLSHSAQAK	P29788	1272.57	10.74
LAADTVVSLGR	P48759	0.800778	22.51
LAAVAAINAAIQK	Q9JKF1	0.255222	38.48
LADVYQAELR	P03995	NA	NA
LAELHSDLK	P55302	NA	NA
LAGESESNLR	Q01853	NA	NA
LAILGIHNEVSK	Q7TPR4	0.667927	19.31
LAPALSVK	Q93092	2.40389	10.97
LAQIHIPR	Q00898	2107.03	20.95	5890.33	13.6768
LEAGDHPVELLAR	P07214	1.97289	38.34
LEGLTDEINFLR	P11679	NA	NA
LEGNPIALGK	Q62000	NA	NA
LEIPLNSDFQDNYYK	P09581	37.3504	8.4
LELAEQK	Q8BSS9	NA	NA
LENLDLSHNNLK	O35930	28.135	9.41
LEPQIATASEYAHR	Q9DBG5	NA	NA	0.798616	21.4638
LEVAFSHYQK	P50404	NA	NA
LFDEINPETK	Q8R121	116.332	13.44
LFVTNHEK	P39039	202.547	9.9
LGAEVYHTLK	P17183	NA	NA
LGEYDLR	P33587	27.3167	12.72
LGLLVDTVGPR	Q9WVJ3	33.5272	7.82
LGPTVASR	Q5ND34	NA	NA
LGTSLSSGYVR	O70362	208.486	8.94
LGVYEVEDQLTAVR	P97321	1.54143	19.02
LHIDQIDSTLK	P29533	25.7372	9.01
LHISPDR	P34884	NA	NA
LHVEINGISPK	P04202	1.30765	23.63
LIDLHSPSEIVK	P60867	0.451951	18.05
LIQYYYDEK	Q91V80	1.42388	32.73	4.07917	14.0187
LLAGDHPIELLLR	P70663	17.8584	7.54
LLDAGADTNAQDHSGR	Q61982	NA	NA
LLEFQNDR	P29391	NA	NA
LLIYDTSNLASGVPVR	P04945	274.045	11.82
LLIYYTSSLHSGVPSR	P01643	172.14	9.88
LLLSAALSAGK	Q61362	0.673398	12.86
LLSVPFEK	Q9CQ60	NA	NA
LLYPADIPVGNDQLLELLNK	Q62009	15.8194	14.42
LNVKPLAR	Q8QZT1	NA	NA
LPDPQILK	P28798	5.68717	17.99
LQDVTDDHIR	Q923D2	6.65808	14.82
LSEALTDFSVK	P97290	614.242	7.85
LSEIDVSTEGVK	Q9D8Y0	NA	NA
LSFQEFLK	Q62356	3.74752	8.37
LSILYPATTGR	O08709	1.74344	12.64
LSLEDTPK	E9Q414	292.359	8.6
LSPQSIYNLLPGK	Q61838	14062	7.8
LSSAHVYLR	Q78PG9	NA	NA
LSSETFGFAAR	Q8CIZ8	5.12827	24.71
LTFPLDYHLNQPFLFVLR	P97298	36.9363	9.65
LTLEQIDLIR	Q8C255	9.01066	12.39
LTLSLLR	P35330	3.53718	9.05
LVDTLPQETR	Q06318	15.8692	12.61
LVESGFTTDPVTIENK	P01872	2600.98	11.47
LVIIESDLER	P58771	0.294618	32.71	0.834842	27.4474
LVPVVNNR	Q62165	1.46146	11.73
LVQEVTDFAK	P07724	137294	7.79
LVQIHIPR	P22599	4377.07	21.98	4786.74	9.00529
LVQLAGTR	P35455	1.93007	17.48
LVVEEK	P11680	336.949	9.7
LYEQLSGK	P70296	1.41171	34.14	2.15314	57.9708
LYQPEYQEVSTEEQR	Q9JKR6	NA	NA
NALLAK	Q8VCU0	NA	NA
NDEGIAYR	Q61171	14.9054	17.43
NESGGHAVPAGSETHFR	Q9D8S9	NA	NA
NFTDVHPDYGAR	P24270	2.67508	18.21
NGITGIR	Q9Z1F6	NA	NA
NHGLETLQATQK	P31532	459.116	9.45
NIFSFYLNR	P18242	1.54666	10.51
NIIDPTFR	Q8R242	12.2094	10.74
NIIHGSDSVESAEK	Q01768	3.58413	16.11
NIILEEGK	P18760	2.28558	14.76
NILQLHDLTTGALLK	Q9QUR6	NA	NA	0.441361	13.9875
NLLELLINIK	O89051	3.93949	7.93
NLQYYDISAK	P62827	27.9582	12.22
NNSFYGPEVK	Q00519	NA	NA
NPNPSALPQLQEQR	Q61247	366.046	8.4
NQLTSNPENTVFDAK	P20029	12.7208	16.56
NQLVEIEK	Q61646	8691.55	11.23
NSILETLNTADLGNLK	P07743	20.54	11.52
NSPLVSR	P08249	NA	NA
NTETNVFPQDK	P42703	167.486	9.52
NYTDDAIETDDLTIK	Q9Z2U0	3.86154	24.1	4.60214	14.788
PDFSSQPAVHK	P21803	0.796983	97.13
PGFPVQEK	P37889	NA	NA
PYGVNFR	P97802	NA	NA
QEPGENSEILPSLK	P46412	538.687	9.08
QVSEHIAVYR	P70274	146.864	7.93
RPDVLHQLR	P03953	260.351	9.14
SAFSVGLETR	Q60994	108.914	12.36
SAGYPGTLIPYR	Q3U0B3	NA	NA
SELAVSSELDLLK	Q07797	2.45193	8.6
SFEGNNNYDTPELR	P97333	3.88233	30.71
SFSENTLAR	P70375	15.6159	15.15
SFSTVPYIVGINK	Q8VCT4	NA	NA
SFVLNLGK	P16045	1.88729	16.01
SGEVLVNVK	Q9QZD9	0.330751	123.95
SGFFNLQEDNQK	Q60675	NA	NA
SGNENGEFYLR	Q8BPB5	66.177	13.16
SHPAHTAAPQVTSTASK	Q60805	NA	NA
SIGYSIR	P55284	6.17585	12.55
SILPTAPR	Q8BGD9	NA	NA
SILYDER	P49722	14.1735	10.4
SITTIIDTFHQYSR	P31725	4.93842	9.54
SLEDLNR	P06728	3216.61	8.99
SLGSEEINPVHTDNFQER	O35188	0.715927	47.61
SLGVGFATR	P11404	0.504216	98.42	0.660592	56.5685
SLLNSLEEAK	Q06890	552.977	8.06
SLQVALEEFHK	Q9DD06	4.12101	17.96
SNFEEALAAHK	P09103	NA	NA	3.32053	2.5713
SNPTLNEYHTR	Q00623	23597.1	9.44
SNVNDGVAQSTR	P17751	0.907355	34.86
SPAPISK	P06796	NA	NA
SPEPISTQTHSVQILFR	P98064	36.8033	6.88
SQSLFSYSVK	P12246	134.269	21.39	22.5901	39.3227
SSDSGLPSDIPHVR	Q8K558	NA	NA
SSFFVNGLTLGGQK	P62962	8.00598	21.36	3.46112	39.7037
SVDEVFGEVVK	Q9DBP5	NA	NA	0.445175	49.6655
SVNQSLLELHK	P09528	NA	NA
SVVVHAGEDDLGK	O09164	27.0337	7.26
SYTITGLQPGTDYK	P11276	709.766	10.61
TAESGELHGLTTDEK	P07309	110.015	9.48
TANLGAGAAQPLR	P08226	1029.24	15.26
TEAYLEAIR	P47867	0.515851	32.04
TEGLVQVK	Q61129	100.636	10.22
TELEDTLDSTAAQQELR	Q8VDD5	NA	NA
TENYDEHLEVFK	P06683	208.209	8
TESELLEISGK	P23953	680.558	8.41
TFHETPLQLLEK	P07141	NA	NA
TFLGGASVK	Q61468	3.78328	12.81
TFLVGER	Q9D8N0	NA	NA	1.93974	18.8422
TGAISGHSLK	P26262	227.518	11.94
TGFSLDNGDLR	Q9CZ44	NA	NA
TGIVSGFGR	O88947	267.803	8.62
TGPNLHGLFGR	P62897	5.2998	14.8
THAVLVALK	Q9R1P4	6.44813	17.6
THEQLTPLVR	P09813	23635.7	7.85
TIAPALVSK	P17182	3.09055	8.6
TIDELAFK	Q6F3F9	1.55698	14.55
TISSGIHLK	Q9Z126	43.7792	12.79
TLADGVPSR	P01635	307.098	9.87
TLAQFLPK	Q9Z0M6	7.63725	8.67
TLEEDEEELFK	P34022	1.02007	44.89
TLEGELHDLR	P48678	0.45639	89.65	1.40636	22.0097
TLFSVLPGLK	A6X935	803.901	5.96
TLHDQLVLAAEK	P11859	32.0735	11.11
TLNQLGTPQDSPELR	O70439	NA	NA
TNEAQAIETAR	P61089	NA	NA
TNFFGTR	P48758	NA	NA
TNTQPFDLQVYHPSR	Q91ZX7	NA	NA	3.04936	1.83102
TNVSGGAIALGHPLGGSGSR	Q8BWT1	NA	NA
TPDEEFK	Q60847	NA	NA
TPEEYPESAK	Q9CWS0	NA	NA
TPFAVASTR	Q19LI2	410.154	11.02
TPQIQVYSR	P01887	209.478	16.8
TQAWLQSSR	Q61268	332.009	10.18
TSESGLPSTR	Q91Y47	4.54288	19.03
TSNLASGVPAR	P01680	434.323	9.15
TSTSPIVK	P01837	18482.4	12.55
TTDAEFHTFFNEK	P19221	1054.35	11.31
TTDVTQTFGIEK	Q9R098	76.8248	13.01
TTLLENAQR	Q8CG14	155.479	12.32
TTTLPVEFK	P29268	NA	NA
TVEGAGNIAAATGFVK	O55042	2.36517	36.43	0.925758	64.6564
TVVSGGPLEGPYR	Q9ERQ8	NA	NA
TVYFAEK	Q9DCT8	NA	NA
TYFFVEDK	P28862	NA	NA
TYFPHFDVSHGSAQVK	P01942	915.398	14.3
VAEVLAGEGHLYSR	P19096	NA	NA
VAFPLEVVQK	Q61730	150.613	8.4
VAIDLTNK	Q60963	13.4004	23.32	25.6361	1.89116
VALPAPAAQSR	Q9EPX2	1.64774	27.71	0.528389	7.45843
VAPEEHPTLLTEAPLNPK	P62737	2.60583	10.7
VAPEEHPVLLTEAPLNPK	P63260	169.302	10.89
VDPEIQNVK	Q3TTY5	6.99664	55.33
VDPVNFK	P06467	768.14	16.64
VEIATLTR	Q9R1P0	6.91115	16.95
VEYHFLSPYVSPR	Q62351	39.405	11.61
VEYSHGEVVK	P06909	8.98208	14.67
VFADYEAYVK	Q9ET01	0.592278	22.4
VFLENVIR	P62806	0.895519	17.68
VFNLYPR	O08553	NA	NA	0.561308	33.2756
VFTLLDPQASR	Q8VCS0	112.04	10.35
VGDYGSLSGR	Q9WUU7	13.301	11.1
VGIQTDEK	P47791	NA	NA
VINDFVEK	P07758	8496.49	19.23
VIPGGNR	Q64726	496.836	9.49
VISLSGEHSIIGR	P08228	3.05208	13.59
VITAFNDGLNHLDSLK	P02088	591.414	10.74
VITNANENYEPR	P14106	6041.99	15.83
VLAAVYK	P05064	17.597	11.75
VLDALNSVK	P13634	5.85907	16.53
VLEPTLK	P21614	2230.35	10.27
VLGLTLLQK	Q9CPU0	1.10939	7.43
VLNLGPITR	Q91X17	4.72763	15.24
VLYVHNSPGAHLFPDK	Q06806	0.0632137	85.03
VNVPGSQAQLK	Q02819	7.08786	10.1
VPAHFVALNGNR	P21180	3.61452	30.43	0.235088	10.8786
VQAVIPK	P50405	NA	NA
VQFELHYQEVK	Q61703	794.672	10.63
VQYAPERPGPQPTAETTR	Q8BWG8	NA	NA
VSALIQK	Q8R016	13.9901	16.81
VSNAPGVQIR	P16301	210.576	14.04
VSVADHSLHLSK	O08807	NA	NA	0.373026	14.9666
VTFNQPR	Q8K4G1	NA	NA
VTFSNLK	P48356	NA	NA
VTFSSGYVNLSPENK	P06684	33.6575	11.27
VTSAALDLVK	P55065	82.0304	14.74
VTYHSPGYVYGQFER	P10404	6.43684	57.48	11.1462	23.2618
VVFLNTQVR	Q9DBB9	399.85	10.49
VVGLGAQDK	O70165	118.746	9.64
VVLAPQDVVVAR	Q8BKG3	0.855614	19.77
VVTVLAR	Q64237	NA	NA
VVVHPDYR	Q3UZ09	2.30093	21.05	0.870086	5.69649
VYALPEDLVEVNPK	Q61233	1.29048	11.33
VYVGNDGK	P00687	21.9843	11.27
WEWLVNQHR	Q923D4	0.642489	73.75
WPEPVFGR	Q91WP0	NA	NA	4.06392	5.8608
YALSNSIGPVR	P10493	1.94847	18.56
YASNLESGVPAR	P01674	122.741	10.97
YDALEVFAGSGTSGQR	Q61398	NA	NA
YEELQQTAGR	Q922U2	1.41369	212.35
YFETSVSRPGLGEPR	P01898	350.412	10.55
YFPAFEK	P30115	0.466204	33.26
YGFLLPER	Q9JHH6	60.5659	8.18
YGLPYEDR	Q9R0S3	2.79904	19.25
YIATPIFSK	P10649	1.0323	16.85
YIESAGAR	Q9Z0L8	5.97038	21.87
YIGGNLFTSAFTR	Q02858	NA	NA
YIHSADIIHR	P47811	NA	NA
YIQLPFGDEDALK	O70370	8.54382	17.44
YLAEVATGDDK	O70456	0.701144	26.67	4.23006	49.9051
YLPGYYSEK	P58802	NA	NA
YLQEIYNSNNQK	Q8VCM7	15857.7	20.7	8935.42	10.7044
YLTLNTEK	Q03311	18.6495	13.04		0
YLTTAVITNK	P60229	NA	NA
YNLGLDLR	P26443	NA	NA	3.15592	37.6758
YQSHDYAFSSVEK	Q9CQF9	2.98417	30.4	4.46366	14.2917
YTAGIHGNEVLGR	Q640N1	NA	NA
YTGVPDR	P01633	565.156	12.29
YTSFEYPK	Q01339	1628.73	8.62
YTSGFDELQNIHFLSDK	Q9R097	4.12865	22.81	1.52245	8.31982
YVYIAELLAHK	P52430	100.75	9.83
YYDYSGAFR	Q9R0R1	NA	NA
YYGAQTVR	P97807	1.35385	39.08
