# Supplementary material for: Molecular phenotyping of laboratory mouse strains using 500 multiple reaction monitoring mass spectrometry plasma assays
Source: Commun Biol. 2018 Jun 27;1:78. doi: 10.1038/s42003-018-0087-6 (PMC6123701; doi:10.1038/s42003-018-0087-6)
Supplement: Supplementary file 7 — Supplementary Data 5 [file 42003_2018_87_MOESM7_ESM.xlsx]

## Sheet: Sheet1
Supplementary Data 5. Selectivity of MRM mouse plasma assays (CPTAC Experiment 3).
Table summarizes the slopes of the response curves of each assay in the plasma of individual C57BL/6BR mice (M436 – M441).
ND –endogenous analyte not detected
Peptide sequence	UniProt accession number	Slope of the response curve						Mean of the slopes	Individual slopes within 10 % from the mean
		M436	M437	M438	M439	M440	M441
AAEDYGVIK	P37804	0.00400525	0.00399634	0.00386509	0.00415542	0.00408795	0.00382966	0.00398995	Yes
AAPITQYLK	O89020	6.41769e-05	6.83892e-05	6.16537e-05	6.46161e-05	6.89115e-05	6.42974e-05	6.53408e-05	Yes
ADEGISFR	P35700	0.000232675	0.00023945	0.000230629	0.000231559	0.000267247	0.000256941	0.000243083	Yes
ADVDLYQVR	Q9CR00	0.0121825	0.0127299	0.0118362	0.0140933	0.00948155	0.0106271	0.0118251	No
AEGTTIAEPDTK	Q3UZA1	0.0120053	0.0149653	0.0137833	0.0125951	0.0145649	0.0114263	0.0132234	No
AELNEFLTR	P62908	0.0162635	0.0145015	0.0149562	0.0157503	0.0144934	0.0142658	0.0150385	Yes
AEVDDVIQVR	O88783	0.00010385	9.90485e-05	0.000103683	0.000102427	9.70245e-05	0.000102793	0.000101471	Yes
AFAAQEDLEK	P26043	0.0118631	0.0119212	0.0131977	0.0114985	0.0125218	0.0113352	0.0120563	Yes
AFSGLTQNPESIELR	Q9Z1T2	0.00763248	0.00808132	0.00828993	0.00791395	0.00844055	0.00930894	0.00827786	No
AFVFPK	P14847	0.000109297	0.000101986	0.000109157	9.42581e-05	9.72921e-05	9.91994e-05	0.000101865	Yes
AGDLGVDLTSK	Q9DCW4	0.0160059	0.0183427	0.0164909	0.0175257	0.0170233	0.0175269	0.0171526	Yes
AGIIASAR	P58252	0.00663165	0.00714953	0.0062043	0.00764327	0.0060959	0.00608278	0.00663457	No
AGPAVPQEAIPLQK	Q61508	0.000251672	0.000278519	0.000276822	0.000268979	0.000285552	0.000247155	0.000268116	Yes
AHYGGFTVQNEASK	Q8K0E8	7.87653e-05	9.35586e-05	8.08029e-05	9.16993e-05	8.73432e-05	8.75595e-05	8.66215e-05	Yes
AIGNALK	Q9DCX2	5.0427e-05	5.40569e-05	4.95755e-05	5.08027e-05	4.88754e-05	4.69873e-05	5.01208e-05	Yes
AISQSGVVISK	Q63880	0.00590723	0.00656393	0.00602954	0.00652172	0.00596447	0.00557927	0.00609436	Yes
ALAIDHLNEDQLR	P50752	0.00424651	0.00411818	0.00429117	0.0042599	0.00404513	0.00424806	0.00420149	Yes
ALASQLQDSLK	Q64727	0.00141058	0.00140262	0.00140669	0.00149953	0.00139657	0.00149943	0.0014359	Yes
ALDFAVSEYNK	P21460	0.00163271	0.00155672	0.0015249	0.00149153	0.00152811	0.00164388	0.00156297	Yes
ALEEANADLEVK	Q6IFX2	0.0085123	0.00914462	0.00922789	0.00886417	0.00841348	0.00868195	0.0088074	Yes
ALEPLEK	Q80XD8	0.0225648	0.0198953	0.0198139	0.0212276	0.0235877	0.023219	0.021718	Yes
ALEWLGFIR	P01786	0.00057607	0.000548503	0.000561167	0.00059544	0.000574357	0.000447391	0.000550488	No
ALGTLLHTNLR	O35516	0.00699017	0.00651951	0.00712493	0.00815866	0.00558894	0.00629921	0.00678024	No
ALHIPESLPR	P16675	0.00865217	0.00912229	0.00838063	0.00940086	0.00987099	0.00865596	0.00901382	Yes
ALPAPIER	P03987	0.0124638	0.0127379	0.0142166	0.0130444	0.0152427	0.0105816	0.0130478	No
ALPSPIEK	P01864	0.00292555	0.0030341	0.0029318	0.00342227	0.00361684	0.00405847	0.00333151	No
ALQASALAAWGGK	Q91Y97	9.53426e-05	9.68414e-05	8.99002e-05	9.83803e-05	9.96961e-05	9.78922e-05	9.63421e-05	Yes
ALQATVGNSYK	P11438	0.00176307	0.0017313	0.00164808	0.00158851	0.00165259	0.00159177	0.00166255	Yes
ALTSELANAR	P26041	0.00981845	0.00929112	0.00782239	0.00787294	0.00882085	0.00815144	0.00862953	No
ALTVPELTQQVFDAK	P99024	0.00423012	0.00439069	0.00448851	0.00420119	0.00426396	0.00416279	0.00428954	Yes
ALVLEELSPTLR	Q9Z0M9	0.00639507	0.00637807	0.00608146	0.00548628	0.00677431	0.0060242	0.0061899	No
ANEELAGVVAEVQK	Q61176	0.00919376	0.00874421	0.00888496	0.00808952	0.00925038	0.008396	0.0087598	Yes
ANTIGISLIK	P13707	0.00625968	0.00577746	0.00608743	0.00641335	0.00688873	0.0059018	0.00622141	No
AQPGLLK	Q6P253	0.000102702	0.000105908	0.000108682	0.000108936	9.96084e-05	0.000123477	0.000108219	No
AQVLGYTSATTTDQHGLAK	P28666	0.00212418	0.0019432	0.00200034	0.00202859	0.001844	0.00200875	0.00199151	Yes
AQYEDIAQK	Q3UV17	0.00383786	0.00313589	0.00320167	0.00321859	0.00303038	0.00308979	0.00325237	No
ASISYSSK	P16294	0.0100325	0.0101428	0.00803482	0.0101522	0.00924495	0.00807175	0.00927984	No
ASLENNLEETK	Q61781	0.00961911	0.009044	0.0124823	0.0118836	0.010263	0.0112917	0.0107639	No
ASLENSLEETK	Q9Z2K1	0.00882919	0.0093409	0.00948084	0.0101543	0.00835078	0.0104744	0.0094384	No
ASLEPEQEAGHQTEGK	Q8R1U2	0.0065796	0.00640158	0.00603936	0.00700564	0.00623223	0.0066152	0.00647894	Yes
ASLPGVK	O70251	0.0107047	0.00963834	0.00958277	0.010315	0.00955307	0.00925251	0.00984106	Yes
ASSIVVSGTPIR	P35505	0.0115072	0.0123423	0.0128816	0.0122985	0.0126037	0.0155516	0.0128642	No
ATSQVVAGTK	O08677	0.0183068	0.0196287	0.0168154	0.0205398	0.0219784	0.0203204	0.0195983	No
AVEAFETAK	Q64442	0.0168847	0.0177154	0.0168578	0.0159063	0.017391	0.0156847	0.01674	Yes
AVELAANTK	P40142	0.0107782	0.0120802	0.0105967	0.01112	0.0105879	0.0123921	0.0112592	No
AVLDVAETGTEAAAATGVK	Q91WP6	0.00642991	0.00872997	0.00986253	0.00834195	0.00945476	0.00922358	0.00867378	No
AVLENALR	P70362	0.00444963	0.0045825	0.00442486	0.00427851	0.00435063	0.00449467	0.00443013	Yes
AVLHIGEEGTK	P61939	0.00895865	0.0101834	0.0100322	0.00989227	0.00909774	0.00961839	0.00963044	Yes
AVSYLGPK	O08997	0.00882317	0.00904411	0.00803937	0.00864931	0.00813358	0.00886377	0.00859222	Yes
AYLDVNELK	Q8R4K8	9.37669e-05	0.000101517	0.000101137	9.68305e-05	0.000101366	8.86438e-05	9.72103e-05	Yes
AYLTTVEDR	Q61830	0.00466064	0.00390193	0.00392741	0.00392339	0.00364951	0.00449727	0.00409336	No
AYNLNEER	P12399	0.00556524	0.00500906	0.00577709	0.00520452	0.00485987	0.00578528	0.00536684	Yes
DAFALAK	O88685	0.00774543	0.00712873	0.00659287	0.00681046	0.00684209	0.00717825	0.00704964	Yes
DAGTIAGLNVLR	P63017	0.00581565	0.00571835	0.00577069	0.0058076	0.00569864	0.0057519	0.00576047	Yes
DAPDGPTVVLTVDGR	Q80YC5	0.00362231	0.00316414	0.00333953	0.00342644	0.00333926	0.00315588	0.00334126	Yes
DDLYVSDAFHK	P32261	0.000756126	0.000730612	0.000808688	0.000794333	0.000765823	0.000704127	0.000759952	Yes
DEAAYGALR	P97372	0.00816107	0.00763932	0.00737052	0.00799136	0.00881288	0.00684184	0.00780283	No
DEIPHNDIALLK	Q8K0D2	0.000108752	9.76633e-05	0.00010682	0.000115872	0.000102552	0.000110287	0.000106991	Yes
DFALQNPGVVPR	P70389	ND	ND	ND	ND	ND	ND	NA	NA
DGVILGADTR	O35955	0.0296655	0.0300989	0.03242	0.0271761	0.0334652	0.0319905	0.0308027	No
DHAVDLIQK	P01029	0.000102263	0.000108249	0.000113995	0.000119156	0.00010556	0.000105742	0.000109161	Yes
DIAYLGITDVR	P41317	0.00971017	0.00943195	0.0139386	0.0119757	0.012079	0.0106035	0.0112898	No
DIFTGLIGPMK	Q61147	0.00231019	0.00230095	0.00237888	0.0027943	0.00245428	0.00236951	0.00243468	No
DISDVER	Q9D819	0.00179422	0.00186343	0.00228442	0.00188976	0.00222273	0.00214898	0.00203392	No
DIVEAHYR	P15105	0.0058559	0.00701064	0.0078909	0.00608355	0.00771428	0.00724341	0.00696645	No
DLAFTLEER	P06801	0.000828999	0.000848348	0.000812191	0.000824906	0.000796244	0.0008153	0.000820998	Yes
DLEIEEVLFHPK	P04186	0.000323593	0.000340224	0.000338893	0.000492601	0.000422314	0.000146149	0.000343962	No
DLHTLILVNNK	P28654	0.0035929	0.00356462	0.00313785	0.00373544	0.00346999	0.00334832	0.00347485	Yes
DLISTGIK	Q9CY02	0.00194822	0.0019678	0.00201204	0.00206592	0.00205789	0.00195788	0.00200162	Yes
DLPSPIER	P01867	0.00290622	0.00332134	0.00412724	0.00254598	0.00466982	0.00381407	0.00356411	No
DLQYVEK	O88998	0.00332431	0.00312696	0.00306801	0.00321974	0.00325783	0.00327764	0.00321242	Yes
DLSFTEEGYQVHPR	P35436	0.000808838	0.000497423	0.000550581	0.000586876	0.000541772	0.000588261	0.000595625	No
DNAGDVAFTR	P08071	0.00698373	0.00587165	0.00687113	0.00584962	0.00647227	0.0056283	0.00627945	No
DNVVIESTKPENQEAQDGLR	Q02596	0.00228247	0.0024123	0.00237371	0.00225578	0.00246218	0.00250985	0.00238271	Yes
DPGVLDR	P50543	4.26922e-05	4.88201e-05	4.19647e-05	4.61615e-05	3.9672e-05	4.58638e-05	4.41957e-05	No
DPNGLSPETR	Q00724	0.0279777	0.0284756	0.0275395	0.028035	0.026259	0.0265656	0.0274754	Yes
DQIYDIFQK	P60843	0.056009	0.0551075	0.0596094	0.059767	0.0572082	0.0587563	0.0577429	Yes
DQPRPAFSAIR	P98086	0.00794833	0.00940294	0.0102145	0.00879548	0.0108093	0.00824484	0.00923589	No
DSLLQEFK	Q07456	0.00375737	0.00421173	0.00428378	0.00468949	0.00391094	0.00479791	0.0042752	No
DTPLTLTVLHK	Q06770	0.00606966	0.00638822	0.00611624	0.0055906	0.00692878	0.0055059	0.0060999	No
DVLTITLTPK	P01869	0.00380695	0.0036573	0.00347389	0.0037696	0.00351144	0.00305454	0.00354562	No
DVNTFIHGNK	P21570	0.00232224	0.00221984	0.00228794	0.00225745	0.0021758	0.00222974	0.00224884	Yes
EAATVEELNPK	Q78ZA7	0.00784608	0.00876235	0.00824609	0.00792185	0.00800128	0.00814868	0.00815439	Yes
EAFQEALAAAGDK	P10639	0.0087745	0.00831903	0.00921624	0.00919046	0.00854634	0.00937862	0.0089042	Yes
EAFQLFDR	Q60605	0.0095898	0.0091712	0.00946834	0.00721331	0.0100855	0.010034	0.00926036	No
EALENEFK	O09131	0.00309104	0.00311838	0.00307375	0.00306132	0.0031382	0.00303683	0.00308659	Yes
EALIQFLEQVHQGIK	Q9JJN5	0.000117713	0.000124665	0.000121702	0.000122872	0.000122082	0.0001166	0.000120939	Yes
EAQLPVIENK	P20918	0.000330193	0.000344132	0.000324509	0.000315528	0.000324371	0.000316097	0.000325805	Yes
EDVSYEER	Q9R257	0.0110015	0.0119797	0.0137336	0.0120596	0.011656	0.0116693	0.0120166	No
EELEEVIK	Q9Z2U1	0.00583544	0.0060983	0.00662777	0.00607642	0.00638597	0.00603363	0.00617625	Yes
EETVPLR	O09061	0.00812662	0.00824096	0.00736653	0.00612959	0.00677474	0.00678232	0.00723679	No
EFNIAGFPTVR	Q8BND5	3.64522e-05	3.70943e-05	3.36914e-05	3.43375e-05	3.55813e-05	3.30783e-05	3.50392e-05	Yes
EGAFVYSDR	Q3SXB8	0.00148657	0.00153732	0.00138527	0.00130602	0.0013694	0.00125185	0.00138941	No
EHGVPILISEIHPGQPADR	Q8BH60	0.00500988	0.00521053	0.00453522	0.00440877	0.00519017	0.00437921	0.00478897	Yes
EIEYLENTLPK	P18337	0.0119142	0.0143876	0.0118199	0.0102584	0.0113163	0.0127759	0.0120787	No
EINLQDYEGHQK	E9PV24	0.00386502	0.0036779	0.00337467	0.00399026	0.00365089	0.00385182	0.00373509	Yes
ELETLTAQTQK	P70194	0.034214	0.0318291	0.0276032	0.0295359	0.0325707	0.029663	0.0309027	No
ELGGNLATPR	Q91V98	5.77384e-05	5.58208e-05	5.33699e-05	5.40766e-05	6.25517e-05	5.31347e-05	5.61154e-05	No
ELISQFLLNR	Q00897	0.00271668	0.0025588	0.00312969	0.00254615	0.00304839	0.00288269	0.00281373	No
ELQDLALQGAK	P26339	0.0233832	0.0252385	0.0327127	0.0261161	0.0249142	0.0271207	0.0265809	No
ELQETNAALQDVR	Q9R0G6	9.79726e-05	8.0489e-05	9.47681e-05	8.24332e-05	9.03497e-05	9.66672e-05	9.04466e-05	No
ELSEQIEK	P26040	0.0129511	0.0119274	0.0160913	0.0119169	0.0169613	0.013602	0.0139083	No
ELYLTGNR	Q7TQ62	0.00470611	0.00430188	0.00448692	0.00537582	0.00580949	0.00461557	0.00488263	No
ENEEAPLR	P47880	0.0408408	0.0366153	0.0453478	0.04465	0.0413379	0.0401561	0.0414913	No
ENHVVLASPEETR	Q9CZT5	0.00290313	0.00296959	0.00286131	0.00262213	0.00255229	0.00275396	0.00277707	Yes
ENIIDLTNANR	Q5FW60	0.0039561	0.00477361	0.0055296	0.00551411	0.00571914	0.00543702	0.00515493	No
EPALLELEGK	P40124	0.0101124	0.0114017	0.0135964	0.0111025	0.0151169	0.010068	0.0118997	No
EPGEGATTYLVTSVLR	P01878	0.0135085	0.0141067	0.0123831	0.0133777	0.0148347	0.0153621	0.0139288	No
EQAEAEVASLNR	P21107-2	0.00929584	0.0101322	0.0115605	0.0100069	0.00956884	0.0107351	0.0102166	No
EQIIYGK	O08689	0.00322792	0.00303941	0.00323905	0.00337367	0.0030804	0.00317546	0.00318932	Yes
ESFQEFFGR	P05367	0.0204951	0.019111	0.0194274	0.0220366	0.0230815	0.0210358	0.0208646	No
ESGIDLADSNQR	P35917	0.0277348	0.0275015	0.0319928	0.0278784	0.0320649	0.0306291	0.0296336	Yes
ETGQGYQR	Q9Z1R3	0.00895455	0.00892637	0.00902695	0.00946253	0.00908475	0.0100314	0.00924776	Yes
ETVVTSTTEPSR	O08795	0.00511528	0.00474849	0.00507837	0.00484193	0.0050634	0.00563665	0.00508069	No
EVATAIR	P25444	0.00516277	0.00507974	0.00542835	0.00486186	0.004722	0.00514327	0.00506633	Yes
EVSFDVELPK	Q61704	9.67663e-05	0.000103951	9.77847e-05	9.44143e-05	0.000102505	0.000102194	9.96027e-05	Yes
EVSTYIK	P10126	0.00155069	0.00136844	0.00151704	0.00152716	0.00140179	0.0015057	0.00147847	Yes
EVVQNFAK	Q9CQI6	0.0152144	0.0135957	0.0160529	0.0152527	0.0137897	0.0142382	0.0146906	Yes
EVYFAER	P63254	0.000148098	0.00013623	0.000154786	0.000146349	0.000138795	0.000158506	0.000147127	Yes
EYLIAGK	P25785	0.00294504	0.00287734	0.00279768	0.00292995	0.00267532	0.00257427	0.00279993	Yes
FAAATGATPIAGR	P14206	0.00247174	0.0023811	0.00234254	0.00281894	0.00282325	0.00303394	0.00264525	No
FAHYVITSQVVNNADK	Q61702	0.004124	0.00423262	0.00468635	0.00424495	0.00427839	0.00497147	0.00442296	No
FDGLNSLTYK	P15535	0.0109287	0.0100718	0.00976961	0.0109294	0.00865672	0.0111937	0.0102583	No
FESEFPQISK	Q9ESB3	7.08849e-05	6.8413e-05	8.00323e-05	7.31894e-05	8.18539e-05	7.35338e-05	7.46512e-05	Yes
FGHSYIPR	O08710	0.00931564	0.00895344	0.0102529	0.00896224	0.00873079	0.0088618	0.00917947	No
FGTVDFLGDPR	Q8VCC2	0.00243162	0.00241169	0.00264897	0.00245243	0.0025408	0.00259811	0.00251394	Yes
FHPLHAK	P47878	0.000104684	0.000120511	9.97098e-05	9.93041e-05	0.000111544	0.000103132	0.000106481	No
FIGEGAR	P62196	0.0062992	0.00726751	0.00740217	0.00719035	0.007622	0.00753773	0.00721983	No
FLEEHPGGEEVLR	P56395	0.000550628	0.000575352	0.000555959	0.000566505	0.000561944	0.000573307	0.000563949	Yes
FLFQVSR	Q8VCG4	0.000124927	0.000130072	0.000120257	0.00013406	0.000138217	0.000122588	0.000128354	Yes
FNSVVTNPQGHYNPSTGK	Q02105	8.87052e-05	9.26814e-05	9.56084e-05	9.37931e-05	8.95111e-05	9.20602e-05	9.20599e-05	Yes
FPELSLK	Q8VDK1	0.00979828	0.00974925	0.00975591	0.0108412	0.00877267	0.0102043	0.00985361	No
FQEGQEEER	Q8BH61	0.00427567	0.00455069	0.00459101	0.0043257	0.00420746	0.00413606	0.00434776	Yes
FQIATVTEK	P99026	0.00282649	0.00320964	0.00324623	0.00374762	0.00241002	0.00285533	0.00304922	No
FSAEFDFR	Q08761	0.00134968	0.00165609	0.00142646	0.00128202	0.00148196	0.00141015	0.00143439	No
FSGLPDTLLPQEPSQR	Q8R2Z0	0.00547475	0.00483599	0.00488022	0.00488773	0.0049442	0.00523296	0.00504264	Yes
FSGSGSGTAFTLR	P01630	0.0033668	0.00333785	0.00316557	0.00320376	0.00303032	0.00300722	0.00318525	Yes
FSGSGSGTDFTLK	P01631	0.00227256	0.00219388	0.0022968	0.00221863	0.00203431	0.00228078	0.00221616	Yes
FSGSGSGTQFSLK	P01636	0.00354723	0.00387833	0.00380209	0.00392764	0.0041321	0.00393182	0.00386987	Yes
FSISTDYNLK	Q03734	0.00509374	0.00594508	0.0042074	0.00455959	0.00486951	0.004454	0.00485489	No
FSISTDYSLK	P29621	0.0214357	0.0210512	0.0207602	0.0216169	0.0213075	0.0139567	0.0200214	No
FSSSGSGTDFTLR	P03976	0.00126543	0.00144404	0.00166973	0.0013377	0.00149902	0.0017026	0.00148642	No
FTAVIHAVTPLVSQSQPVLK	P97464	0.00737024	0.00745579	0.0076489	0.00807526	0.00763079	0.00773484	0.00765264	Yes
FTGLQYLR	P51885	4.52443e-05	4.51679e-05	4.45499e-05	4.23358e-05	4.60302e-05	4.5044e-05	4.47287e-05	Yes
FTIGDHSR	O88342	0.00545687	0.00506453	0.00536024	0.00518245	0.00496023	0.00504398	0.00517805	Yes
FTPFILGK	P52793	0.00491696	0.00496568	0.00491698	0.0048379	0.00483324	0.00483269	0.00488391	Yes
FTTDLDSPR	Q80YX1	0.000114114	0.000110007	0.000118859	0.000129288	0.000127469	0.000103576	0.000117219	No
FVFGTTPEDILR	P35441	0.00244331	0.00247664	0.00199923	0.00229567	0.0021747	0.00191558	0.00221752	No
FVGDADLER	P30999	0.00907659	0.00913042	0.00970407	0.0110992	0.0104268	0.0110174	0.0100757	No
FVTGLDIGPK	Q62469	0.182578	0.169681	0.202147	0.219705	0.191359	0.208106	0.195596	No
FVYVADVTAK	Q62087	0.00950972	0.00978688	0.00884564	0.00856988	0.00960732	0.00878921	0.00918478	Yes
FYSDNSVQR	P98063	0.00886098	0.00925541	0.00899403	0.0103704	0.00818666	0.010267	0.00932241	No
GANEDELSPETSPYVK	Q64739	0.00943593	0.00790338	0.00760944	0.00781436	0.00772327	0.00777181	0.00804303	No
GAPFEVK	P31230	5.29848e-05	5.86929e-05	5.45988e-05	5.59677e-05	5.40458e-05	5.49049e-05	5.51991e-05	Yes
GDLGIEIPAEK	P53657	0.00274175	0.00305483	0.00317963	0.00276258	0.00257554	0.00241813	0.00278874	No
GDLGPFSR	Q9QUR7	0.00861706	0.00935051	0.00848487	0.00977938	0.00908259	0.00955205	0.00914441	Yes
GDNQSPIELHTK	P16015	0.000956212	0.000931468	0.000956531	0.000946002	0.000872792	0.000923549	0.000931092	Yes
GDSLAYGLR	P10923	0.00362629	0.00380888	0.00301269	0.00407124	0.00403145	0.00372344	0.00371233	No
GEDFPANNIVK	Q9CY50	0.00932557	0.0106849	0.00925618	0.00974982	0.00979758	0.0102704	0.0098474	Yes
GEEILSR	P13597	9.06554e-05	9.62528e-05	8.88126e-05	9.23343e-05	9.18701e-05	9.73052e-05	9.28717e-05	Yes
GESLGIK	P97315	0.00289727	0.00309563	0.00317963	0.00297612	0.00324352	0.00293685	0.00305484	Yes
GETAVPGAPETLR	Q8CHP8	0.0155292	0.0141504	0.0131157	0.0142626	0.0140723	0.0124993	0.0139382	No
GETHEEVHSVLHFR	P49182	0.000407221	0.000402605	0.000494455	0.000457053	0.000417573	0.00046699	0.000440983	No
GFPNVVTSAITLPNIR	Q9JM99	0.00658096	0.00685747	0.0062551	0.0065565	0.00621664	0.00713866	0.00660089	Yes
GFSGLDGAK	P11087	0.0109126	0.0097108	0.00901637	0.00968077	0.00943935	0.0108879	0.0099413	Yes
GFYFNKPTGYGSSIR	P05017	0.00201655	0.00199621	0.00216802	0.00207451	0.00205179	0.00199022	0.00204955	Yes
GFYFSRPSSR	P09535	0.00496545	0.00490113	0.00533888	0.0047734	0.00478291	0.00461653	0.00489638	Yes
GFYYSLK	Q9D1H9	0.000149696	0.000141503	0.000144926	0.000148067	0.000174635	0.000136281	0.000149185	No
GGAGPPGPEGGK	P08121	0.0149008	0.0130047	0.0125622	0.0135326	0.0131963	0.0131108	0.0133846	No
GGPLGYQK	Q80T21	0.0127039	0.0139228	0.0138736	0.0131804	0.0125141	0.0128083	0.0131672	Yes
GGTSEDITALAYK	Q8BH35	0.00302125	0.00305246	0.0030102	0.00280182	0.00291459	0.00283556	0.00293931	Yes
GHFGLFPANYVK	P49710	0.0106609	0.00914604	0.0119751	0.00955901	0.0111659	0.00845563	0.0101604	No
GIAGTPGPK	Q3U962	0.00414576	0.00434304	0.00437495	0.00419665	0.00434596	0.00396677	0.00422885	Yes
GIHPTIISESFQK	P80315	0.00365312	0.00450582	0.00476393	0.00354765	0.00402317	0.00437943	0.00414552	No
GIIDPTK	P63038	6.75759e-05	6.29483e-05	6.64112e-05	6.32905e-05	6.52548e-05	6.78445e-05	6.55542e-05	Yes
GIQNDLTK	Q63918	0.0121806	0.011844	0.0115656	0.0113261	0.0113156	0.0114805	0.0116187	Yes
GITSLPAPAVR	Q01102	0.00983988	0.0104191	0.0116881	0.0122245	0.0106316	0.0115469	0.0110583	No
GIVQYLQK	Q9EQH2	0.00752369	0.00798509	0.00725976	0.00792075	0.00754449	0.00784569	0.00767991	Yes
GLDFEAK	P09803	0.0104285	0.0108657	0.0107732	0.0107697	0.0110706	0.0100674	0.0106625	Yes
GLGEISAATEFK	P13595	0.00295225	0.00284409	0.00272919	0.0031722	0.00268178	0.00360599	0.00299758	No
GLGTDEDSILNLLTSR	P48036	0.00247867	0.00246937	0.00250217	0.00242457	0.00246047	0.00248141	0.00246944	Yes
GLPNVQR	O88844	0.00161435	0.00156667	0.00157167	0.00156226	0.00158043	0.00159045	0.00158097	Yes
GLSLYAK	Q60590	8.70075e-05	8.85791e-05	9.51612e-05	8.91719e-05	9.80029e-05	9.90622e-05	9.28308e-05	Yes
GLVDAGYEVDK	Q9D7Q1	0.00947747	0.0104686	0.00992401	0.0104577	0.0103404	0.00906545	0.0099556	Yes
GNYDAAQR	P05366	0.000109697	0.000101566	0.000100972	9.99795e-05	0.000105268	0.000104269	0.000103625	Yes
GPAENSEHQLTPR	Q3U108	0.00226577	0.00261897	0.00254512	0.00259204	0.00245992	0.00240708	0.00248148	Yes
GPDSVFLIK	Q91X72	0.00567799	0.00569964	0.016405	0.00628561	0.0105606	0.00410113	0.00812165	No
GSEYFGNGR	P00688	0.00938174	0.00915857	0.00997581	0.00804144	0.00837157	0.00989996	0.00913818	No
GSGTAEVELK	P52480	0.00948669	0.00807085	0.00936529	0.00845075	0.00905542	0.00831324	0.00879037	Yes
GSSAGGLQHLVSIR	A2A8L5	0.0104473	0.0119862	0.0133546	0.012349	0.0128837	0.0118373	0.012143	No
GTLSVVAVYHAK	P01027	0.0133208	0.0118936	0.0133394	0.0121128	0.00957148	0.0105236	0.0117936	No
GTSLHSLR	Q80W65	3.78352e-05	4.11876e-05	3.66239e-05	4.22589e-05	4.42055e-05	3.70034e-05	3.98524e-05	No
GTTAVLTEK	P70195	0.00172532	0.00158675	0.00160801	0.0016246	0.00168316	0.00159486	0.00163712	Yes
GTVFSELPAR	O89103	0.0111618	0.0128818	0.016523	0.0158174	0.0128571	0.0151217	0.0140605	No
GVDSSVFEALPK	Q8QZR4	0.00667419	0.00681285	0.00598377	0.00617436	0.00631262	0.0058487	0.00630108	Yes
GVLFASGQNLAR	Q9CPY7	0.000711513	0.000702004	0.000696011	0.000704077	0.000648103	0.000671726	0.000688906	Yes
GVSEPLLETDTGDK	O09159	0.00869135	0.00838936	0.00946235	0.00999517	0.00924829	0.0100132	0.00929996	Yes
GVTIASGGVLPR	Q8CCK0	0.00604369	0.00658463	0.00527249	0.00577523	0.00729429	0.00547442	0.00607412	No
GVVGPQGAR	Q01149	0.000161278	0.000144048	0.000144786	0.000147669	0.000159848	0.000150794	0.000151404	Yes
GVVPEDAVETLAGSLGTR	P51125	0.00838386	0.00795838	0.00502335	0.00537101	0.00585409	0.00455133	0.00619034	No
HALSAGYR	Q9JII6	0.00207418	0.00216348	0.00224169	0.00205068	0.00217671	0.00192252	0.00210488	Yes
HFGYTSYSVSNSVK	P10605	0.00484226	0.00544194	0.00565976	0.00581138	0.00648178	0.0047791	0.0055027	No
HHPDILGR	O08742	7.89566e-05	7.05249e-05	6.96631e-05	7.20974e-05	7.11688e-05	7.13852e-05	7.22993e-05	Yes
HIQLHDLDFQIR	Q61805	0.00985648	0.0109717	0.0120861	0.0127292	0.0106092	0.0131274	0.0115634	No
HITIFSPEGR	Q9QUM9	0.00824526	0.0085024	0.00761712	0.00789327	0.00758909	0.00789995	0.00795785	Yes
HPTQLANSGLK	P16092	0.00263392	0.00277462	0.00260966	0.00259995	0.00324121	0.0025314	0.00273179	No
HQTVLDNTEGK	Q921I1	0.0030833	0.00349033	0.00380173	0.00312865	0.003572	0.00297028	0.00334105	No
HSLVSFVVR	Q8BMS2	0.0185444	0.0176154	0.0168114	0.0174623	0.0175744	0.0164457	0.0174089	Yes
HTNLGPLETK	Q8K182	0.00821438	0.00771956	0.00931035	0.0103563	0.00765763	0.00809742	0.00855926	No
HTNLVPHGTEK	P28665	0.00422812	0.00483808	0.00431816	0.00455963	0.00427499	0.00378554	0.00433409	No
HVFGQAVK	Q9WUM4	0.00765643	0.00824003	0.00919923	0.00857363	0.00866203	0.00857677	0.00848469	Yes
HVFGQPAK	O89053	0.00950269	0.00901648	0.00929802	0.00942436	0.00930062	0.010741	0.0095472	No
HVPLIQPVEK	Q9QXC1	7.47907e-05	7.37913e-05	6.77908e-05	6.81633e-05	7.30605e-05	7.49609e-05	7.20929e-05	Yes
HVSPAGAAVGVPLSEDEAR	Q9CWJ9	0.00818363	0.00776473	0.00770625	0.00812333	0.0077517	0.00728936	0.00780317	Yes
HVVPNEVVVQR	P13020	0.00326145	0.00286968	0.00276725	0.00324094	0.00293357	0.00262825	0.00295019	No
HYGALIGLNR	P15327	6.33989e-05	6.45238e-05	6.43881e-05	6.31729e-05	6.91035e-05	6.47774e-05	6.48941e-05	Yes
IANVFTNAFR	P11247	0.00268468	0.00294072	0.00298322	0.00277821	0.00295326	0.00328797	0.00293801	No
IAQYYYTFK	Q07968	0.00224596	0.00221764	0.00221063	0.0024527	0.00228513	0.0023192	0.00228854	Yes
IDAVYEAPQEEK	P33434	0.00396981	0.00362754	0.00387674	0.00395487	0.00376215	0.00358499	0.00379602	Yes
IDIIPNPQER	P11499	6.42469e-05	6.01222e-05	5.96271e-05	6.23768e-05	6.10117e-05	6.36285e-05	6.18355e-05	Yes
IDLPEYQGEPDEISIQK	Q9D892	0.0148822	0.0141183	0.0147075	0.0147825	0.0147758	0.01482	0.014681	Yes
IDLTDFEK	Q71KU9	0.000350952	0.000336406	0.000336202	0.000341224	0.000334419	0.000344024	0.000340538	Yes
IDSQLVEK	O88968	0.0110452	0.0109328	0.00963419	0.0125515	0.0106344	0.0122755	0.011179	No
IDVSVEAASGGK	O08749	0.00183016	0.0017702	0.00182437	0.00169465	0.00171795	0.00169481	0.00175536	Yes
IEEALGDK	P21550	0.00245797	0.0024686	0.00237874	0.00244239	0.00247739	0.00248883	0.00245232	Yes
IEGLQSLVNLR	Q3UM45	0.00115831	0.00131407	0.00119822	0.00130575	0.0013839	0.00120222	0.00126041	Yes
IEHPGLSIGDTAK	P30681	0.0067453	0.00712009	0.00644904	0.00749897	0.00754314	0.007555	0.00715192	Yes
IELLGSYDPQK	Q9D358	0.0108242	0.0108204	0.0103773	0.0109188	0.0112244	0.0118203	0.0109976	Yes
IFADLIVLK	P07361	4.64724e-05	4.82632e-05	4.82155e-05	5.0071e-05	4.8879e-05	5.2497e-05	4.90664e-05	Yes
IGFALAR	P06281	0.00329012	0.00308178	0.00310662	0.003269	0.00306233	0.00311472	0.0031541	Yes
IGLFGGAGVGK	P56480	0.00850584	0.00767006	0.00905763	0.00863374	0.00940309	0.00967975	0.00882502	No
IGPASQGLQK	P00920	0.000116194	9.73636e-05	0.000111946	9.13878e-05	9.52155e-05	9.81217e-05	0.000101705	No
IGVPAFQQR	Q64339	0.027509	0.0259765	0.0244307	0.0256709	0.0249463	0.0269771	0.0259184	Yes
IHFFLSK	Q7TNV0	0.00573534	0.00539376	0.00533343	0.00609238	0.00554454	0.00513979	0.00553987	Yes
IHPSDSDTNYNQK	P01750	0.00477123	0.00600159	0.00566445	0.00639578	0.00533929	0.00651817	0.00578175	No
IIPSTEDPNEDIVER	P01592	0.00475449	0.00473332	0.00422573	0.00446823	0.00468805	0.00423669	0.00451775	Yes
ILFNQQELFGR	Q9DBD0	0.0024355	0.00274298	0.00297836	0.0027262	0.00274277	0.00287941	0.00275087	No
ILGADTSVDLEETGR	Q03265	0.00669798	0.00857988	0.0104817	0.00869789	0.00851575	0.00830961	0.00854713	No
ILGPGLNK	P53026	0.00371772	0.00382036	0.00372394	0.00367941	0.00378096	0.00375342	0.00374597	Yes
ILSDDTALK	P54728	0.0102646	0.00978796	0.00994228	0.00953613	0.00986136	0.00968667	0.0098465	Yes
INENTGSVSVTR	Q9WTR5	0.00267704	0.00290168	0.00300731	0.00284542	0.00290742	0.0027076	0.00284108	Yes
IPASFEK	P51910	0.00075162	0.000727637	0.000809704	0.000759202	0.000789233	0.000726117	0.000760586	Yes
IPLENLQIIR	Q01279	0.000161944	0.00017431	0.000154268	0.000149355	0.000174842	0.000158301	0.00016217	Yes
IQEEGTGVEETGK	Q6GQT1	0.00206483	0.00192888	0.00204019	0.00202825	0.00224752	0.00210776	0.00206957	Yes
IQSSHSFQLENVNK	Q91XA2	0.00152589	0.00140397	0.00153721	0.00146151	0.00145251	0.00146483	0.00147432	Yes
ISEDTAILK	Q8K135	0.0161782	0.0137423	0.0151594	0.0134394	0.0159514	0.0163676	0.0151397	No
ISLYSK	Q99K82	0.00213062	0.00231841	0.00229149	0.00218226	0.00185514	0.00216919	0.00215785	No
ITDYGLESFR	P18293	0.000105513	0.0001055	9.78581e-05	9.11146e-05	0.000108809	9.68068e-05	0.000100934	Yes
ITFTLSHVK	Q923X1	0.001248	0.00113264	0.00114822	0.00116623	0.00110379	0.00108507	0.00114733	Yes
ITGLGVK	Q64374	0.00318658	0.00350003	0.00388029	0.00331794	0.00350423	0.0032172	0.00343438	No
ITHQESTSVLLQQSER	O55111	0.00414996	0.00411415	0.00433214	0.00429934	0.00434749	0.00425533	0.00424974	Yes
IVVVTAGVR	P16125	8.80038e-05	8.50872e-05	9.01269e-05	8.86696e-05	8.80087e-05	8.57852e-05	8.76136e-05	Yes
IYGPADSASR	Q9DC11	0.0105944	0.0109542	0.0106846	0.0121943	0.0100861	0.0107032	0.0108695	No
IYGPGAGR	Q9QWK4	0.00733432	0.00810426	0.00868782	0.00775404	0.00786468	0.00674989	0.00774917	No
IYHPNIDEK	P68037	0.00729004	0.00690623	0.00718922	0.00720735	0.0068257	0.00708516	0.00708395	Yes
IYVTGSLSHSAQAK	P29788	0.00350873	0.00376417	0.00497932	0.00339217	0.0039324	0.00323226	0.00380151	No
LAADTVVSLGR	P48759	0.0114539	0.0109168	0.0121213	0.0120241	0.0111419	0.0137334	0.0118986	No
LAAVAAINAAIQK	Q9JKF1	0.0059515	0.00759692	0.00612793	0.00640032	0.0068496	0.00655413	0.00658007	No
LADVYQAELR	P03995	0.00452357	0.00490882	0.00479391	0.00487861	0.00468289	0.00485722	0.00477417	Yes
LAELHSDLK	P55302	0.00832142	0.00911016	0.00841586	0.00847589	0.00756408	0.00800371	0.00831519	Yes
LAGESESNLR	Q01853	0.00221473	0.00223692	0.00244256	0.00217618	0.00227422	0.00229878	0.0022739	Yes
LAILGIHNEVSK	Q7TPR4	0.0054839	0.00575575	0.00573504	0.00545783	0.00542862	0.00553661	0.00556629	Yes
LAPALSVK	Q93092	0.00944749	0.00903346	0.0092826	0.00866291	0.00899785	0.01031	0.00928906	No
LAQIHIPR	Q00898	0.00734697	0.007811	0.0084782	0.00827185	0.00883077	0.00824752	0.00816439	No
LEAGDHPVELLAR	P07214	0.00270008	0.00243697	0.00321943	0.00301732	0.00252224	0.00301945	0.00281925	No
LEGLTDEINFLR	P11679	0.00601457	0.00592501	0.00585761	0.005619	0.00611892	0.00636437	0.00598325	Yes
LEGNPIALGK	Q62000	0.00464884	0.00475633	0.00488442	0.00460867	0.00431738	0.00486626	0.00468032	Yes
LEIPLNSDFQDNYYK	P09581	0.00454603	0.0046556	0.0047233	0.00434479	0.00466685	0.00399309	0.00448828	No
LELAEQK	Q8BSS9	0.000147551	0.000136485	0.000135852	0.000147065	0.000156396	0.000159534	0.000147147	Yes
LENLDLSHNNLK	O35930	0.00702675	0.00808526	0.00801643	0.00739355	0.00611602	0.00729764	0.00732261	No
LEPQIATASEYAHR	Q9DBG5	0.00499524	0.00526416	0.00518234	0.00531655	0.00474821	0.00483216	0.00505644	Yes
LEVAFSHYQK	P50404	0.00130529	0.00122572	0.00136486	0.00137943	0.00123065	0.0012241	0.00128834	Yes
LFDEINPETK	Q8R121	0.00651445	0.00684395	0.00641416	0.00664668	0.00652185	0.00624895	0.00653167	Yes
LFVTNHEK	P39039	0.00313426	0.00312404	0.00300453	0.00313493	0.00317029	0.00321253	0.0031301	Yes
LGAEVYHTLK	P17183	0.00336765	0.0032208	0.00344132	0.0032244	0.00296671	0.00343819	0.00327651	Yes
LGEYDLR	P33587	0.000109825	0.000112151	0.000122433	0.000107945	0.000119143	0.000117017	0.000114753	Yes
LGLLVDTVGPR	Q9WVJ3	0.00628728	0.00654644	0.00677263	0.00718878	0.00725133	0.00701707	0.00684392	Yes
LGPTVASR	Q5ND34	0.00234821	0.00231	0.00241034	0.00236108	0.0023754	0.00225244	0.00234291	Yes
LGTSLSSGYVR	O70362	0.000632763	0.000714549	0.000737904	0.00070189	0.000687573	0.000659587	0.000689044	Yes
LGVYEVEDQLTAVR	P97321	0.00246197	0.00240263	0.00245065	0.00237853	0.00235064	0.00247121	0.00241927	Yes
LHIDQIDSTLK	P29533	8.81546e-05	9.88978e-05	9.56134e-05	9.48192e-05	9.58e-05	0.000101851	9.5856e-05	Yes
LHISPDR	P34884	0.00680515	0.00696514	0.00761855	0.00652766	0.00647664	0.0066371	0.00683837	No
LHVEINGISPK	P04202	0.00685774	0.00781385	0.00745377	0.00736282	0.00675936	0.00763538	0.00731382	Yes
LIDLHSPSEIVK	P60867	0.0299642	0.0331069	0.0321254	0.0321659	0.0344105	0.0309378	0.0321184	Yes
LIQYYYDEK	Q91V80	0.00339734	0.00331853	0.00307576	0.00315119	0.00309611	0.00287481	0.00315229	Yes
LLAGDHPIELLLR	P70663	0.00742257	0.00785124	0.00786591	0.00728349	0.00749052	0.00775437	0.00761135	Yes
LLDAGADTNAQDHSGR	Q61982	0.00349483	0.00298381	0.00342931	0.00322868	0.0031098	0.0030808	0.0032212	Yes
LLEFQNDR	P29391	0.0133051	0.0121661	0.0118306	0.0132498	0.0115231	0.0115191	0.0122656	Yes
LLIYDTSNLASGVPVR	P04945	0.00484063	0.00526002	0.00550736	0.00588723	0.00583504	0.00550077	0.00547184	No
LLIYYTSSLHSGVPSR	P01643	0.00333625	0.00321608	0.00300528	0.00325321	0.0031067	0.00317325	0.00318179	Yes
LLLSAALSAGK	Q61362	0.00295615	0.00275612	0.00282895	0.00292544	0.00283719	0.00305856	0.00289373	Yes
LLSVPFEK	Q9CQ60	0.0100716	0.0108118	0.01035	0.00902914	0.0101121	0.0121571	0.010422	No
LLYPADIPVGNDQLLELLNK	Q62009	0.00188345	0.0018232	0.00183303	0.00179711	0.00176314	0.00181476	0.00181912	Yes
LNVKPLAR	Q8QZT1	0.013193	0.0116936	0.0125197	0.011818	0.0131322	0.0122305	0.0124312	Yes
LPDPQILK	P28798	0.020166	0.017765	0.0183859	0.016547	0.0229807	0.0185113	0.0190593	No
LQDVTDDHIR	Q923D2	0.000456025	0.000491072	0.0005138	0.000501715	0.000515773	0.000510404	0.000498132	Yes
LSEALTDFSVK	P97290	0.00398084	0.00493776	0.0032726	0.00385063	0.00498132	0.00479548	0.00430311	No
LSEIDVSTEGVK	Q9D8Y0	0.0156441	0.0102109	0.00824716	0.0335062	0.00763503	0.0142	0.0149072	No
LSFQEFLK	Q62356	0.00216742	0.00226583	0.00212121	0.00213632	0.0021168	0.00223745	0.00217417	Yes
LSILYPATTGR	O08709	0.0101592	0.0105419	0.0127188	0.00954263	0.0104757	0.0107571	0.0106992	No
LSLEDTPK	E9Q414	0.00701384	0.00683864	0.00658268	0.00672872	0.00759634	0.00684138	0.0069336	Yes
LSPQSIYNLLPGK	Q61838	0.00971639	0.0103134	0.0108394	0.00909427	0.0106743	0.00981506	0.0100755	Yes
LSSAHVYLR	Q78PG9	0.00437078	0.00457561	0.00338667	0.0039413	0.00429834	0.00325783	0.00397176	No
LSSETFGFAAR	Q8CIZ8	0.00798176	0.006645	0.00550028	0.00607227	0.00649717	0.0066588	0.00655921	No
LTFPLDYHLNQPFLFVLR	P97298	1.28059e-05	1.29313e-05	1.24668e-05	1.30198e-05	1.29048e-05	1.26468e-05	1.27959e-05	Yes
LTLEQIDLIR	Q8C255	0.0905102	0.0897332	0.0909237	0.0927207	0.0981815	0.0899918	0.0920102	Yes
LTLSLLR	P35330	7.29232e-05	7.36754e-05	7.01754e-05	7.40823e-05	7.21592e-05	6.63902e-05	7.15676e-05	Yes
LVDTLPQETR	Q06318	0.0267116	0.0259342	0.0284438	0.0254607	0.0248964	0.0251222	0.0260948	Yes
LVESGFTTDPVTIENK	P01872	0.010946	0.0108756	0.0151957	0.0118566	0.01386	0.0104643	0.0121997	No
LVIIESDLER	P58771	0.0107005	0.0103295	0.00952394	0.00974061	0.00942674	0.00917183	0.00981552	Yes
LVPVVNNR	Q62165	0.0176861	0.0158553	0.0168129	0.0160323	0.0168437	0.0153392	0.0164282	Yes
LVQEVTDFAK	P07724	-0.000404135	-0.000513394	0.0011706	0.0020584	0.00117338	-0.00148363	0.000333536	No
LVQIHIPR	P22599	0.00920863	0.00850649	0.0105552	0.00959309	0.00918892	0.0113872	0.00973992	No
LVQLAGTR	P35455	0.0116316	0.0101953	0.0104182	0.0108201	0.0117095	0.00903829	0.0106355	No
LVVEEK	P11680	0.00347146	0.00330136	0.00290807	0.00353114	0.00312554	0.00350618	0.00330729	No
LYEQLSGK	P70296	0.00466925	0.00524967	0.00486296	0.00473399	0.00474141	0.00444841	0.00478428	Yes
LYQPEYQEVSTEEQR	Q9JKR6	0.00225375	0.00190551	0.00204327	0.00193589	0.00202154	0.0020734	0.00203889	No
NALLAK	Q8VCU0	6.28238e-05	5.84828e-05	6.22076e-05	5.9242e-05	6.00482e-05	6.20073e-05	6.0802e-05	Yes
NDEGIAYR	Q61171	0.00175154	0.00194937	0.0019012	0.00189416	0.00194664	0.00182553	0.00187807	Yes
NESGGHAVPAGSETHFR	Q9D8S9	0.00828114	0.00935187	0.00885987	0.00953406	0.00938098	0.00917572	0.00909727	Yes
NFTDVHPDYGAR	P24270	0.00190571	0.00166213	0.00163584	0.00175626	0.00183647	0.0017456	0.001757	Yes
NGITGIR	Q9Z1F6	7.88747e-05	7.1118e-05	7.54436e-05	7.33345e-05	7.08145e-05	7.59036e-05	7.42481e-05	Yes
NHGLETLQATQK	P31532	0.00271368	0.00254673	0.00264775	0.00254042	0.00266181	0.00263996	0.00262506	Yes
NIFSFYLNR	P18242	6.79473e-05	6.85006e-05	6.24281e-05	6.23299e-05	6.67089e-05	6.43157e-05	6.53718e-05	Yes
NIIDPTFR	Q8R242	0.0323781	0.0275575	0.0239822	0.0216172	0.0269589	0.0258452	0.0263898	No
NIIHGSDSVESAEK	Q01768	0.0255326	0.026778	0.0241683	0.0264966	0.0261991	0.0243007	0.0255792	Yes
NIILEEGK	P18760	0.00990938	0.0121149	0.0109761	0.0104485	0.010632	0.00993466	0.0106693	No
NILQLHDLTTGALLK	Q9QUR6	0.00675402	0.00734722	0.00736564	0.00727032	0.00685697	0.00728878	0.00714716	Yes
NLLELLINIK	O89051	0.00886499	0.00890291	0.00878709	0.00959942	0.00894188	0.00943621	0.00908875	Yes
NLQYYDISAK	P62827	0.0105793	0.0116363	0.0114258	0.00920151	0.00991036	0.00820669	0.01016	No
NNSFYGPEVK	Q00519	0.00335343	0.00326126	0.00339023	0.00339648	0.00345487	0.00351114	0.00339457	Yes
NPNPSALPQLQEQR	Q61247	5.6331e-05	5.45005e-05	5.31568e-05	5.43161e-05	5.91354e-05	5.39558e-05	5.52326e-05	Yes
NQLTSNPENTVFDAK	P20029	9.75641e-05	9.64601e-05	9.11078e-05	9.90568e-05	9.91169e-05	9.4463e-05	9.62948e-05	Yes
NQLVEIEK	Q61646	0.000125155	0.000126928	0.000125496	0.000122919	0.000144902	0.0001236	0.000128167	No
NSILETLNTADLGNLK	P07743	0.000168737	0.000178371	0.000173778	0.000178976	0.000367049	0.000176786	0.000207283	No
NSPLVSR	P08249	0.00655871	0.00655204	0.0057773	0.00576375	0.00592338	0.00625168	0.00613781	Yes
NTETNVFPQDK	P42703	0.00330201	0.00324596	0.00357269	0.00348982	0.00336791	0.00328607	0.00337741	Yes
NYTDDAIETDDLTIK	Q9Z2U0	0.00410114	0.00378151	0.00377013	0.0038136	0.00391721	0.00367689	0.00384341	Yes
PDFSSQPAVHK	P21803	0.012894	0.0133508	0.01184	0.0109656	0.0113909	0.0125081	0.0121582	Yes
PGFPVQEK	P37889	0.00485105	0.00479619	0.00484449	0.00490165	0.00471493	0.00473	0.00480639	Yes
PYGVNFR	P97802	7.75419e-05	7.32478e-05	7.20471e-05	7.57504e-05	7.44474e-05	7.32126e-05	7.43745e-05	Yes
QEPGENSEILPSLK	P46412	0.00455115	0.00452328	0.00487342	0.00404388	0.00511426	0.00399815	0.00451736	No
QVSEHIAVYR	P70274	0.0083919	0.00797309	0.00811259	0.00879938	0.00777535	0.00797623	0.00817142	Yes
RPDVLHQLR	P03953	0.00264234	0.00262286	0.00263794	0.00256532	0.0027374	0.00259265	0.00263308	Yes
SAFSVGLETR	Q60994	4.6575e-05	4.55254e-05	4.29486e-05	4.64748e-05	4.63399e-05	4.25937e-05	4.50762e-05	Yes
SAGYPGTLIPYR	Q3U0B3	0.00775507	0.00866673	0.00920958	0.00804609	0.00843127	0.00736568	0.00824574	No
SELAVSSELDLLK	Q07797	0.00719962	0.00749606	0.0075896	0.00747232	0.00735766	0.00700453	0.0073533	Yes
SFEGNNNYDTPELR	P97333	0.0108294	0.00906191	0.00999208	0.00992245	0.00991645	0.0115512	0.0102122	No
SFSENTLAR	P70375	0.00962407	0.0101504	0.0110451	0.0094472	0.0100818	0.0105547	0.0101505	Yes
SFSTVPYIVGINK	Q8VCT4	9.28968e-05	9.86021e-05	9.21351e-05	9.1419e-05	9.61834e-05	8.59591e-05	9.28659e-05	Yes
SFVLNLGK	P16045	0.0219031	0.0200709	0.0182557	0.0163978	0.0202781	0.0171532	0.0190098	No
SGEVLVNVK	Q9QZD9	0.0097443	0.00995218	0.00874698	0.00837242	0.00787291	0.0085385	0.00887121	No
SGFFNLQEDNQK	Q60675	0.00819151	0.00852217	0.00855422	0.00851144	0.00807682	0.00826782	0.008354	Yes
SGNENGEFYLR	Q8BPB5	0.00731392	0.00695833	0.00637735	0.00679431	0.0072007	0.00734122	0.00699764	Yes
SHPAHTAAPQVTSTASK	Q60805	0.00336578	0.00322613	0.00346542	0.003185	0.00312563	0.00327579	0.00327396	Yes
SIGYSIR	P55284	4.8682e-05	4.86225e-05	4.75451e-05	5.32905e-05	4.84382e-05	4.81163e-05	4.91158e-05	Yes
SILPTAPR	Q8BGD9	0.00907378	0.00892866	0.00899846	0.00895029	0.0089255	0.00864847	0.00892086	Yes
SILYDER	P49722	0.0120599	0.0117879	0.0111114	0.0112032	0.0121225	0.0110828	0.0115613	Yes
SITTIIDTFHQYSR	P31725	3.01648e-05	3.03403e-05	3.04915e-05	3.12236e-05	3.25041e-05	3.09917e-05	3.09527e-05	Yes
SLEDLNR	P06728	0.00011005	0.000112262	0.000109031	0.000122371	0.000115808	9.458e-05	0.000110684	No
SLGSEEINPVHTDNFQER	O35188	0.0046898	0.00404811	0.00460051	0.00487194	0.00441878	0.00457641	0.00453426	No
SLGVGFATR	P11404	0.00283193	0.0029326	0.00248374	0.00250076	0.00270152	0.00245043	0.00265016	No
SLLNSLEEAK	Q06890	0.00835887	0.00955903	0.0135552	0.00843754	0.00822131	0.010624	0.00979266	No
SLQVALEEFHK	Q9DD06	8.35725e-05	8.35431e-05	7.97056e-05	6.78716e-05	7.7419e-05	8.11565e-05	7.8878e-05	No
SNFEEALAAHK	P09103	0.00982677	0.0113898	0.0104765	0.00935019	0.00918368	0.00996265	0.0100316	No
SNPTLNEYHTR	Q00623	0.0112437	0.0116877	0.0106632	0.0120739	0.00854232	0.0115832	0.0109657	No
SNVNDGVAQSTR	P17751	0.00155967	0.00156486	0.00149968	0.00153244	0.00139496	0.00158955	0.00152353	Yes
SPAPISK	P06796	0.000118157	0.000116335	0.00011912	0.000126712	0.000117554	0.000113683	0.000118594	Yes
SPEPISTQTHSVQILFR	P98064	0.000248374	0.000244265	0.000245701	0.000256803	0.000250271	0.000251269	0.000249447	Yes
SQSLFSYSVK	P12246	0.00136258	0.00147967	0.00131986	0.00128806	0.00134341	0.0015624	0.00139266	No
SSDSGLPSDIPHVR	Q8K558	0.00163893	0.00168255	0.00138219	0.00147591	0.00145538	0.0014058	0.00150679	No
SSFFVNGLTLGGQK	P62962	0.014798	0.0176797	0.0165672	0.0139149	0.0145918	0.0137826	0.0152224	No
SVDEVFGEVVK	Q9DBP5	0.00798188	0.00872423	0.00963573	0.010809	0.010586	0.00905659	0.00946557	No
SVNQSLLELHK	P09528	0.00855859	0.00772887	0.00744538	0.0086556	0.00818471	0.00862263	0.0081993	Yes
SVVVHAGEDDLGK	O09164	6.58446e-05	5.95464e-05	5.4456e-05	5.61382e-05	5.61117e-05	5.54744e-05	5.79286e-05	No
SYTITGLQPGTDYK	P11276	0.000100529	8.67198e-05	9.36693e-05	9.78958e-05	9.40503e-05	9.88319e-05	9.52828e-05	Yes
TAESGELHGLTTDEK	P07309	0.00693703	0.00701636	0.0075072	0.00753515	0.00774534	0.00700448	0.00729093	Yes
TANLGAGAAQPLR	P08226	0.00160398	0.00123395	0.00183559	0.00184765	0.00117463	0.000786227	0.00141367	No
TEAYLEAIR	P47867	0.00619643	0.00538927	0.00630759	0.0053232	0.00579446	0.00614555	0.00585942	Yes
TEGLVQVK	Q61129	7.43045e-05	8.21388e-05	7.84392e-05	7.81448e-05	7.74406e-05	8.31884e-05	7.89427e-05	Yes
TELEDTLDSTAAQQELR	Q8VDD5	0.0019654	0.00206715	0.00199205	0.00194443	0.00190724	0.00188447	0.00196012	Yes
TENYDEHLEVFK	P06683	0.0100267	0.00925714	0.00988699	0.00862793	0.00926113	0.00891658	0.00932941	Yes
TESELLEISGK	P23953	0.00866309	0.0110407	0.0123454	0.0109244	0.00970922	0.0100376	0.0104534	No
TFHETPLQLLEK	P07141	0.00127531	0.00122536	0.00125055	0.00124596	0.00122086	0.0012236	0.00124027	Yes
TFLGGASVK	Q61468	0.0127205	0.0142638	0.0164251	0.0136335	0.0156835	0.0136769	0.0144006	No
TFLVGER	Q9D8N0	0.000605403	0.000625775	0.000599372	0.00053931	0.000615019	0.000550734	0.000589269	Yes
TGAISGHSLK	P26262	0.0061092	0.00624623	0.00679289	0.00634078	0.00637578	0.00649216	0.00639284	Yes
TGFSLDNGDLR	Q9CZ44	0.00868816	0.00845221	0.00805389	0.00794428	0.00778982	0.00756804	0.00808273	Yes
TGIVSGFGR	O88947	0.000121667	0.000123554	0.000114094	0.000123411	0.000108927	0.000121772	0.000118904	Yes
TGPNLHGLFGR	P62897	0.00713078	0.00777587	0.00781033	0.00658322	0.00747384	0.00871336	0.00758123	No
THAVLVALK	Q9R1P4	0.00767894	0.00676497	0.00855663	0.0091989	0.00854021	0.00762325	0.00806049	No
THEQLTPLVR	P09813	6.14556e-05	5.34642e-05	5.62399e-05	5.97672e-05	6.42934e-05	6.20625e-05	5.95471e-05	No
TIAPALVSK	P17182	9.09114e-05	9.26526e-05	9.00074e-05	9.57011e-05	9.45896e-05	9.3047e-05	9.28182e-05	Yes
TIDELAFK	Q6F3F9	0.00466949	0.00454508	0.00463481	0.00481774	0.004881	0.00481394	0.00472701	Yes
TISSGIHLK	Q9Z126	0.0090149	0.00897417	0.00940387	0.00997906	0.00868541	0.00915442	0.00920197	Yes
TLADGVPSR	P01635	0.000649501	0.000759675	0.00263837	0.000994452	0.000790194	0.000716739	0.00109149	No
TLAQFLPK	Q9Z0M6	0.000171974	0.00113276	0.000161723	0.00105803	0.000197748	0.00101894	0.000623528	No
TLEEDEEELFK	P34022	0.00999869	0.00913732	0.0154719	0.015802	0.0140518	0.0145024	0.0131607	No
TLEGELHDLR	P48678	0.00548427	0.00607432	0.0052774	0.00456236	0.0058231	0.00555523	0.00546278	No
TLFSVLPGLK	A6X935	0.00339457	0.00344517	0.00375304	0.00397059	0.00367394	0.00423848	0.00374596	No
TLHDQLVLAAEK	P11859	0.00272152	0.00306671	0.00263824	0.00292104	0.00247532	0.00300905	0.00280531	No
TLNQLGTPQDSPELR	O70439	0.020982	0.0239725	0.0191278	0.0253864	0.0216926	0.021807	0.0221614	No
TNEAQAIETAR	P61089	0.00640828	0.0073812	0.00635542	0.00666368	0.00723333	0.00705317	0.00684918	Yes
TNFFGTR	P48758	7.03571e-05	6.86973e-05	6.70888e-05	6.77361e-05	7.25935e-05	6.41883e-05	6.84435e-05	Yes
TNTQPFDLQVYHPSR	Q91ZX7	0.00395495	0.00409368	0.00417844	0.0037107	0.00386675	0.0049154	0.00411999	No
TNVSGGAIALGHPLGGSGSR	Q8BWT1	0.00685954	0.00738245	0.00751419	0.00843828	0.00750188	0.00694596	0.00744039	No
TPDEEFK	Q60847	8.98953e-05	9.1694e-05	8.46911e-05	8.16078e-05	8.87228e-05	9.06068e-05	8.78696e-05	Yes
TPEEYPESAK	Q9CWS0	9.29768e-05	9.29348e-05	8.29206e-05	9.68616e-05	9.1809e-05	8.66318e-05	9.06891e-05	Yes
TPFAVASTR	Q19LI2	0.00372194	0.00325474	0.00323224	0.00358527	0.00346661	0.00345078	0.00345193	Yes
TPQIQVYSR	P01887	0.0128514	0.0126283	0.0150078	0.0119031	0.0119921	0.0127409	0.0128539	No
TQAWLQSSR	Q61268	0.00142783	0.00135427	0.00148383	0.00144492	0.00154518	0.00153909	0.00146585	Yes
TSESGLPSTR	Q91Y47	0.000124615	0.000126698	0.000117058	0.000130265	0.000131083	0.000141305	0.000128504	Yes
TSNLASGVPAR	P01680	0.000262002	0.000260691	0.000271099	0.000291349	0.000175269	0.000231025	0.000248572	No
TSTSPIVK	P01837	0.00355761	0.0034868	0.00390458	0.00351262	0.00467671	0.0037218	0.00381002	No
TTDAEFHTFFNEK	P19221	-0.0132818	-0.0752196	0.00104503	0.00556919	-0.000204566	-0.0610698	-0.0238603	No
TTDVTQTFGIEK	Q9R098	0.00119024	0.00155637	0.000828744	0.00120524	0.00134107	0.00117756	0.00121654	No
TTLLENAQR	Q8CG14	0.0007865	0.000758706	0.00075585	0.000779092	0.000749683	0.00074511	0.00076249	Yes
TTTLPVEFK	P29268	0.0021646	0.00205761	0.00208905	0.00206373	0.0020205	0.00199572	0.0020652	Yes
TVEGAGNIAAATGFVK	O55042	0.00543342	0.00560805	0.00656141	0.00675599	0.00557417	0.00449311	0.00573769	No
TVVSGGPLEGPYR	Q9ERQ8	0.00168755	0.00173492	0.00139762	0.00156743	0.00152132	0.00153699	0.0015743	No
TVYFAEK	Q9DCT8	0.000213934	0.000199156	0.000214526	0.000217844	0.000205749	0.000199009	0.00020837	Yes
TYFFVEDK	P28862	0.000127675	0.000126305	0.000112636	0.000121036	0.000133164	0.000118798	0.000123269	Yes
TYFPHFDVSHGSAQVK	P01942	0.0128981	0.0135429	0.0127169	0.0113057	0.0122278	0.0134927	0.0126973	No
VAEVLAGEGHLYSR	P19096	0.00148319	0.00152618	0.00153351	0.001898	0.00118581	0.00161469	0.00154023	No
VAFPLEVVQK	Q61730	6.03504e-05	6.42933e-05	5.88616e-05	5.98734e-05	6.4687e-05	7.20899e-05	6.33593e-05	No
VAIDLTNK	Q60963	0.00908347	0.00915963	0.0079894	0.0105021	0.00925184	0.00909255	0.00917983	No
VALPAPAAQSR	Q9EPX2	0.0102118	0.0101955	0.0104163	0.00896521	0.00996613	0.0103541	0.0100182	No
VAPEEHPTLLTEAPLNPK	P62737	8.99872e-05	9.22101e-05	9.18986e-05	9.47769e-05	9.26321e-05	9.7389e-05	9.3149e-05	Yes
VAPEEHPVLLTEAPLNPK	P63260	ND	ND	ND	ND	ND	ND	NA	NA
VDPEIQNVK	Q3TTY5	0.0190897	0.017911	0.0172016	0.0167497	0.015065	0.0181452	0.0173604	No
VDPVNFK	P06467	0.0130879	0.013464	0.0145619	0.0151282	0.0143214	0.0137068	0.014045	Yes
VEIATLTR	Q9R1P0	6.09241e-05	5.75057e-05	6.133e-05	5.84314e-05	6.19962e-05	5.84335e-05	5.97702e-05	Yes
VEYHFLSPYVSPR	Q62351	0.0159864	0.0148734	0.0169106	0.0161193	0.0146439	0.0149781	0.0155853	Yes
VEYSHGEVVK	P06909	0.0126543	0.0104151	0.0140882	0.0126179	0.011448	0.012344	0.0122613	No
VFADYEAYVK	Q9ET01	0.00983144	0.0105855	0.0100762	0.0104263	0.00802484	0.010109	0.00984222	No
VFLENVIR	P62806	0.000117305	0.00011537	0.000112678	0.000113212	0.000110768	0.00011287	0.000113701	Yes
VFNLYPR	O08553	8.74083e-05	0.000101955	8.33511e-05	8.95997e-05	9.32094e-05	8.79952e-05	9.05865e-05	No
VFTLLDPQASR	Q8VCS0	0.00292017	0.00290576	0.00315502	0.00267262	0.0031097	0.00267487	0.00290636	Yes
VGDYGSLSGR	Q9WUU7	0.023967	0.0199273	0.0214101	0.0209346	0.0194284	0.0242541	0.0216536	No
VGIQTDEK	P47791	0.0115766	0.0121657	0.0100048	0.0119723	0.00991883	0.00934634	0.0108308	No
VINDFVEK	P07758	0.00323279	0.00280103	0.00385675	0.00410314	0.00359493	0.00297645	0.00342752	No
VIPGGNR	Q64726	4.24973e-05	3.84636e-05	3.75827e-05	3.97991e-05	4.66008e-05	3.86708e-05	4.06024e-05	No
VISLSGEHSIIGR	P08228	0.0113866	0.00994607	0.0133674	0.012048	0.0107505	0.0124192	0.011653	No
VITAFNDGLNHLDSLK	P02088	0.00269493	0.00256843	0.00265996	0.00265307	0.00278609	0.0029874	0.00272498	Yes
VITNANENYEPR	P14106	0.00146065	0.00221492	0.00163742	0.00170047	0.0021554	0.00154646	0.00178589	No
VLAAVYK	P05064	0.000157569	0.000173605	0.000146671	0.000140972	0.000145577	0.000154137	0.000153089	No
VLDALNSVK	P13634	0.0205937	0.0159751	0.0158524	0.0184273	0.0222519	0.0160932	0.0181989	No
VLEPTLK	P21614	0.00299381	0.00284934	0.00409767	0.00279805	0.00352402	0.00283473	0.00318293	No
VLGLTLLQK	Q9CPU0	0.00903445	0.00861739	0.00815544	0.00888586	0.00842214	0.00857157	0.00861448	Yes
VLNLGPITR	Q91X17	0.0055968	0.00599483	0.0061129	0.00590242	0.00584611	0.00781155	0.00621077	No
VLYVHNSPGAHLFPDK	Q06806	0.0139265	0.0129482	0.0151799	0.0145954	0.0138926	0.012799	0.0138903	Yes
VNVPGSQAQLK	Q02819	0.00592484	0.00569164	0.00557433	0.00572219	0.00631147	0.00602829	0.00587546	Yes
VPAHFVALNGNR	P21180	0.00600754	0.00605577	0.00630162	0.00648517	0.00581696	0.00578103	0.00607468	Yes
VQAVIPK	P50405	0.00425512	0.00474875	0.00457959	0.00440175	0.00431903	0.00425621	0.00442674	Yes
VQFELHYQEVK	Q61703	0.00163513	0.00141454	0.00122609	0.00165054	0.00123501	0.00141948	0.00143013	No
VQYAPERPGPQPTAETTR	Q8BWG8	0.00287177	0.00258011	0.00258622	0.00261937	0.00281596	0.00231442	0.00263131	No
VSALIQK	Q8R016	5.24017e-05	5.55722e-05	6.03142e-05	6.166e-05	5.1728e-05	5.4724e-05	5.60667e-05	Yes
VSNAPGVQIR	P16301	0.00304103	0.00312586	0.00282285	0.00275785	0.00279938	0.00287075	0.00290295	Yes
VSVADHSLHLSK	O08807	0.00835815	0.00742446	0.00814189	0.00859278	0.00912945	0.00931333	0.00849335	No
VTFNQPR	Q8K4G1	0.000105744	0.000124247	0.000120338	0.000110135	0.000117841	0.000129839	0.000118024	No
VTFSNLK	P48356	0.00100172	0.00102736	0.00109658	0.00101598	0.00105097	0.0009356	0.00102137	Yes
VTFSSGYVNLSPENK	P06684	0.00246667	0.0023788	0.00256145	0.00246871	0.00243079	0.00249442	0.00246681	Yes
VTSAALDLVK	P55065	0.00748729	0.00732851	0.00737969	0.00686647	0.00638598	0.00717554	0.00710391	No
VTYHSPGYVYGQFER	P10404	0.00975518	0.00976582	0.00969835	0.00851533	0.00830572	0.00985576	0.00931603	No
VVFLNTQVR	Q9DBB9	0.00206108	0.00230882	0.00178798	0.00193996	0.00168169	0.00165623	0.00190596	No
VVGLGAQDK	O70165	0.0128736	0.0131878	0.0137133	0.0128824	0.0131048	0.012416	0.0130296	Yes
VVLAPQDVVVAR	Q8BKG3	0.00989913	0.00938932	0.00980922	0.00891514	0.0101064	0.0107864	0.0098176	Yes
VVTVLAR	Q64237	0.00133423	0.00138895	0.00138954	0.00139801	0.00139938	0.00137067	0.00138013	Yes
VVVHPDYR	Q3UZ09	6.66151e-05	6.64026e-05	6.11874e-05	6.77818e-05	6.73262e-05	6.45677e-05	6.56468e-05	Yes
VYALPEDLVEVNPK	Q61233	0.00659101	0.00629878	0.00695377	0.00686541	0.00654399	0.00697276	0.00670429	Yes
VYVGNDGK	P00687	0.00551861	0.00577529	0.00580655	0.00581163	0.00577887	0.00632442	0.0058359	Yes
WEWLVNQHR	Q923D4	0.00395722	0.00429974	0.00489014	0.00463162	0.00452028	0.00424895	0.00442466	No
WPEPVFGR	Q91WP0	0.000277873	0.000276044	0.000265072	0.000267119	0.000258709	0.000269156	0.000268996	Yes
YALSNSIGPVR	P10493	0.00532399	0.0049217	0.0067202	0.00455928	0.00443427	0.00530157	0.00521017	No
YASNLESGVPAR	P01674	0.00296145	0.00284832	0.00398083	0.00314821	0.00309252	0.0029539	0.0031642	No
YDALEVFAGSGTSGQR	Q61398	0.00509577	0.00505116	0.00534159	0.00543761	0.00513161	0.00488682	0.00515743	Yes
YEELQQTAGR	Q922U2	0.00371753	0.00424931	0.00469596	0.00423498	0.00425668	0.00376364	0.00415302	No
YFETSVSRPGLGEPR	P01898	0.00661042	0.00686252	0.00701646	0.00707622	0.00809198	0.00457461	0.00670537	No
YFPAFEK	P30115	0.00010295	9.17541e-05	9.27582e-05	9.68268e-05	9.20412e-05	8.76318e-05	9.39937e-05	Yes
YGFLLPER	Q9JHH6	0.00645682	0.00651385	0.00630169	0.00656885	0.0063834	0.00677708	0.00650028	Yes
YGLPYEDR	Q9R0S3	0.00726527	0.00880256	0.0078236	0.00750823	0.00748481	0.00815676	0.00784021	No
YIATPIFSK	P10649	0.012831	0.0125145	0.0139119	0.0115903	0.0129224	0.0119328	0.0126172	No
YIESAGAR	Q9Z0L8	6.38502e-05	6.01674e-05	5.83437e-05	6.21335e-05	6.77804e-05	5.1712e-05	6.06645e-05	No
YIGGNLFTSAFTR	Q02858	6.65298e-05	7.07189e-05	6.17924e-05	6.62044e-05	7.29314e-05	6.78165e-05	6.76656e-05	Yes
YIHSADIIHR	P47811	0.00107141	0.0012196	0.00105552	0.00111959	0.00113318	0.00112003	0.00111989	Yes
YIQLPFGDEDALK	O70370	0.0111228	0.0108133	0.0113039	0.0113946	0.0109787	0.0117494	0.0112272	Yes
YLAEVATGDDK	O70456	0.00889501	0.00840125	0.00809681	0.00875078	0.00890026	0.0083952	0.00857322	Yes
YLPGYYSEK	P58802	9.5583e-05	9.99512e-05	8.81804e-05	9.13925e-05	0.000100121	9.14024e-05	9.44384e-05	Yes
YLQEIYNSNNQK	Q8VCM7	7.01253e-05	6.86585e-05	7.06794e-05	7.14374e-05	6.9944e-05	7.04015e-05	7.02077e-05	Yes
YLTLNTEK	Q03311	0.0145216	0.0179408	0.0175697	0.0171054	0.0162249	0.0168982	0.0167101	No
YLTTAVITNK	P60229	0.010347	0.0115203	0.00878665	0.0109386	0.0110153	0.0107435	0.0105585	No
YNLGLDLR	P26443	0.00603863	0.00510979	0.00521856	0.00500439	0.00561433	0.00538205	0.00539463	No
YQSHDYAFSSVEK	Q9CQF9	0.00659223	0.006271	0.00651916	0.00705486	0.00634764	0.00697632	0.00662687	Yes
YTAGIHGNEVLGR	Q640N1	0.00205941	0.00210326	0.00197565	0.00212347	0.00195306	0.00206118	0.00204601	Yes
YTGVPDR	P01633	0.00187087	0.00220455	0.00221007	0.00231183	0.00165567	0.00165788	0.00198514	No
YTSFEYPK	Q01339	0.012103	0.0121649	0.0141684	0.0122875	0.0133993	0.0127158	0.0128065	No
YTSGFDELQNIHFLSDK	Q9R097	0.0103745	0.0114693	0.0105395	0.0101229	0.0109476	0.0127678	0.0110369	No
YVYIAELLAHK	P52430	5.40171e-05	5.93527e-05	4.80247e-05	5.54381e-05	5.24429e-05	5.16969e-05	5.34954e-05	No
YYDYSGAFR	Q9R0R1	0.00439267	0.00446573	0.00444338	0.00424614	0.00416731	0.00431566	0.00433848	Yes
YYGAQTVR	P97807	0.0119282	0.0122653	0.0134542	0.0140294	0.0135873	0.0114669	0.0127885	No
