# Supplementary material for: Molecular phenotyping of laboratory mouse strains using 500 multiple reaction monitoring mass spectrometry plasma assays
Source: Commun Biol. 2018 Jun 27;1:78. doi: 10.1038/s42003-018-0087-6 (PMC6123701; doi:10.1038/s42003-018-0087-6)
Supplement: Supplementary file 8 — Supplementary Data 6 [file 42003_2018_87_MOESM8_ESM.xlsx]

## Sheet: FINAL TABLE
Supplementary Data 6. Reference concentrations of 272 target proteins in 5 mouse strains.
Concentrations of 500 target analytes were measured by the CPTAC-validated MRM assays in plasma from C57BL/6 mice (C57BL/6BR from BioreclamationIVT, C57BL/6/CRL originating in the Charles River Laboratories, and C57BL/6J mice originating in the Jacksons Laboratories), CD1, 129S1/SvlmJ, NOD/SCID/J#1303, and Balb/cJ mice. Reference values are reported only for analytes detected within the dynamic r…
Peptide sequence	UniProt accession number	Molecular weight (Da)	Concentration in mouse plasma (pmol ml-1; mean ± STD)							Concentration in mouse plasma (µg ml-1; mean ± STD)							MRM assay annotation
			C57BL/6BR	C57BL/6/CRL	C57BL/6J	CD1	129S1/SvlmJ	NOD/SCID/J #1303	Balb/cJ	C57BL/6BR	C57BL/6/CRL	C57BL/6J	CD1	129S1/SvlmJ	NOD/SCID/J #1303	Balb/cJ
AAPITQYLK	O89020	66949.1	276.7±69.4							18.525 ± 4.646							Afamin
ADEGISFR	P35700	22045.3		3.8±1	5.4±5.8	5.5±2.9	3.6±0.8	4.2±1.6	4.6±2.1		0.084±0.022	0.119±0.128	0.121±0.064	0.079±0.018	0.093±0.035	0.101±0.046	Peroxiredoxin-1
AEVDDVIQVR	O88783	245067	32.8±10.6	48.2±14.4	51.6±10.4	66.1±19.3	73±17.5	72.9±12.7	63.4±7.5	8.038 ± 2.598	11.812±3.529	12.645±2.549	16.199±4.73	17.89±4.289	17.865±3.112	15.537±1.838	Coagulation factor V [Cleaved into: Coagulation factor V heavy chain; Coagulation factor V light chain]
AFSGLTQNPESIELR	Q9Z1T2	103554		0.6±0.2	1±0.4		0.8±0.3				0.062±0.021	0.104±0.041		0.083±0.031			Thrombospondin-4
AFVFPK	P14847	23089.1	137±85.4	181.8±32.1	214±73.8	153.7±64.5	143.8±24.9	167.2±99.7	75.3±18	3.163 ± 1.972	4.198±0.741	4.941±1.704	3.549±1.489	3.32±0.575	3.861±2.302	1.739±0.416	C-reactive protein
AGPAVPQEAIPLQK	Q61508	61017.9	68.9±18.2	86±31.2	133±39.8	98.2±19.7	139.8±33.3	82.9±24.2	168.2±17.8	4.204 ± 1.111	5.248±1.904	8.115±2.429	5.992±1.202	8.53±2.032	5.058±1.477	10.263±1.086	Extracellular matrix protein 1
AHYGGFTVQNEASK	Q8K0E8	50819.3	8968.8±5630.5	10021.6±1715.3	6774.7±2038.5	10024.4±4848.8	8623.7±8521.2	12124.1±5390	6074±4542.7	455.788±286.138	509.291±87.17	344.286±103.595	509.433±246.413	438.251±433.042	616.139±273.916	308.677±230.857	Fibrinogen beta chain [Cleaved into: Fibrinopeptide B; Fibrinogen beta chain]
ALASQLQDSLK	Q64727	116586		8.3±1.7	6.1±0.4		6.7±0.5	8.1±2.4	6.3±0.4		0.968±0.198	0.711±0.047		0.781±0.058	0.944±0.28	0.734±0.047	Vinculin
ALDFAVSEYNK	P21460	13406.2		28.3±6.1	30.4±2.3	24.4±5.9	25.3±4.7	35.3±4.5	39.7±7.3		0.379±0.082	0.408±0.031	0.327±0.079	0.339±0.063	0.473±0.06	0.532±0.098	Cystatin-C
ALEWLGFIR	P01786	12975.5	183.1±117.8	42.2±22.3	119.1±77.6	38.1±20.4	131.1±40.1		129.6±21.4	2.376 ± 1.529	0.548±0.289	1.545±1.007	0.494±0.265	1.701±0.52	0±0	1.682±0.278	Ig heavy chain V region MOPC 47A
ALHIPESLPR	P16675	51395.2	1.5±0.5	2.2±0.2	1.8±0.2	2.4±1	3.4±0.3	2±0.4	1.9±0.3	0.077 ± 0.026	0.113±0.01	0.093±0.01	0.123±0.051	0.175±0.015	0.103±0.021	0.098±0.015	Lysosomal protective protein [Cleaved into: Lysosomal protective protein 32 kDa chain; Lysosomal protective protein 20 kDa chain]
ALPAPIER	P03987	43929.1	1734.3±816.3	442.7±363.5	1508.8±682.8	321.9±287.7	1061.4±148.2		1890.7±525.7	76.186 ± 35.859	19.447±15.968	66.28±29.995	14.141±12.638	46.626±6.51	0±0	83.057±23.094	Ig gamma-3 chain C region
ALPSPIEK	P01864	36595.9	15792.6±4444.2	1209±958.6	4316.6±3837.2					577.945±162.64	44.244±35.081	157.97±140.426			0±0		Ig gamma-2A chain C region, secreted form
ALQASALAAWGGK	Q91Y97	39375.8		17.9±16.2	19.7±9.2	10.8±4	9.1±2.7		14.6±1.2		0.705±0.638	0.776±0.362	0.425±0.158	0.358±0.106		0.575±0.047	Fructose-bisphosphate aldolase B
ALQATVGNSYK	P11438	41542.3		5±1	5±0.5	4.9±0.6	6.1±0.7	5.5±0.5	5±1		0.208±0.042	0.208±0.021	0.204±0.025	0.253±0.029	0.228±0.021	0.208±0.042	Lysosome-associated membrane glycoprotein 1
ALVLEELSPTLR	Q9Z0M9	17976.3	12.5±5	5.9±2.4	8.4±1.7	4.6±1.5	4±0.8	5.6±1.8	4.6±1	0.225 ± 0.090	0.106±0.043	0.151±0.031	0.083±0.027	0.072±0.014	0.101±0.032	0.083±0.018	Interleukin-18-binding protein
ASISYSSK	P16294	47775.6	14.2±3.8	26.9±3.7	29.5±8.6	38.7±12.9	32.4±10.4	30.7±9.3	33.8±7.8	0.678 ± 0.182	1.285±0.177	1.409±0.411	1.849±0.616	1.548±0.497	1.467±0.444	1.615±0.373	Coagulation factor IX [Cleaved into: Coagulation factor IXa light chain; Coagulation factor IXa heavy chain]
ASLEPEQEAGHQTEGK	Q8R1U2	28409.3	1.2±0.1	1.3±0.3	1.9±0.6	1.2±0.4	1.3±0.2	1.8±0.5		0.034 ± 0.003	0.037±0.009	0.054±0.017	0.034±0.011	0.037±0.006	0.051±0.014		Cell growth regulator with EF hand domain protein 1
ASSIVVSGTPIR	P35505	46044.6							7.5±1.1							0.345±0.051	Fumarylacetoacetase
ATSQVVAGTK	O08677	70987.4	3857.6±1242.7	4687.2±1301.3	5950.8±1370.3	6448.6±1931.4	6073.8±972	5265.7±814.7	5895±879.4	273.840 ± 88.216	332.733±92.376	422.432±97.274	457.77±137.105	431.164±69	373.799±57.834	418.471±62.426	Kininogen-1 [Cleaved into: Kininogen-1 heavy chain; Bradykinin; Kininogen-1 light chain]
AVEAFETAK	Q64442	38118.2	5.3±4.1	8.3±3.8	10±6.3	4.4±1.9	3.4±1	3.3±1.3	6.6±0.7	0.202 ± 0.156	0.316±0.145	0.381±0.24	0.168±0.072	0.13±0.038	0.126±0.05	0.252±0.027	Sorbitol dehydrogenase
AVLDVAETGTEAAAATGVK	Q91WP6	44757.5	826.2±838.5	868.3±571.1	425±71.6	667.3±138.7	532.7±106.6	954.9±524.8	652±106	36.979 ± 37.529	38.863±25.561	19.022±3.205	29.867±6.208	23.842±4.771	42.739±23.489	29.182±4.744	Serine protease inhibitor A3N
AVLHIGEEGTK	P61939	44734.4	45.9±22.8	24±11.3	23.5±8	18.9±18.8	25.4±25.1	24.4±16.3	18.6±13.5	2.053 ± 1.020	1.074±0.505	1.051±0.358	0.845±0.841	1.136±1.123	1.092±0.729	0.832±0.604	Thyroxine-binding globulin
AYNLNEER	P12399	12827.1					15.6±3.6							0.2±0.046			Protein CTLA-2-alpha
DAPDGPTVVLTVDGR	Q80YC5	37692.5	181.4±29.2	346.1±85.1	407.8±103.6	455±124.7	350.1±91	369.7±85.2	235.7±12.2	6.837 ± 1.101	13.045±3.208	15.371±3.905	17.15±4.7	13.196±3.43	13.935±3.211	8.884±0.46	Coagulation factor XIIa heavy chain
DDLYVSDAFHK	P32261	48911.8	779.8±229	1380.8±456.9	1758.7±636.1	2226±763.9	2451.6±543.6	1475.5±272.7	2253±508.1	38.141 ± 11.201	67.538±22.348	86.021±31.113	108.878±37.364	119.912±26.588	72.169±13.338	110.198±24.852	Antithrombin-III
DEIPHNDIALLK	Q8K0D2	27209	8.8±2.1	12.1±4	18.8±4.7	20.7±4.6	24.9±6.3	16±4.7	23.2±1.2	0.239 ± 0.057	0.329±0.109	0.512±0.128	0.563±0.125	0.678±0.171	0.435±0.128	0.631±0.033	Hyaluronan-binding protein 2 27 kDa light chain [Cleaved into: Hyaluronan-binding protein 2 27 kDa light chain alternate form]
DFALQNPGVVPR	P70389	64592	60.6±11.7	122.3±24.9	133±36.6	263±68.8	215.4±32.1	195.9±23.9	178.4±12.1	3.914 ± 0.756	7.9±1.608	8.591±2.364	16.988±4.444	13.913±2.073	12.654±1.544	11.523±0.782	Insulin-like growth factor-binding protein complex acid labile subunit
DGVILGADTR	O35955	24804.3	4.9±1.9	5.1±1.6	5.2±1.3	3.9±1.1	5.1±1.4	5.7±0.7	6.3±1	0.122 ± 0.047	0.127±0.04	0.129±0.032	0.097±0.027	0.127±0.035	0.141±0.017	0.156±0.025	Proteasome subunit beta type-10
DHAVDLIQK	P01029	84416	642±171.4	677.2±99	844.2±167.6	935.4±210.7	1109.1±437.1	1377.2±403.8	718.5±250	54.195 ± 14.469	57.167±8.357	71.264±14.148	78.963±17.786	93.626±36.898	116.258±34.087	60.653±21.104	Complement C4 alpha chain
DIAYLGITDVR	P41317	23968.7	204.9±31.8a,b	572.9±81.8b	530.1±97.4a	720.8±113.5	161.7±22	604.2±102.6	737.4±92.7	4.911 ± 0.762	13.732±1.961	12.706±2.335	17.277±2.72	3.876±0.527	14.482±2.459	17.674±2.222	Mannose-binding protein C
DIFTGLIGPMK	Q61147	118991	597±195.9	490.8±157.3	805±212.9	942.7±286	1017.9±246.7	814.4±155.9	897.6±66.7	71.037 ± 23.310	58.401±18.717	95.788±25.333	112.173±34.031	121.121±29.355	96.906±18.551	106.806±7.937	Ceruloplasmin
DIVEAHYR	P15105	41988.4							7.4±4							0.311±0.168	Glutamine synthetase
DLAFTLEER	P06801	63953.8					10.6±0.6							0.678±0.038			NADP-dependent malic enzyme
DLPSPIER	P01867	44259.4	21202.3±18450.3	2325.5±2521.2	5598.4±6456.6	771.2±622.7	802±161.1		299.4±125	938.402±816.6	102.925±111.587	247.782±285.766	34.133±27.56	35.496±7.13	0±0	13.251±5.532	Ig gamma-2B chain C region
DLQYVEK	O88998	53756.6	9.2±1.1	13.7±1.9	13.2±1.3	14±2.7	17.5±1.9	13.4±1.4	14.5±3	0.495 ± 0.059	0.736±0.102	0.71±0.07	0.753±0.145	0.941±0.102	0.72±0.075	0.779±0.161	Noelin
DNAGDVAFTR	P08071	75769.1	16±11	7.6±1.6	9.1±3					1.212 ± 0.833	0.576±0.121	0.689±0.227					Lactotransferrin
DNVVIESTKPENQEAQDGLR	Q02596	14154.4	5±2.7	7±4.9						0.071 ± 0.038	0.099±0.069						Glycosylation-dependent cell adhesion molecule 1
DPNGLSPETR	Q00724	21379.9	185.2±70.4	377.9±131	319.9±82.3	536.6±202	391.7±130.5	375.2±105.6	448.3±174.4	3.960 ± 1.505	8.079±2.801	6.839±1.76	11.472±4.319	8.375±2.79	8.022±2.258	9.585±3.729	Retinol-binding protein 4
DQPRPAFSAIR	P98086	23552.5	215.9±78.6	115.2±75.1	107.8±74.4	123.4±57.4	217.3±78.6	60.6±27.5	104.6±23.6	5.085 ± 1.851	2.713±1.769	2.539±1.752	2.906±1.352	5.118±1.851	1.427±0.648	2.464±0.556	Complement C1q subcomponent subunit A
DSLLQEFK	Q07456	20795.4	97.7±60.6	89.9±10.5	95.3±30.1	117.6±34.2	106.6±37.1	158.9±102.8	128.1±50.1	2.032 ± 1.260	1.87±0.218	1.982±0.626	2.446±0.711	2.217±0.772	3.304±2.138	2.664±1.042	Protein AMBP [Cleaved into: Alpha-1-microglobulin; Inter-alpha-trypsin inhibitor light chain; Trypstatin]
DTPLTLTVLHK	Q06770	42277.2	545.8±152	1190.9±906.7	1455.4±887.5	1783.2±795.9	1763.4±268.2	1171.5±336	2009.4±1131.6	23.075 ± 6.426	50.348±38.333	61.53±37.521	75.389±33.648	74.552±11.339	49.528±14.205	84.952±47.841	Corticosteroid-binding globulin
DVLTITLTPK	P01869	43386.5	8335.4±8619.7	2119.2±2238.8	2243.1±1191.2	2068.1±729.9	4690.8±387		1355.3±505.1	361.644±373.979	91.945±97.134	97.32±51.682	89.728±31.668	203.518±16.791	0±0	58.802±21.915	Ig gamma-1 chain C region, membrane-bound form
DVNTFIHGNK	P21570	13766.6	2.4±0.8	2.4±0.4	1.8±0.3			2.8±0.8	1.7±0.2	0.033 ± 0.011	0.033±0.006	0.025±0.004			0.039±0.011	0.023±0.003	Angiogenin
EAFQEALAAAGDK	P10639	11544.2		11.3±4		16.7±4.8	12.2±1.9	13.8±5.9	13.2±3.5		0.13±0.046		0.193±0.055	0.141±0.022	0.159±0.068	0.152±0.04	Thioredoxin
EALIQFLEQVHQGIK	Q9JJN5	49316.3	113.4±27.5	228.2±82.2	300.6±103.2	382.1±111.4	394.3±89.2	290.7±68.7	395.1±29.9	5.592 ± 1.356	11.254±4.054	14.824±5.089	18.844±5.494	19.445±4.399	14.336±3.388	19.485±1.475	Carboxypeptidase N catalytic chain
EAQLPVIENK	P20918	88661.2	981.4±310.1	1622.2±472	2080.9±486.7	2431.1±674.2	2331.7±635.7	1922±244.6	2366.8±230.4	87.012 ± 27.494	143.826±41.848	184.495±43.151	215.545±59.775	206.732±56.362	170.407±21.687	209.844±20.428	Plasminogen [Cleaved into: Plasmin heavy chain A; Activation peptide; Angiostatin; Plasmin heavy chain A, short form; Plasmin light chain B]
EELEEVIK	Q9Z2U1	26411	3.9±0.8	4.8±1.4	6.7±2.2	4.4±0.6	8.2±1.5	4.6±1.4	7±1	0.103 ± 0.021	0.127±0.037	0.177±0.058	0.116±0.016	0.217±0.04	0.121±0.037	0.185±0.026	Proteasome subunit alpha type-5
EETVPLR	O09061	23547	2.4±0.4	3.1±0.8	4.3±1.5	2.7±0.6	4.9±1	2.8±0.7	4.3±0.5	0.057 ± 0.009	0.073±0.019	0.101±0.035	0.064±0.014	0.115±0.024	0.066±0.016	0.101±0.012	Proteasome subunit beta type-1
EFNIAGFPTVR	Q8BND5	79420.2	19.7±9.2	24.4±8.3	31.6±7	34±9.8	39±8	24.9±5.3	34.8±5	1.565 ± 0.731	1.938±0.659	2.51±0.556	2.7±0.778	3.097±0.635	1.978±0.421	2.764±0.397	Sulfhydryl oxidase 1
EGAFVYSDR	Q3SXB8	26254.5	6.9±1.2	8.7±2.2	13.2±4.2	14.1±3.9	15.4±4.3	11±2.1	13.7±2.3	0.181 ± 0.032	0.228±0.058	0.347±0.11	0.37±0.102	0.404±0.113	0.289±0.055	0.36±0.06	Collectin-11
EIEYLENTLPK	P18337	37682.6	27.9±2.4	32±3.8	30.5±2.1	19.9±5.6	28.3±3.9	9.5±1.3	25.8±3.7	1.051 ± 0.090	1.206±0.143	1.149±0.079	0.75±0.211	1.066±0.147	0.358±0.049	0.972±0.139	L-selectin
EINLQDYEGHQK	E9PV24	83574.9	7784±2392.3	8296.3±1930.5	5060.9±1551.8	6564±2777.1	5216.4±4983.3	10876.9±6027.5	3974.7±3056.8	650.547 ± 199.935	693.363±161.341	422.964±129.692	548.586±232.096	435.96±416.479	909.036±503.748	332.185±255.472	Fibrinogen alpha chain [Cleaved into: Fibrinopeptide A; Fibrinogen alpha chain]
ELGGNLATPR	Q91V98	80023.9	1.4±0.3	3.4±1.2	5±1.4	3.9±1.9	6±1.9	3.7±0.6	4.2±1	0.112 ± 0.024	0.272±0.096	0.4±0.112	0.312±0.152	0.48±0.152	0.296±0.048	0.336±0.08	Endosialin
ELISQFLLNR	Q00897	43480.2	1913.8±330.7a,b	4844±1263.4b	5780.7±2036.4a					83.212 ± 14.379	210.618±54.933	251.346±88.543					Alpha-1-antitrypsin 1-4
ELQDLALQGAK	P26339	49943		6.9±0.6	8±0.9	7.4±1.3	8.6±2	6.2±0.4			0.345±0.03	0.4±0.045	0.37±0.065	0.43±0.1	0.31±0.02		Chromogranin-A [Cleaved into: Pancreastatin; Beta-granin; WE-14; Catestatin; GE-25; Serpinin-RRG; Serpinin; p-Glu serpinin precursor]
ELQETNAALQDVR	Q9R0G6	80489.8		7.9±3.3	9.4±4.1	6.7±1.3	10.5±2.7	5±0.5	6.6±0.7		0.636±0.266	0.757±0.33	0.539±0.105	0.845±0.217	0.402±0.04	0.531±0.056	Cartilage oligomeric matrix protein
ELYLTGNR	Q7TQ62	66318.3	3.9±0.9	5.1±1.3	4.7±0.6	6.5±2.2	5.4±0.8	6.7±1	6.4±1.3	0.259 ± 0.060	0.338±0.086	0.312±0.04	0.431±0.146	0.358±0.053	0.444±0.066	0.424±0.086	Podocan
ENHVVLASPEETR	Q9CZT5	69762.1		6.2±1.4	8±2.2	5.3±1	6.4±1.2	5.8±1.1	6.5±1		0.433±0.098	0.558±0.153	0.37±0.07	0.446±0.084	0.405±0.077	0.453±0.07	Vasorin
EPGEGATTYLVTSVLR	P01878	36875.9	52.3±47.2							1.929 ± 1.741					0±0		Ig alpha chain C region
EQIIYGK	O08689	12407.2		3.7±0.9	4.1±1.1		4±1.2	2.6±0.4	2.9±0.3		0.046±0.011	0.051±0.014		0.05±0.015	0.032±0.005	0.036±0.004	Growth/differentiation factor 8
ESFQEFFGR	P05367	11605.6	378±717.4							4.387 ± 8.326							Serum amyloid A-2 protein [Cleaved into: Amyloid protein A]
ETGQGYQR	Q9Z1R3	21273.3	323.6±77.2a,b	814.2±251.6b	1075±303.5a	1320.3±343.1	1677±488.9	975.5±363.7	611±93	6.884 ± 1.642	17.321±5.352	22.869±6.456	28.087±7.299	35.675±10.401	20.752±7.737	12.998±1.978	Apolipoprotein M
EVSFDVELPK	Q61704	68909.6	832.1±409.3	441.3±121.4	513.9±87.3	582.7±120.1	820.5±328.4	936±392.8	1015.2±336.2	57.340 ± 28.205	30.41±8.366	35.413±6.016	40.154±8.276	56.54±22.63	64.499±27.068	69.957±23.167	Inter-alpha-trypsin inhibitor heavy chain H3
EVSTYIK	P10126	49982.6	7.1±7.6	3.4±0.8	4.3±4	4.4±1.9	2.8±0.8	4.1±1.6	4.2±1.6	0.355 ± 0.380	0.17±0.04	0.215±0.2	0.22±0.095	0.14±0.04	0.205±0.08	0.21±0.08	Elongation factor 1-alpha 1
EYLIAGK	P25785	21726	5.8±2.4	11±10.3	10.1±3.8	7.7±2.8	8.7±2.8	5.7±1.4	15.2±10.9	0.126 ± 0.052	0.239±0.224	0.219±0.083	0.167±0.061	0.189±0.061	0.124±0.03	0.33±0.237	Metalloproteinase inhibitor 2
FAHYVITSQVVNNADK	Q61702	71432.3	298.5±88.7	351.5±143.9	454.5±102.4	533.5±122.4	524.7±163.3	441.1±98.9	477.5±64.9	21.323 ± 6.336	25.108±10.279	32.466±7.315	38.109±8.743	37.481±11.665	31.509±7.065	34.109±4.636	Inter-alpha-trypsin inhibitor heavy chain H1
FDGLNSLTYK	P15535	44411.1	3.3±0.1	5±0.8	4.7±0.5	4±0.5	5.1±0.5	4.8±0.6	4.2±0.9	0.147 ± 0.004	0.222±0.036	0.209±0.022	0.178±0.022	0.226±0.022	0.213±0.027	0.187±0.04	Beta-1,4-galactosyltransferase 1 [Cleaved into: Processed beta-1,4-galactosyltransferase 1]
FESEFPQISK	Q9ESB3	57238.4	604.7±166.4	628.1±189.9	951.1±315.7	1119±292.5	1201.4±360	738.7±200.4	1003.2±85.2	34.612 ± 9.524	35.951±10.87	54.439±18.07	64.05±16.742	68.766±20.606	42.282±11.471	57.422±4.877	Histidine-rich glycoprotein
FLFQVSR	Q8VCG4	20487.5	213.1±68.2	466.6±128.3	566.6±374.4	578.6±406.2	796.1±634.8	498.7±355.4	545.6±434.3	4.366 ± 1.397	9.559±2.629	11.608±7.671	11.854±8.322	16.31±13.005	10.217±7.281	11.178±8.898	Complement component C8 gamma chain
FNSVVTNPQGHYNPSTGK	Q02105	22955.8	587±195.9	253.7±158.3	266.3±186.5	309.3±163.9	530.7±202.4	122.4±59.9	257.7±48.8	13.475 ± 4.497	5.824±3.634	6.113±4.281	7.1±3.762	12.183±4.646	2.81±1.375	5.916±1.12	Complement C1q subcomponent subunit C
FQEGQEEER	Q8BH61	79229.9	66.1±25	161.2±79.8	102.4±62	126.3±82.2	115.2±128.4	138.7±82.8	80.2±43.5	5.237 ± 1.981	12.772±6.323	8.113±4.912	10.007±6.513	9.127±10.173	10.989±6.56	6.354±3.447	Coagulation factor XIII A chain
FQIATVTEK	P99026	24361.8	17.4±4.9	29.6±6.2	26.8±6.6	20.6±5.9	35.8±7.6	24±4.7	28.9±3.4	0.424 ± 0.119	0.721±0.151	0.653±0.161	0.502±0.144	0.872±0.185	0.585±0.115	0.704±0.083	Proteasome subunit beta type-4
FSAEFDFR	Q08761	70224.7	16.9±2.2	21.5±3.6	21.3±3.9	20.6±4.9	21.6±2.2	26.6±7	19.2±3.5	1.187 ± 0.154	1.51±0.253	1.496±0.274	1.447±0.344	1.517±0.154	1.868±0.492	1.348±0.246	Vitamin K-dependent protein S
FSGSGSGTAFTLR	P01630	12496.2	267.5±282.5	36.8±32	48.6±29.3	48.4±38.1	105.4±24.5		49.6±19.8	3.343 ± 3.530	0.46±0.4	0.607±0.366	0.605±0.476	1.317±0.306	0±0	0.62±0.247	Ig kappa chain V-II region 7S34.1
FSGSGSGTDFTLK	P01631	12272.9	410.3±272.9	87.3±46.1	176±40.3	97.7±39.2	196.8±31		127.6±22	5.036 ± 3.349	1.071±0.566	2.16±0.495	1.199±0.481	2.415±0.38	0±0	1.566±0.27	Ig kappa chain V-II region 26-10
FSGSGSGTQFSLK	P01636	12030.4	468.4±398.3	58.9±45.7	179.7±113	42±14.1	122.8±53.3		88.4±34.5	5.635 ± 4.792	0.709±0.55	2.162±1.359	0.505±0.17	1.477±0.641	0±0	1.063±0.415	Ig kappa chain V-V region MOPC 149
FSISTDYNLK	Q03734	45073.6	159±105	226.6±82.3	121.2±125.9	83±73.1	83.8±65.7	139.3±124.5	94.7±96.3	7.167 ± 4.733	10.214±3.71	5.463±5.675	3.741±3.295	3.777±2.961	6.279±5.612	4.268±4.341	Serine protease inhibitor A3M
FSISTDYSLK	P29621	44549.2	4.9±2.8	7.7±0.9	6.4±1.5	9.6±3	7.5±1.4	14.7±3.4	17.3±3.2	0.218 ± 0.125	0.343±0.04	0.285±0.067	0.428±0.134	0.334±0.062	0.655±0.151	0.771±0.143	Serine protease inhibitor A3C
FSSSGSGTDFTLR	P03976	12390	44.1±22.6	11.7±4	23.9±8.5	10.4±4	25.1±8.7		21.8±11.1	0.546 ± 0.280	0.145±0.05	0.296±0.105	0.129±0.05	0.311±0.108	0±0	0.27±0.138	Ig kappa chain V-II region 17S29.1
FTGLQYLR	P51885	36543.9	113.6±23.3a,b	281.4±127.2b	308.1±71.8a	250.2±65.6	320.9±61.9	212.3±66.6	416.7±46.4	4.151 ± 0.851	10.283±4.648	11.259±2.624	9.143±2.397	11.727±2.262	7.758±2.434	15.228±1.696	Lumican
FTIGDHSR	O88342	66406.7			4.9±0.4							0.325±0.027					WD repeat-containing protein 1
FTTDLDSPR	Q80YX1	229507			6.1±1.8	6.5±2	7.2±1.4	5.4±0.9	7.7±1.5			1.4±0.413	1.492±0.459	1.652±0.321	1.239±0.207	1.767±0.344	Tenascin
FVFGTTPEDILR	P35441	127676			27.8±9.2	47.5±29.4	46±18.7					3.549±1.175	6.065±3.754	5.873±2.388			Thrombospondin-1
GDLGIEIPAEK	P53657	62308.7	20.7±9.8	46.1±11.9	32.9±9.6	22±5.2	46.1±23	25.5±5	30.5±4.7	1.290 ± 0.611	2.872±0.741	2.05±0.598	1.371±0.324	2.872±1.433	1.589±0.312	1.9±0.293	Pyruvate kinase PKLR
GDLGPFSR	Q9QUR7	18370.5	2.8±1.4	4.1±2	5.1±2.4	8.3±2.7	7.2±2.5	6.7±2.6	9.1±1.8	0.051 ± 0.026	0.075±0.037	0.094±0.044	0.152±0.05	0.132±0.046	0.123±0.048	0.167±0.033	Peptidyl-prolyl cis-trans isomerase NIMA-interacting 1
GDNQSPIELHTK	P16015	29235.1				4.4±1.2							0.129±0.035				Carbonic anhydrase 3
GDSLAYGLR	P10923	30746.3	4.5±1.7	8.8±3.5	7.6±1.2	4.4±1.9	6.8±2.2	8.5±6	5±2.1	0.138 ± 0.052	0.271±0.108	0.234±0.037	0.135±0.058	0.209±0.068	0.261±0.184	0.154±0.065	Osteopontin
GEEILSR	P13597	56159.9	13.7±2.9	17±4.2	18.9±5	13.1±2.8	16.8±3.6	12.1±1.4	13.6±2.4	0.769 ± 0.163	0.955±0.236	1.061±0.281	0.736±0.157	0.943±0.202	0.68±0.079	0.764±0.135	Intercellular adhesion molecule 1
GETHEEVHSVLHFR	P49182	52036.6	82.6±13.7	151.6±31.1	205.2±43.2	234.5±72.3	211±67.2	197.9±61.1	253.1±35.4	4.298 ± 0.713	7.889±1.618	10.678±2.248	12.203±3.762	10.98±3.497	10.298±3.179	13.17±1.842	Heparin cofactor 2
GFPNVVTSAITLPNIR	Q9JM99	113377	13.7±11.8	5.3±1.2	4.8±0.7	5.4±0.6	6±1.5	21.2±23.6	5.5±2.3	1.553 ± 1.338	0.601±0.136	0.544±0.079	0.612±0.068	0.68±0.17	2.404±2.676	0.624±0.261	Proteoglycan 4 [Cleaved into: Proteoglycan 4 C-terminal part]
GFSGLDGAK	P11087	94911			14.6±2.1							1.386±0.199					Collagen alpha-1(I) chain
GFYFNKPTGYGSSIR	P05017	7676.88	6.7±0.9	15.2±2.2	14.8±2.5	25.2±6.1	18.1±1.8	21.4±2.3	19.6±1.5	0.051 ± 0.007	0.117±0.017	0.114±0.019	0.193±0.047	0.139±0.014	0.164±0.018	0.15±0.012	Insulin-like growth factor I
GFYFSRPSSR	P09535	7391.3		1.1±0.1			1.2±0.2	1.2±0.2	1.1±0.1		0.008±0.001			0.009±0.001	0.009±0.001	0.008±0.001	Insulin-like growth factor II [Cleaved into: Insulin-like growth factor II; Preptin]
GFYYSLK	Q9D1H9	26619.6	5.1±0.9	11±4.6	9.9±3.2	7.2±2.5	13.4±7.1	5.9±2.3	18.7±6.3	0.136 ± 0.024	0.293±0.122	0.264±0.085	0.192±0.067	0.357±0.189	0.157±0.061	0.498±0.168	Microfibril-associated glycoprotein 4
GGTSEDITALAYK	Q8BH35	60543.6	227.5±74.8	524.4±137.8	676.6±468	596.2±414	920.5±722.5	582.6±458.5	761.4±556.8	13.774 ± 4.529	31.749±8.343	40.964±28.334	36.096±25.065	55.73±43.743	35.273±27.759	46.098±33.711	Complement component C8 beta chain
GITSLPAPAVR	Q01102	78717.5	2.4±1	2.2±0.6	1.8±0.4	0.9±0.1	2.3±0.3	2±0.9	1.3±0.3	0.189 ± 0.079	0.173±0.047	0.142±0.031	0.071±0.008	0.181±0.024	0.157±0.071	0.102±0.024	P-selectin
GLDFEAK	P09803	80317.4						15.6±1.4							1.253±0.112		Cadherin-1 [Cleaved into: E-Cad/CTF1; E-Cad/CTF2; E-Cad/CTF3]
GLGEISAATEFK	P13595	117233	5.7±2.1	12.8±5.9	15.1±4.8	9.4±2.5	16.9±2.7	10.5±3.4	12.5±2.8	0.668 ± 0.246	1.501±0.692	1.77±0.563	1.102±0.293	1.981±0.317	1.231±0.399	1.465±0.328	Neural cell adhesion molecule 1
GLSLYAK	Q60590	21934.8	1935.2±765	1327.8±556.2	1173.7±220.4	1073.2±253.2	1296.6±150.5	2403.5±2074.3	1134.7±631.9	42.448 ± 16.780	29.125±12.2	25.745±4.834	23.54±5.554	28.441±3.301	52.72±45.499	24.889±13.861	Alpha-1-acid glycoprotein 1
GLVDAGYEVDK	Q9D7Q1	48849.9		0.8±0	0.9±0.1		1±0.3		0.8±0.1		0.039±0	0.044±0.005		0.049±0.015		0.039±0.005	Chitotriosidase-1
GNYDAAQR	P05366	11753.7	558.1±1054					2467.4±2821.8		6.560 ± 12.388					29.001±33.167		Serum amyloid A-1 protein
GPDSVFLIK	Q91X72	48936.8	4569.4±2117.2	2439.8±585.4	2930±599.9	2668.4±1114.1	2002±575.2	5538.7±3574.6	4183.3±3362	223.610 ± 103.608	119.396±28.648	143.385±29.357	130.583±54.52	97.971±28.148	271.046±174.929	204.717±164.526	Hemopexin
GSEYFGNGR	P00688	55595.1			9.9±3.5		7.7±1.2		8.4±2.2			0.55±0.195		0.428±0.067		0.467±0.122	Pancreatic alpha-amylase
GSGTAEVELK	P52480	57713.7	12.9±6.1	27.4±8.3	20.9±6.7	14.2±4.5	27±15.1	15.8±3	18.1±2.8	0.745 ± 0.352	1.581±0.479	1.206±0.387	0.82±0.26	1.558±0.871	0.912±0.173	1.045±0.162	Pyruvate kinase PKM
GTLSVVAVYHAK	P01027	184180	2245.2±1195.4	2607.8±1113.5	1953.1±768.2	3047±923.2	3030.5±371.9	2426.7±231.1	2509±454.2	413.519 ± 220.168	480.305±205.085	359.722±141.487	561.197±170.035	558.158±68.497	446.95±42.564	462.108±83.655	Complement C3 [Cleaved into: C3 beta chain; C3-beta-c; C3 alpha chain; C3a anaphylatoxin; Acylation stimulating protein; C3b alpha' chain; C3c alpha' chain fragment 1; C3dg fragment; C3g fragment; C3d fragment; C3f fragment; C3c alpha' chain fragment 2]
GTSLHSLR	Q80W65	57334.8	8.4±4.5	8.3±4.1	7.1±2.2	9.1±2.3	7.7±1	6.3±2	9.9±1.9	0.482 ± 0.258	0.476±0.235	0.407±0.126	0.522±0.132	0.441±0.057	0.361±0.115	0.568±0.109	Proprotein convertase subtilisin/kexin type 9
GVDSSVFEALPK	Q8QZR4	28462.4	3.3±0.5	5.3±0.8	6.3±1.2	5.2±1.4	6.9±2.6	5.6±2	7±1.1	0.094 ± 0.014	0.151±0.023	0.179±0.034	0.148±0.04	0.196±0.074	0.159±0.057	0.199±0.031	Out at first protein homolog
GVLFASGQNLAR	Q9CPY7	56141.3		1.4±0.2	1.2±0.3		1.1±0.1	1.2±0.1			0.079±0.011	0.067±0.017		0.062±0.006	0.067±0.006		Cytosol aminopeptidase
HFGYTSYSVSNSVK	P10605	27577.7		8.1±1.5				9.6±4.3			0.223±0.041				0.265±0.119		Cathepsin B [Cleaved into: Cathepsin B light chain; Cathepsin B heavy chain]
HITIFSPEGR	Q9QUM9	27372.4	10.4±3.1	15.5±3.7	16.4±5.1	9.6±2.5	20.7±5.2	13.4±1.9	16.1±2	0.285 ± 0.085	0.424±0.101	0.449±0.14	0.263±0.068	0.567±0.142	0.367±0.052	0.441±0.055	Proteasome subunit alpha type-6
HQTVLDNTEGK	Q921I1	74881.5	6107.7±2232.4	8027.4±4392.3	9292.7±1983.3	13325.9±3032.5	12228.4±2832.4	8864.4±1989.6	16597.5±1682.8	457.351 ± 167.164	601.104±328.902	695.851±148.513	997.864±227.078	915.681±212.094	663.78±148.984	1242.846±126.011	Serotransferrin
HTNLGPLETK	Q8K182	62709.3	115.8±43.6	269.4±149.9	322.1±256.2	246.5±172	312.9±227.6	274.7±201	270.6±233.4	7.262 ± 2.734	16.894±9.4	20.199±16.066	15.458±10.786	19.622±14.273	17.226±12.605	16.969±14.636	Complement component C8 alpha chain
HTNLVPHGTEK	P28665	162253	1656±362.1a,b	4296.3±1769.5b	4232.4±1357.2a	4869.1±2185.4	6172.3±2993.1	5002.5±1734.9	5255.2±2814.1	268.691 ± 58.751	697.088±287.107	686.72±220.21	790.026±354.588	1001.475±485.64	811.671±281.493	852.672±456.596	Murinoglobulin-1
HVPLIQPVEK	Q9QXC1	40835.3	1016.3±262.7	1339.7±338.6	1644.6±460.1	2270.1±641.1	2112.5±495.8	1639.5±337.7	1360.6±161.7	41.501 ± 10.727	54.707±13.827	67.158±18.788	92.7±26.18	86.265±20.246	66.95±13.79	55.561±6.603	Fetuin-B
HVSPAGAAVGVPLSEDEAR	Q9CWJ9	64217.4		1.9±0.6	2±1.1	2.1±0.9	2.3±0.7	1.9±1	2±0.7		0.122±0.039	0.128±0.071	0.135±0.058	0.148±0.045	0.122±0.064	0.128±0.045	Bifunctional purine biosynthesis protein PURH [Cleaved into: Bifunctional purine biosynthesis protein PURH, N-terminally processed]
HVVPNEVVVQR	P13020	83344.4	1079.7±242.6a,b	2961.7±1194.8b	3158.7±873.6a	2779.4±662.4	3337.7±518.5	1955.4±670.7	3079.1±673.3	89.986 ± 20.219	246.841±99.58	263.26±72.81	231.648±55.207	278.179±43.214	162.972±55.899	256.626±56.116	Gelsolin
HYGALIGLNR	P15327	29847		12.1±5.6	9.3±4.5	8.3±3.6	9.7±2.7	8.2±3.5	7.5±2.3		0.361±0.167	0.278±0.134	0.248±0.107	0.29±0.081	0.245±0.104	0.224±0.069	Bisphosphoglycerate mutase
IAQYYYTFK	Q07968	73768.2	52.7±15.5	97.9±40.6	67.9±37.2	112.2±50.8	72.5±54.8	102±44.2	61.8±23.6	3.888 ± 1.143	7.222±2.995	5.009±2.744	8.277±3.747	5.348±4.043	7.524±3.261	4.559±1.741	Coagulation factor XIII B chain
IDIIPNPQER	P11499	83150				3.1±0.7							0.258±0.058				Heat shock protein HSP 90-beta
IDLTDFEK	Q71KU9	34013.5	1.7±1	1±0.3	0.7±0.2		0.5±0.2	0.9±0.7	0.3±0	0.058 ± 0.034	0.034±0.01	0.024±0.007		0.017±0.007	0.031±0.024	0.01±0	Fibrinogen-like protein 1
IDSQLVEK	O88968	45744.4		25.2±2.3	28.5±2.6	33.1±6	32±2.5	31.6±4.1	27.9±4.5		1.153±0.105	1.304±0.119	1.514±0.274	1.464±0.114	1.446±0.188	1.276±0.206	Transcobalamin-2
IEEALGDK	P21550	46893.7				8.2±2.5	8.7±1.7						0.385±0.117	0.408±0.08			Beta-enolase
IEGLQSLVNLR	Q3UM45	41160.8		1±0.2							0.041±0.008						Protein phosphatase 1 regulatory subunit 7
IELLGSYDPQK	Q9D358	18060.5		2.2±0.8	2.1±1.1	3±1.4	3.2±0.7	2.2±1.1	3±0.7		0.04±0.014	0.038±0.02	0.054±0.025	0.058±0.013	0.04±0.02	0.054±0.013	Low molecular weight phosphotyrosine protein phosphatase
IFADLIVLK	P07361	21866.8	1274.7±1126.2	102.5±125.5	38.2±21.4	24.5±13.7	45.4±16.4	286.4±385	152.2±238.8	27.873 ± 24.626	2.241±2.744	0.835±0.468	0.536±0.3	0.993±0.359	6.263±8.419	3.328±5.222	Alpha-1-acid glycoprotein 2
IGPASQGLQK	P00920	28901.4	49.2±10.6a,b	153.8±50.8b	147.2±62.5a	145.5±53.5	208.2±68.9	156.9±49	148.4±28.4	1.422 ± 0.306	4.445±1.468	4.254±1.806	4.205±1.546	6.017±1.991	4.535±1.416	4.289±0.821	Carbonic anhydrase 2
IGVPAFQQR	Q64339	17234.9	3.3±1.4	9.1±4.7	4.4±1.8	2.1±0.5	1.3±0.4	7.1±3	3.5±1.5	0.057 ± 0.024	0.157±0.081	0.076±0.031	0.036±0.009	0.022±0.007	0.122±0.052	0.06±0.026	Ubiquitin-like protein ISG15
IHPSDSDTNYNQK	P01750	12866.6	625.5±275.1							8.048 ± 3.540					0±0		Ig heavy chain V region 102
IIPSTEDPNEDIVER	P01592	15678.5	709.7±676.2	176.2±162.8	687.5±510.4	170.1±87.9	384.1±91.2		436.2±102.4	11.127 ± 10.602	2.763±2.552	10.779±8.002	2.667±1.378	6.022±1.43		6.839±1.605	Immunoglobulin J chain
ILFNQQELFGR	Q9DBD0	74793.1	351.6±57.5	586.8±123.2	701.9±163.8	1064.7±280.3	1028.8±225.7	808.7±202.5	1312.9±107.6	26.297 ± 4.301	43.889±9.215	52.497±12.251	79.632±20.965	76.947±16.881	60.485±15.146	98.196±8.048	Inhibitor of carbonic anhydrase
IPASFEK	P51910	19430.1	49±20.5	34.8±11.3	52.9±13.6	71.3±31.4	44.8±6.3	83.9±19.1	47.3±21.5	0.952 ± 0.398	0.676±0.22	1.028±0.264	1.385±0.61	0.87±0.122	1.63±0.371	0.919±0.418	Apolipoprotein D
IPLENLQIIR	Q01279	132527	17±6.9	22.6±6.5	26.4±10.8	36.7±32.4	36.5±18.9	72.8±59.7		2.253 ± 0.914	2.995±0.861	3.499±1.431	4.864±4.294	4.837±2.505	9.648±7.912		Epidermal growth factor receptor
ITHQESTSVLLQQSER	O55111	116324			2.6±0.4				2.7±0.5			0.302±0.047				0.314±0.058	Desmoglein-2
IVVVTAGVR	P16125	36441.1		2.1±0.3		2.2±0.3					0.077±0.011		0.08±0.011				L-lactate dehydrogenase B chain
IYGPADSASR	Q9DC11	56211.2	6.3±2.2a,b	15.5±4.9b	18.1±7.4a	16.4±4.6	20.5±6.9	17.9±5	19.5±6	0.354 ± 0.124	0.871±0.275	1.017±0.416	0.922±0.259	1.152±0.388	1.006±0.281	1.096±0.337	Plexin domain-containing protein 2
IYGPGAGR	Q9QWK4	36605.9	123.3±48.9a	79.5±42.1b	298±204.1a,b	92.7±42.9	184.6±38.5	8.7±1.6	206.9±52.9	4.514 ± 1.790	2.91±1.541	10.909±7.471	3.393±1.57	6.757±1.409	0.318±0.059	7.574±1.936	CD5 antigen-like
IYVTGSLSHSAQAK	P29788	52751.4	998.8±348.9	1704.9±368.4	1749.5±319.6	1925.9±592.9	1916.3±621.3	1842.7±661	1869.3±365.6	52.688 ± 18.405	89.936±19.434	92.289±16.859	101.594±31.276	101.088±32.774	97.205±34.869	98.608±19.286	Vitronectin
LAPALSVK	Q93092	37386.9	2.6±1	4.2±0.5	3.1±1.1	3.2±1.3	3.1±0.8	3.3±1.2	4±1.4	0.097 ± 0.037	0.157±0.019	0.116±0.041	0.12±0.049	0.116±0.03	0.123±0.045	0.15±0.052	Transaldolase
LAQIHIPR	Q00898	43357.2	1158.8±618.9a,b	5917.4±3874.5b	6528.4±6778.9a					50.242 ± 26.834	256.562±167.988	283.053±293.914					Alpha-1-antitrypsin 1-5
LEIPLNSDFQDNYYK	P09581	107166	38.9±7.9	44.7±19.3	62.2±16.5	37.6±6.1	51±10.9	33.4±9.3	63.2±11.5	4.169 ± 0.847	4.79±2.068	6.666±1.768	4.029±0.654	5.465±1.168	3.579±0.997	6.773±1.232	Macrophage colony-stimulating factor 1 receptor
LENLDLSHNNLK	O35930	78295.1	16.3±2.8a	38±9.5b	62.6±20.5a,b	58.3±17.3	53.8±21.8	54.7±16.4	74.3±8.6	1.276 ± 0.219	2.975±0.744	4.901±1.605	4.565±1.355	4.212±1.707	4.283±1.284	5.817±0.673	Platelet glycoprotein Ib alpha chain
LEPQIATASEYAHR	Q9DBG5	47131		0.7±0.2	0.8±0.3	0.9±0.2	0.8±0.2	0.8±0.2	0.8±0.3		0.033±0.009	0.038±0.014	0.042±0.009	0.038±0.009	0.038±0.009	0.038±0.014	Perilipin-3
LFDEINPETK	Q8R121	49453.5	161.5±101.9	136.7±11	170.5±41	293.5±116	259.2±117.3	268.2±154.9	242.6±54.6	7.987 ± 5.039	6.76±0.544	8.432±2.028	14.515±5.737	12.818±5.801	13.263±7.66	11.997±2.7	Protein Z-dependent protease inhibitor
LFVTNHEK	P39039	23604.7	121.6±21.5	300.6±70.3	314.3±50.8	305±95.7	294.1±48.9	315.7±124.2	238.7±74.3	2.870 ± 0.507	7.096±1.659	7.419±1.199	7.199±2.259	6.942±1.154	7.452±2.932	5.634±1.754	Mannose-binding protein A
LGEYDLR	P33587	47015.5	22.6±6.6	36.3±4	46.6±10.4	58.7±16.4	46.1±18.9	44.6±16	55.2±20.9	1.063 ± 0.310	1.707±0.188	2.191±0.489	2.76±0.771	2.167±0.889	2.097±0.752	2.595±0.983	Vitamin K-dependent protein C [Cleaved into: Vitamin K-dependent protein C light chain; Vitamin K-dependent protein C heavy chain; Activation peptide]
LGLLVDTVGPR	Q9WVJ3	46970.6	25.7±3.7	47.6±20.5	51.9±19.9	72.4±28.3	34.1±5.1	51.1±15.4	65.5±6.1	1.207 ± 0.174	2.236±0.963	2.438±0.935	3.401±1.329	1.602±0.24	2.4±0.723	3.077±0.287	Carboxypeptidase Q
LGTSLSSGYVR	O70362	90776.3	196.4±43.1	329.5±61.1	400.3±77.1			355.4±46		17.828 ± 3.912	29.911±5.546	36.338±6.999			32.262±4.176		Phosphatidylinositol-glycan-specific phospholipase D
LHIDQIDSTLK	P29533	78803.3	23.9±3.7	21.4±7.2	26.6±8.7	18.7±1.3	26.7±5.8	15.6±2.9	20.2±2.3	1.883 ± 0.292	1.686±0.567	2.096±0.686	1.474±0.102	2.104±0.457	1.229±0.229	1.592±0.181	Vascular cell adhesion protein 1
LLAGDHPIELLLR	P70663	70718.2	8.8±1.5	11.3±2.7	11.5±2.2	7.4±1.9	13.2±1.3	11.1±0.9	9.4±0.6	0.622 ± 0.106	0.799±0.191	0.813±0.156	0.523±0.134	0.933±0.092	0.785±0.064	0.665±0.042	SPARC-like protein 1
LLIYDTSNLASGVPVR	P04945	11713.3	398.7±460.5	30.7±20.3	1026.3±775	35±22.4	56.7±22.8		31.6±11.9	4.670 ± 5.394	0.36±0.238	12.021±9.078	0.41±0.262	0.664±0.267	0±0	0.37±0.139	Ig kappa chain V-VI region NQ2-6.1
LLIYYTSSLHSGVPSR	P01643	11819.1	114.8±121.7a,b	7.3±4.4b	16.8±3.4a		8.1±2		9.8±5.4	1.357 ± 1.438	0.086±0.052	0.199±0.04		0.096±0.024	0±0	0.116±0.064	Ig kappa chain V-V region MOPC 173
LPDPQILK	P28798	61653	2.8±1							0.173 ± 0.062							Granulins [Cleaved into: Acrogranin; Granulin-1; Granulin-2; Granulin-3; Granulin-4; Granulin-5; Granulin-6; Granulin-7]
LQDVTDDHIR	Q923D2	22066.1	2.3±1	19.1±13.5	11.9±6.2	13.6±4.4	11.1±2.5	17.3±9.6	13.4±6.6	0.051 ± 0.022	0.421±0.298	0.263±0.137	0.3±0.097	0.245±0.055	0.382±0.212	0.296±0.146	Flavin reductase (NADPH)
LSEALTDFSVK	P97290	53229.6	620.2±141.2	929.5±286.6	888.5±143.9	1101±238.8	990.1±196.8	1163.5±304	914±109.5	33.013 ± 7.516	49.477±15.256	47.295±7.66	58.606±12.711	52.703±10.476	61.933±16.182	48.652±5.829	Plasma protease C1 inhibitor
LSFQEFLK	Q62356	32477.3	2.5±0.3	3.3±0.4	2.7±0.3					0.081 ± 0.010	0.107±0.013	0.088±0.01					Follistatin-related protein 1
LSILYPATTGR	O08709	24739.5		3.7±1.6	5.7±5.6	4.5±2.6	3.9±0.9	4±2	3.4±1.8		0.092±0.04	0.141±0.139	0.111±0.064	0.096±0.022	0.099±0.049	0.084±0.045	Peroxiredoxin-6
LSLEDTPK	E9Q414	506367	204.1±130.6	368.4±45.1	263.7±49.5	343.3±74.4	349.2±111	234.4±38	254.3±28.9	103.349 ± 66.131	186.546±22.837	133.529±25.065	173.836±37.674	176.824±56.207	118.693±19.242	128.769±14.634	Apolipoprotein B-100 [Cleaved into: Apolipoprotein B-48]
LSPQSIYNLLPGK	Q61838	163072	6236±805.7	8476.1±769.1	9904.8±1062.4	8982.1±1865.2	9600.4±1409		8726.2±1428.9	1016.919 ± 131.387	1382.218±125.419	1615.199±173.248	1464.732±304.163	1565.56±229.769		1423.002±233.014	Pregnancy zone protein [Cleaved into: Alpha-2-macroglobulin 165 kDa subunit; Alpha-2-macroglobulin 35 kDa subunit]
LSSAHVYLR	Q78PG9	24479.9	0.6±0.6	0.4±0.2	0.3±0.1	0.3±0.1	0.5±0.3	0.4±0.1	0.3±0	0.015 ± 0.015	0.01±0.005	0.007±0.002	0.007±0.002	0.012±0.007	0.01±0.002	0.007±0	Coiled-coil domain-containing protein 25
LTFPLDYHLNQPFLFVLR	P97298	44284.7	10.5±1.8	27.4±5.8	26.4±6.4	36.2±13.5	30±8.7	33±12.7	35.9±6.3	0.465 ± 0.080	1.213±0.257	1.169±0.283	1.603±0.598	1.329±0.385	1.461±0.562	1.59±0.279	Pigment epithelium-derived factor
LTLEQIDLIR	Q8C255	47503	12±2.1	18.9±3.7	22.7±5.2	14.7±3.3	20.7±3.9	15.3±3.3	16.9±1.7	0.570 ± 0.100	0.898±0.176	1.078±0.247	0.698±0.157	0.983±0.185	0.727±0.157	0.803±0.081	Dipeptidase 2
LTLSLLR	P35330	29012.5	2.3±0.6	3.8±1.7	4.1±1.3	2.3±0.4	2.9±0.3		2.8±0.7	0.067 ± 0.017	0.11±0.049	0.119±0.038	0.067±0.012	0.084±0.009		0.081±0.02	Intercellular adhesion molecule 2
LVDTLPQETR	Q06318	8378.77		21.3±3.9	30.1±15	26.9±8	26.3±4.9	19.6±4.7	28.6±7.5		0.178±0.033	0.252±0.126	0.225±0.067	0.22±0.041	0.164±0.039	0.24±0.063	Uteroglobin
LVESGFTTDPVTIENK	P01872	49972	1238.9±161.3	1024.7±281.3	3166.1±1407.7	919.3±385.6	2120.1±143.8		2432.3±435.6	61.910 ± 8.060	51.206±14.057	158.216±70.346	45.939±19.269	105.946±7.186	0±0	121.547±21.768	Ig mu chain C region
LVIIESDLER	P58771	32680.6		1.1±0.6	0.6±0.2	0.5±0.1	1.3±0.8		0.5±0.1		0.036±0.02	0.02±0.007	0.016±0.003	0.042±0.026		0.016±0.003	Tropomyosin alpha-1 chain
LVPVVNNR	Q62165	67629.1	0.7±0.1	1.3±0.2	1.2±0.1	1.1±0.1	1.3±0.1	1.3±0.2	1.1±0.1	0.047 ± 0.007	0.088±0.014	0.081±0.007	0.074±0.007	0.088±0.007	0.088±0.014	0.074±0.007	Alpha-dystroglycan
LVQIHIPR	P22599	43468.5	3433.3±738.7a,b	10582±2314.1b	11644.6±3098.7a	10790.8±3692.6	13860.9±5792.9	12878.6±4259.9	17308±4279.8	149.240 ± 32.110	459.984±100.591	506.174±134.696	469.06±160.512	602.513±251.809	559.814±185.172	752.353±186.037	Alpha-1-antitrypsin 1-2
LVQLAGTR	P35455	4220.8	1.8±0.3a,b	5.1±3.9b	7.5±5.1a	5.6±2.9	18.9±4.8	5.3±3.8	7±4.8	0.008 ± 0.001	0.022±0.016	0.032±0.022	0.024±0.012	0.08±0.02	0.022±0.016	0.03±0.02	Copeptin
LVVEEK	P11680	47939.2	242.4±40.6	389.8±209.6	487±178.7	351±72.6	400.1±65.3	293.8±99	337±70.5	11.620 ± 1.946	18.687±10.048	23.346±8.567	16.827±3.48	19.18±3.13	14.085±4.746	16.156±3.38	Properdin
NDEGIAYR	Q61171	21647.5	6.4±1.5	54.7±27.1	41.6±25.8	60.2±32.8	54.2±14.8	40.4±23.1	51.8±16	0.139 ± 0.032	1.184±0.587	0.901±0.559	1.303±0.71	1.173±0.32	0.875±0.5	1.121±0.346	Peroxiredoxin-2
NHGLETLQATQK	P31532	13226.5	336.5±68.2	674.5±467.7	681.3±383.9	1139.1±467.5	1177.3±502.9	1225.9±1051.5	732.3±308.5	4.451 ± 0.902	8.921±6.186	9.011±5.078	15.066±6.183	15.572±6.652	16.214±13.908	9.686±4.08	Serum amyloid A-4 protein
NIFSFYLNR	P18242	38007.5		2.4±0.6	3.1±0.8	2.7±0.9	2.5±0.6	2.1±0.4	3.2±0.8		0.091±0.023	0.118±0.03	0.103±0.034	0.095±0.023	0.08±0.015	0.122±0.03	Cathepsin D
NIIDPTFR	Q8R242	38957.1	8.5±2	11.3±2.9	13.3±4.6	14.6±4.1	14.9±2.7	8.3±1.7	8.8±0.4	0.331 ± 0.078	0.44±0.113	0.518±0.179	0.569±0.16	0.58±0.105	0.323±0.066	0.343±0.016	Di-N-acetylchitobiase
NIILEEGK	P18760	18428.3	10.5±15.7a,b	4.1±1.9b	5.6±3.1a	4.5±1.7	4.2±0.4	3.7±1.6	5±0.9	0.193 ± 0.289	0.076±0.035	0.103±0.057	0.083±0.031	0.077±0.007	0.068±0.029	0.092±0.017	Cofilin-1
NPNPSALPQLQEQR	Q61247	50887.1	308.2±110.2	473.6±133.5	393.3±56.9	719.4±261.3	629.6±124.9	771.2±218.4	798.8±102	15.683 ± 5.608	24.1±6.793	20.014±2.895	36.608±13.297	32.039±6.356	39.244±11.114	40.649±5.19	Alpha-2-antiplasmin
NQLTSNPENTVFDAK	P20029	70464.6	12.9±5.2	11.6±1.5	13.6±2.8	14±6.2	15±6	15.7±6	13.8±2.6	0.909 ± 0.366	0.817±0.106	0.958±0.197	0.987±0.437	1.057±0.423	1.106±0.423	0.972±0.183	78 kDa glucose-regulated protein
NQLVEIEK	Q61646	36810.9	9505.3±14987.4							349.899±551.7							Haptoglobin [Cleaved into: Haptoglobin alpha chain; Haptoglobin beta chain]
NSILETLNTADLGNLK	P07743	22690.4	14.3±11.7	29.4±17.4	19.9±19.1	16.2±8	65.8±20.1	12.9±5.6	26.3±8.2	0.324 ± 0.265	0.667±0.395	0.452±0.433	0.368±0.182	1.493±0.456	0.293±0.127	0.597±0.186	BPI fold-containing family A member 2
NTETNVFPQDK	P42703	117509	82.3±24.9	538.4±243.6	399.2±45.2	519±182.2	715±249.2	301±183.3	510±155.9	9.671 ± 2.926	63.267±28.625	46.91±5.311	60.987±21.41	84.019±29.283	35.37±21.539	59.93±18.32	Leukemia inhibitory factor receptor
QEPGENSEILPSLK	P46412	22930	393±128.1	791.7±186.5	853.9±202.9	596.4±146.4	869.4±210.8	589.7±162.5	926.9±126	9.012 ± 2.937	18.154±4.276	19.58±4.653	13.675±3.357	19.935±4.834	13.522±3.726	21.254±2.889	Glutathione peroxidase 3
QVSEHIAVYR	P70274	40718.2	82±6.9	154.8±21.9	160.3±12.2	272.5±113.7	276.2±26.4	146.4±23.1	172.2±22.3	3.339 ± 0.281	6.303±0.892	6.527±0.497	11.096±4.63	11.246±1.075	5.961±0.941	7.012±0.908	Selenoprotein P
RPDVLHQLR	P03953	25457.7	70.3±21.8	57±20.3	87±28.2		67.6±43.9	175.3±32.3	65.5±11.3	1.790 ± 0.555	1.451±0.517	2.215±0.718		1.721±1.118	4.463±0.822	1.667±0.288	Complement factor D
SAFSVGLETR	Q60994	24920.6	100.3±22.8	151.2±116.9	193.2±96.5	75.6±36.4	103.4±25.9	90.5±53.1	141.1±46.8	2.500 ± 0.568	3.768±2.913	4.815±2.405	1.884±0.907	2.577±0.645	2.255±1.323	3.516±1.166	Adiponectin
SFSENTLAR	P70375	28283.6		19.4±6	25.6±13.4	43.3±12.7	35.3±8.6	27.7±8	40.3±3.1		0.549±0.17	0.724±0.379	1.225±0.359	0.998±0.243	0.783±0.226	1.14±0.088	Coagulation factor VII heavy chain
SFVLNLGK	P16045	14734.7	1.3±0.2	2.5±1	1.9±0.5	2.4±1.1	1.7±0.4	2.8±1.7	2.8±1.6	0.019 ± 0.003	0.037±0.015	0.028±0.007	0.035±0.016	0.025±0.006	0.041±0.025	0.041±0.024	Galectin-1
SGNENGEFYLR	Q8BPB5	53047.4	36±2.7	51.9±5	57.2±8.7	34.6±11	62.8±8.2	48.6±8	44.5±6.2	1.910 ± 0.143	2.753±0.265	3.034±0.462	1.835±0.584	3.331±0.435	2.578±0.424	2.361±0.329	EGF-containing fibulin-like extracellular matrix protein 1
SIGYSIR	P55284	83051.2	1.8±0.2	3.7±1.1	3.6±1	2.5±0.4	2.6±0.4	3.3±1	2.5±0.3	0.149 ± 0.017	0.307±0.091	0.299±0.083	0.208±0.033	0.216±0.033	0.274±0.083	0.208±0.025	Cadherin-5
SILYDER	P49722	25795.4	7.9±2.4	12.5±2.3	10.3±1.5	6.2±0.9	12.1±1.4	10.8±1.4	9.9±1.3	0.204 ± 0.062	0.322±0.059	0.266±0.039	0.16±0.023	0.312±0.036	0.279±0.036	0.255±0.034	Proteasome subunit alpha type-2
SITTIIDTFHQYSR	P31725	12917.7	3.5±2.5	4.9±2.5	2.2±0.3	2±0.1	2.3±1.1	6.6±4.4	5±4.5	0.045 ± 0.032	0.063±0.032	0.028±0.004	0.026±0.001	0.03±0.014	0.085±0.057	0.065±0.058	Protein S100-A9
SLEDLNR	P06728	42986.5	2393.8±1043.2	5770.5±1263.8	8724±2483	12221.6±3373.1	13648.9±3636.4	6646.9±1238.8	9557.3±583	102.901 ± 44.843	248.054±54.326	375.014±106.735	525.364±144.998	586.718±156.316	285.727±53.252	410.835±25.061	Apolipoprotein A-IV
SLLNSLEEAK	Q06890	49344.6	482.7±107.1	869.1±90.1	1053.3±292.7	1126.4±518.9	1173.1±554.8	1005.2±430.4	1232.3±307.5	23.819 ± 5.285	42.885±4.446	51.975±14.443	55.582±25.605	57.886±27.376	49.601±21.238	60.807±15.173	Clusterin [Cleaved into: Clusterin beta chain; Clusterin alpha chain]
SNPTLNEYHTR	Q00623	28815.3	16053.7±3353.4	31811.5±5670	43888.2±7818.4	46045.2±11578.1	49205.5±12728.1	40350.5±7382.8	33506.2±8688.5	462.592 ± 96.629	916.658±163.383	1264.651±225.289	1326.806±333.626	1417.871±366.764	1162.711±212.738	965.491±250.362	Apolipoprotein A-I [Cleaved into: Proapolipoprotein A-I; Truncated apolipoprotein A-I]
SPEPISTQTHSVQILFR	P98064	77135.8	14±1.6	18.1±3.5	20.3±2.1	33.5±6.3	15±1.5	44.8±16.8	38.3±13.2	1.080 ± 0.123	1.396±0.27	1.566±0.162	2.584±0.486	1.157±0.116	3.456±1.296	2.954±1.018	Mannan-binding lectin serine protease 1 [Cleaved into: Mannan-binding lectin serine protease 1 heavy chain; Mannan-binding lectin serine protease 1 light chain]
SQSLFSYSVK	P12246	23870.1				12.4±4.2	13.4±5.5	135.2±182.1	15.7±10.7				0.296±0.1	0.32±0.131	3.227±4.347	0.375±0.255	Serum amyloid P-component
SSFFVNGLTLGGQK	P62962	14826		6.7±3	5.7±2.3	4.2±0.5	4.1±0.7	8.4±3.4	4.9±1.1		0.099±0.044	0.085±0.034	0.062±0.007	0.061±0.01	0.125±0.05	0.073±0.016	Profilin-1
SVVVHAGEDDLGK	O09164	24903.9	26.8±5.8a,b	78.3±52.4b	100.7±42.7a	80.6±29.7	164.3±23.4	55±19	185.1±46.1	0.667 ± 0.144	1.95±1.305	2.508±1.063	2.007±0.74	4.092±0.583	1.37±0.473	4.61±1.148	Extracellular superoxide dismutase [Cu-Zn]
SYTITGLQPGTDYK	P11276	269202	676.8±360.3	715.9±282.8	1016.5±420.7	1167.7±284.8	1213.7±294.2	781.1±228.8	1088.8±136.3	182.196 ± 96.993	192.722±76.13	273.644±113.253	314.347±76.669	326.731±79.199	210.274±61.593	293.107±36.692	Fibronectin [Cleaved into: Anastellin]
TAESGELHGLTTDEK	P07309	13640.3	61±6.6a,b	156±31.1b	222±37.3a	263.2±72.1	248.1±32.6	248.7±98	235±71.9	0.832 ± 0.090	2.128±0.424	3.028±0.509	3.59±0.983	3.384±0.445	3.392±1.337	3.205±0.981	Transthyretin
TANLGAGAAQPLR	P08226	33968.2	914.8±309.6					1730.2±313.2		31.074 ± 10.516					58.772±10.639		Apolipoprotein E
TEGLVQVK	Q61129	65297.1	142.1±47.5	183.4±59.9	261.7±53.9	362.3±115.5	347.8±91.4	268.5±78.7	286.3±28.8	9.279 ± 3.102	11.976±3.911	17.088±3.52	23.657±7.542	22.71±5.968	17.532±5.139	18.695±1.881	Complement factor I [Cleaved into: Complement factor I heavy chain; Complement factor I light chain]
TENYDEHLEVFK	P06683	60085	174.6±73.4a,b	558.6±434.7b	573.5±419.4a	618.4±462.8	530±416.7	1364.7±1069.7	754.8±753.2	10.491 ± 4.410	33.563±26.119	34.459±25.2	37.157±27.807	31.845±25.037	81.998±64.273	45.352±45.256	Complement component C9
TESELLEISGK	P23953	59093.3	578.7±109.5	1161.3±598.6	1411.4±639.1	1830.3±483.4	2296.8±266.8	1308.1±446.9	2456.8±658.7	34.197 ± 6.471	68.625±35.373	83.404±37.767	108.159±28.566	135.726±15.766	77.3±26.409	145.181±38.925	Carboxylesterase 1C
TFLGGASVK	Q61468	63044.4	2.5±0.4	3.8±0.7	2.8±0.5	1.9±0.3	2.3±0.4	2.4±0.3	2.3±0.3	0.158 ± 0.025	0.24±0.044	0.177±0.032	0.12±0.019	0.145±0.025	0.151±0.019	0.145±0.019	Mesothelin [Cleaved into: Megakaryocyte-potentiating factor; Mesothelin, cleaved form]
TGAISGHSLK	P26262	41618.6	81.4±13.9a,b	238±72.9b	258.4±65.3a	311.5±83.7	288.3±98.8	272.9±92.4	235.4±40.6	3.388 ± 0.578	9.905±3.034	10.754±2.718	12.964±3.483	11.999±4.112	11.358±3.846	9.797±1.69	Plasma kallikrein heavy chain
TGIVSGFGR	O88947	49672.7	188.3±61.5	341.8±76.9	439.3±111.9	620.5±169.4	544±137.9	440.5±129.6	606.8±74.7	9.353 ± 3.055	16.978±3.82	21.821±5.558	30.822±8.415	27.022±6.85	21.881±6.438	30.141±3.711	Coagulation factor X [Cleaved into: Factor X light chain; Factor X heavy chain; Activated factor Xa heavy chain]
TGPNLHGLFGR	P62897	11474.2		16.1±7	4.6±0.6		4.6±0.6	8.7±2.6			0.185±0.08	0.053±0.007		0.053±0.007	0.1±0.03		Cytochrome c, somatic
THAVLVALK	Q9R1P4	29546.5	7.7±1.8	10.1±2	12.1±3.2	7.7±1.3	14.6±3.5	8.5±2.1	12.6±0.8	0.228 ± 0.053	0.298±0.059	0.358±0.095	0.228±0.038	0.431±0.103	0.251±0.062	0.372±0.024	Proteasome subunit alpha type-1
THEQLTPLVR	P09813	9421.7	18396±3271.4							173.322 ± 30.822							Apolipoprotein A-II [Cleaved into: Proapolipoprotein A-II]
TIAPALVSK	P17182	47009.6	5.4±5.6	4.8±1.4	6±5.4	7.1±3.5	4.8±1.1	6±2.8	7.7±3.4	0.254 ± 0.263	0.226±0.066	0.282±0.254	0.334±0.165	0.226±0.052	0.282±0.132	0.362±0.16	Alpha-enolase
TISSGIHLK	Q9Z126	8210.71	92.4±118.9	58.7±32.9	78.4±53.6	226.1±257.8	92±78.2	153.7±114.1	200.4±378.5	0.759 ± 0.976	0.482±0.27	0.644±0.44	1.856±2.117	0.755±0.642	1.262±0.937	1.645±3.108	Platelet factor 4
TLADGVPSR	P01635	12581.3	175.7±102.6	23.2±18.1	36.2±17.8	16.3±6.4	52.2±12.8		49.2±35.9	2.211 ± 1.291	0.292±0.228	0.455±0.224	0.205±0.081	0.657±0.161	0±0	0.619±0.452	Ig kappa chain V-V region K2 (Fragment)
TLAQFLPK	Q9Z0M6	88115.5	4.1±0.5	5.1±1.1	5.6±0.7	6.2±1.6	11.8±1.3	5.6±0.9	7.5±0.3	0.361 ± 0.044	0.449±0.097	0.493±0.062	0.546±0.141	1.04±0.115	0.493±0.079	0.661±0.026	CD97 antigen [Cleaved into: CD97 antigen subunit alpha; CD97 antigen subunit beta]
TLFSVLPGLK	A6X935	101657	826.8±728.8	538.2±117.6	522.9±132.1	574.7±179.4	759.6±160.9	795.3±434.5	546±86	84.050 ± 74.087	54.712±11.955	53.156±13.429	58.422±18.237	77.219±16.357	80.848±44.17	55.505±8.742	Inter alpha-trypsin inhibitor, heavy chain 4
TLHDQLVLAAEK	P11859	49555.5	31.9±10.3	58.9±11.3	71.8±15.4	76.2±18.1	75.2±14.6	48.1±12.1	61.3±7.4	1.581 ± 0.510	2.919±0.56	3.558±0.763	3.776±0.897	3.727±0.724	2.384±0.6	3.038±0.367	Angiotensinogen [Cleaved into: Angiotensin-1; Angiotensin-2; Angiotensin-3; Angiotensin-4; Angiotensin 1-9; Angiotensin 1-7; Angiotensin 1-5; Angiotensin 1-4]
TNTQPFDLQVYHPSR	Q91ZX7	502798		5±1.7	4.7±2.1	4.7±1.5	4.9±1.1		4.4±1.2		2.514±0.855	2.363±1.056	2.363±0.754	2.464±0.553		2.212±0.603	Prolow-density lipoprotein receptor-related protein 1 [Cleaved into: Low-density lipoprotein receptor-related protein 1 85 kDa subunit; Low-density lipoprotein receptor-related protein 1 515 kDa subunit; Low-density lipoprotein receptor-related protein 1 intracellular domain]
TPFAVASTR (Males)	Q19LI2	54682.7	0±0	0±0	0±0	14.5±14.3	0±0	0±0	0±0	0±0	0±0	0±0	0.7929±0.782	0±0	0±0	0±0	Alpha-1B-glycoprotein
TPFAVASTR (Females)	Q19LI2	54682.7	19.9±25.0	210.1±181.0	379.2±43.9	Above ULOQ	880.0±887.3	177.5±38.26	119.3±112.9	1.090±1.370	11.490±9.900	20.740±2.400	Above ULOQ	48.120±48.520	9.710±2.090	6.520±6.170	Alpha-1B-glycoprotein
TPQIQVYSR	P01887	11643.3		64±32.2	38±6.4	40.5±9.2	38.2±7.8	98.8±63.5			0.745±0.375	0.442±0.075	0.472±0.107	0.445±0.091	1.15±0.739		Beta-2-microglobulin
TQAWLQSSR	Q61268	11312.9	243.7±60.2a,b	659.9±166.9b	950.3±381.7a	2141.4±741.7	793.6±187.9	712.9±219.2	1190±99.4	2.757 ± 0.681	7.465±1.888	10.751±4.318	24.225±8.391	8.978±2.126	8.065±2.48	13.462±1.124	Apolipoprotein C-IV
TSNLASGVPAR	P01680	11363.6	342.9±131.5	57.4±40.5	132.3±77.4	35.2±30	63.9±24.5		73.5±12.8	3.897 ± 1.494	0.652±0.46	1.503±0.88	0.4±0.341	0.726±0.278		0.835±0.145	Ig kappa chain V-IV region S107B
TSTSPIVK	P01837	11777.9	26118.7±22299.7	3818.3±3345.2	11290.7±9688.5	2780.5±1124.4	6469.6±1126.2		4472±860.1	307.623±262.643	44.972±39.399	132.981±114.11	32.748±13.243	76.198±13.264	0±0	52.671±10.13	Ig kappa chain C region
TTDAEFHTFFNEK	P19221	65642.1	569.5±64.9	881.8±99.3	1075.1±71.9	1196.3±183.2	1162.9±130.1	1050.9±110.7	1148±182	37.383 ± 4.260	57.883±6.518	70.572±4.72	78.528±12.026	76.335±8.54	68.983±7.267	75.357±11.947	Prothrombin [Cleaved into: Activation peptide fragment 1; Activation peptide fragment 2; Thrombin light chain; Thrombin heavy chain]
TTDVTQTFGIEK	Q9R098	26908.6	37.7±10.6	53.3±8.6	77.5±16	54.2±12.7	78±9.3	50.6±6.5	94.7±11.5	1.014 ± 0.285	1.434±0.231	2.085±0.431	1.458±0.342	2.099±0.25	1.362±0.175	2.548±0.309	Hepatocyte growth factor activator [Cleaved into: Hepatocyte growth factor activator short chain; Hepatocyte growth factor activator long chain]
TTLLENAQR	Q8CG14	75187.4	87.4±18.5	115.4±15.1	103.4±25.3	68.2±32.8	118.4±15.9	74.1±32.8	107.3±39.6	6.571 ± 1.391	8.677±1.135	7.774±1.902	5.128±2.466	8.902±1.195	5.571±2.466	8.068±2.977	Complement C1s-A subcomponent [Cleaved into: Complement C1s-A subcomponent heavy chain; Complement C1s-A subcomponent light chain]
TVEGAGNIAAATGFVK	O55042	14485.2		5.5±1.9		5.8±2.9	3.8±0.8		4.1±2.1		0.08±0.028		0.084±0.042	0.055±0.012		0.059±0.03	Alpha-synuclein
TYFPHFDVSHGSAQVK	P01942	14954	502.7±505.6		5757.2±1065.4	8171.8±2002.2		5170.8±2624.4	7562±2895.7	7.517 ± 7.561		86.093±15.932	122.201±29.941		77.324±39.245	113.082±43.302	Hemoglobin subunit alpha
VAFPLEVVQK	Q61730	63427.9	100.7±19.6a,b	259.9±55.9b	301.8±69.5a	320.1±163.7	397.3±190.6	247±108	319.1±69.1	6.387 ± 1.243	16.485±3.546	19.143±4.408	20.303±10.383	25.2±12.089	15.667±6.85	20.24±4.383	Interleukin-1 receptor accessory protein
VAIDLTNK	Q60963	46851.2	26.2±9.5	36.5±8.9	45.8±9.8	49.6±7.7	69±15.7	41.7±9	47.8±7	1.228 ± 0.445	1.71±0.417	2.146±0.459	2.324±0.361	3.233±0.736	1.954±0.422	2.239±0.328	Platelet-activating factor acetylhydrolase
VAPEEHPTLLTEAPLNPK	P62737	41774.6					14.9±6.7							0.622±0.28			Actin, aortic smooth muscle
VAPEEHPVLLTEAPLNPK	P60710	41736.7	236.3±254.4	210.2±68.3	150.5±25.1	90.1±16.3	119.6±13.4	134.9±53	153±41.1	9.862 ± 10.618	8.773±2.851	6.281±1.048	3.76±0.68	4.992±0.559	5.63±2.212	6.386±1.715	Actin, cytoplasmic 1 [Cleaved into: Actin, cytoplasmic 1, N-terminally processed]
VAPEEHPVLLTEAPLNPK	P63260	41792.8	236.3±254.4	210.2±68.3	150.5±25.1	90.1±16.3	119.6±13.4	134.9±53	153±41.1	9.876 ± 10.632	8.785±2.854	6.29±1.049	3.766±0.681	4.998±0.56	5.638±2.215	6.394±1.718	Actin, cytoplasmic 2 [Cleaved into: Actin, cytoplasmic 2, N-terminally processed]
VDPVNFK	P06467	16103.7	415.2±447.1		4723.2±929.3			3131.3±1147.9		6.686 ± 7.200		76.061±14.965			50.426±18.485		Hemoglobin subunit zeta
VEIATLTR	Q9R1P0	29470.8	9.7±2.5	13.4±4.2	17.4±4.3	11±1.9	21.7±5.1	12.1±2.4	18.2±2.7	0.286 ± 0.074	0.395±0.124	0.513±0.127	0.324±0.056	0.64±0.15	0.357±0.071	0.536±0.08	Proteasome subunit alpha type-4
VEYSHGEVVK	P06909	137039	11.1±5	13.4±3.1	18.2±4.9	18.5±6.5	17.7±3.1	12.1±2	14.9±1.3	1.521 ± 0.685	1.836±0.425	2.494±0.671	2.535±0.891	2.426±0.425	1.658±0.274	2.042±0.178	Complement factor H
VFTLLDPQASR	Q8VCS0	55331.9	72.1±16	148.1±33	191.6±41.9	168.3±52.9	188±49.1	126.3±38.4	223.8±57.8	3.989 ± 0.885	8.195±1.826	10.602±2.318	9.312±2.927	10.402±2.717	6.988±2.125	12.383±3.198	N-acetylmuramoyl-L-alanine amidase
VGDYGSLSGR	Q9WUU7	26986.1		15.5±3.8		24.3±15.3	22.1±3.7	16.2±2.7	17.8±4.7		0.418±0.103		0.656±0.413	0.596±0.1	0.437±0.073	0.48±0.127	Cathepsin Z
VINDFVEK	P07758	43514.5	7100.8±1629.5a,b	24279±2696.8b	25602.6±5682.7a	20657.3±5667.4		18962±4074.1	18385.8±9193.7	308.988 ± 70.906	1056.489±117.35	1114.085±247.28	898.892±246.614		825.122±177.282	800.049±400.059	Alpha-1-antitrypsin 1-1
VIPGGNR	Q64726	33570.7	345.6±61.4	781±119.6	891.8±231.5	1349.1±457.8	991.2±283.8	1009.6±250	1260.5±394	11.602 ± 2.061	26.219±4.015	29.938±7.772	45.29±15.369	33.275±9.527	33.893±8.393	42.316±13.227	Zinc-alpha-2-glycoprotein
VISLSGEHSIIGR	P08228	15811.5	2.8±2.4	11.1±4.5	13.3±14.5	12.3±6.5	11.2±2.9	10.4±5.7	11.3±4.6	0.044 ± 0.038	0.176±0.071	0.21±0.229	0.194±0.103	0.177±0.046	0.164±0.09	0.179±0.073	Superoxide dismutase [Cu-Zn]
VITAFNDGLNHLDSLK	P02088	15709	276.9±121.6		2190.9±393			2260.4±716.2		4.350 ± 1.910		34.417±6.174			35.509±11.251		Hemoglobin subunit beta-1
VITNANENYEPR	P14106	23755.8	4051.6±1075.5	1510.6±728.9	1591.3±1205.5	1594.3±714.6	2720±337.8	762.6±407.4	1394.4±403.8	96.249 ± 25.549	35.886±17.316	37.803±28.638	37.874±16.976	64.616±8.025	18.116±9.678	33.125±9.593	Complement C1q subcomponent subunit B
VLAAVYK	P05064	39224.7	17.3±10.3b	62.4±22.1a,b	37.2±20a	29.5±11.8	52.2±16.8	33.6±14.3	40.9±6.4	0.679 ± 0.404	2.448±0.867	1.459±0.784	1.157±0.463	2.048±0.659	1.318±0.561	1.604±0.251	Fructose-bisphosphate aldolase A
VLDALNSVK	P13634	28199.4	2.8±0.6a,b	14.7±9.2b	14.9±8.5a	23.5±10.6	27.2±4.1	23.2±13.9	10.9±4.5	0.079 ± 0.017	0.415±0.259	0.42±0.24	0.663±0.299	0.767±0.116	0.654±0.392	0.307±0.127	Carbonic anhydrase 1
VLEPTLK	P21614	51866.1	1694.5±363.7	3411.2±774.1	3805.5±729.7	4901.9±1733.2	4002.7±829.9	3535.3±879.6	3625.5±624.2	87.887 ± 18.864	176.926±40.15	197.377±37.847	254.243±89.894	207.605±43.044	183.362±45.621	188.041±32.375	Vitamin D-binding protein
VLGLTLLQK	Q9CPU0	20678.4					5±0.8							0.103±0.017			Lactoylglutathione lyase
VLNLGPITR	Q91X17	65388.2	2.7±0.6a,b	7.3±1.1b	10.1±1.6a	8.2±1.9	11.3±3.1	10.4±1.9	6.6±0.8	0.177 ± 0.039	0.477±0.072	0.66±0.105	0.536±0.124	0.739±0.203	0.68±0.124	0.432±0.052	Uromodulin [Cleaved into: Uromodulin, secreted form]
VNVPGSQAQLK	Q02819	50821.4	4±0.9	5.4±0.6	7.2±1.3	6.4±2.2	5±0.4	4.8±1.6	6.1±2.2	0.203 ± 0.046	0.274±0.03	0.366±0.066	0.325±0.112	0.254±0.02	0.244±0.081	0.31±0.112	Nucleobindin-1
VQFELHYQEVK	Q61703	72133.9	532.8±150.6	863.7±474.7	1000.6±299.4	1013.3±195.1	1116.5±242.3	995±225.8	1084.3±149.9	38.433 ± 10.863	62.302±34.242	72.177±21.597	73.093±14.073	80.538±17.478	71.773±16.288	78.215±10.813	Inter-alpha-trypsin inhibitor heavy chain H2
VSALIQK	Q8R016	52511.1	8.5±2.4	15.3±3.8	13.1±3.1	8.1±2.2	14.7±1.3	12.2±2.4	10.5±1.1	0.446 ± 0.126	0.803±0.2	0.688±0.163	0.425±0.116	0.772±0.068	0.641±0.126	0.551±0.058	Bleomycin hydrolase
VSNAPGVQIR	P16301	47224.7	107.2±22.2	186.2±22.3	193.3±34.8	219.2±42.7	236.1±28.2	259±29.9	206.5±35.4	5.062 ± 1.048	8.793±1.053	9.129±1.643	10.352±2.016	11.15±1.332	12.231±1.412	9.752±1.672	Phosphatidylcholine-sterol acyltransferase
VTFSSGYVNLSPENK	P06684	73553.1	39.1±4.7	59.3±26.7	75.2±38.2	66.1±27.5	79.8±33		63.5±29.7	2.876 ± 0.346	4.362±1.964	5.531±2.81	4.862±2.023	5.87±2.427		4.671±2.185	Complement C5 beta chain
VTSAALDLVK	P55065	52660.8	66.6±14.5	101.1±41.5	175.9±75.7	211.1±91.1	133.8±33.6	95.4±28.7	139.6±14.1	3.507 ± 0.764	5.324±2.185	9.263±3.986	11.117±4.797	7.046±1.769	5.024±1.511	7.351±0.743	Phospholipid transfer protein
VTYHSPGYVYGQFER	P10404	44145		22.7±2.2				13.1±2.8			1.002±0.097				0.578±0.124		MLV-related proviral Env polyprotein: surface protein
VVFLNTQVR	Q9DBB9	58081.2	196.8±16.7	347.7±38.3	397.3±44	461.8±73.3	478.9±44.8	450.4±46.7	450.6±29.6	11.430 ± 0.970	20.195±2.225	23.076±2.556	26.822±4.257	27.815±2.602	26.16±2.712	26.171±1.719	Carboxypeptidase N subunit 2
VVGLGAQDK	O70165	34350.1	66.1±16.9	103.9±35.3	140.2±35.8	89.6±24.3	105.8±28.6	62.3±17.2	129.5±24.8	2.271 ± 0.581	3.569±1.213	4.816±1.23	3.078±0.835	3.634±0.982	2.14±0.591	4.448±0.852	Ficolin-1
VVVHPDYR	Q3UZ09	48566.6		3.3±0.8	4.2±2.2	7±2.7	6.4±1.5	3.6±1.6	6.6±0.8		0.16±0.039	0.204±0.107	0.34±0.131	0.311±0.073	0.175±0.078	0.321±0.039	Complement C1r subcomponent-like protein
VYALPEDLVEVNPK	Q61233	70018.1	1.3±0.4	1.6±0.3	1.5±0.3	1.1±0.4	1.3±0.2	1±0.2	1.5±0.2	0.091 ± 0.028	0.112±0.021	0.105±0.021	0.077±0.028	0.091±0.014	0.07±0.014	0.105±0.014	Plastin-2
VYVGNDGK	P00687	55872.4				94.6±16.1	47±6	53.7±14.7					5.286±0.9	2.626±0.335	3±0.821		Alpha-amylase 1
WPEPVFGR	Q91WP0	73404.9			9.5±2.6	9.6±3.2	8.9±2.4		11.6±1.9			0.697±0.191	0.705±0.235	0.653±0.176		0.851±0.139	Mannan-binding lectin serine protease 2 [Cleaved into: Mannan-binding lectin serine protease 2 A chain; Mannan-binding lectin serine protease 2 B chain]
YASNLESGVPAR	P01674	11699	129±126.5a,b	9.7±5.7b	21.9±8.8a	12.7±9.4	32.4±7.3		16±7.6	1.509 ± 1.480	0.113±0.067	0.256±0.103	0.149±0.11	0.379±0.085	0±0	0.187±0.089	Ig kappa chain V-III region PC 2154
YFETSVSRPGLGEPR	P01898	34845	689.1±246.7	1450.5±238.8				1298.4±106.9	1754.9±166.7	24.012 ± 8.596	50.543±8.321				45.243±3.725	61.15±5.809	H-2 class I histocompatibility antigen, Q10 alpha chain
YFPAFEK	P30115	25229.3							2±0.6							0.05±0.015	Glutathione S-transferase A3
YGFLLPER	Q9JHH6	36036.8	69.8±36.6	65.8±6.5	83.5±16.6	99.3±27.5	74.9±27	113.4±51.5	80.4±25.9	2.515 ± 1.319	2.371±0.234	3.009±0.598	3.578±0.991	2.699±0.973	4.087±1.856	2.897±0.933	Carboxypeptidase B2
YIATPIFSK	P10649	25838.8		2.6±0.8	6.8±10.6	5±3.5	2.6±0.5	4.4±3.4	3.1±1		0.067±0.021	0.176±0.274	0.129±0.09	0.067±0.013	0.114±0.088	0.08±0.026	Glutathione S-transferase Mu 1
YIESAGAR	Q9Z0L8	33047.5	3.5±0.8	6.6±2.5	7.1±3.6	4.9±1.8	5.2±1.5	3.8±1	5±0.6	0.116 ± 0.026	0.218±0.083	0.235±0.119	0.162±0.059	0.172±0.05	0.126±0.033	0.165±0.02	Gamma-glutamyl hydrolase
YIQLPFGDEDALK	O70370	23740.5	8.1±3.1	3.1±0.4	3.5±0.7	2.2±0.4	2.1±0.3	2.4±0.3	2.2±0.2	0.192 ± 0.074	0.074±0.009	0.083±0.017	0.052±0.009	0.05±0.007	0.057±0.007	0.052±0.005	Cathepsin S
YLQEIYNSNNQK	Q8VCM7	46671.1	15384.2±9789.3	16039.5±2009.4	10892.7±3316.2	14702.7±7207.2	13261.9±13536.3	18189.6±8487.1	12234.8±6606.9	717.998±456.878	748.581±93.781	508.375±154.771	686.192±336.368	618.948±631.754	848.929±396.102	571.012±308.351	Fibrinogen gamma chain
YLTLNTEK	Q03311	65039.1	12.1±4.3	23.7±11.3	29.9±15.6	26.9±10.4	28.8±5.7	21.2±11.1	31.4±14.3	0.787 ± 0.280	1.541±0.735	1.945±1.015	1.75±0.676	1.873±0.371	1.379±0.722	2.042±0.93	Cholinesterase
YQSHDYAFSSVEK	Q9CQF9	53717.3			9.7±3.3	13±3.1	10.8±2.3		10±2.4			0.521±0.177	0.698±0.167	0.58±0.124		0.537±0.129	Prenylcysteine oxidase
YTGVPDR	P01633	13126.7	1048.4±761.5	234.7±302	385.4±390.5	151.5±68.7	244.4±86.2		181.9±28.6	13.762 ± 9.996	3.081±3.964	5.059±5.126	1.989±0.902	3.208±1.132		2.388±0.375	Ig kappa chain V19-17
YTSFEYPK	Q01339	36647.4	1285.1±338	2151±583.5	2738.2±706.8	4195±1201.5	3744.5±1198.8	3232.6±1083.2	3834.7±689	47.095 ± 12.387	78.829±21.384	100.348±25.902	153.736±44.032	137.226±43.933	118.466±39.696	140.532±25.25	Beta-2-glycoprotein 1
YTSGFDELQNIHFLSDK	Q9R097	53623.4	2.5±0.7	2.7±0.9	3.7±1.2	2.7±0.6	2.6±0.5	3.6±1.3	2.8±0.4	0.134 ± 0.038	0.145±0.048	0.198±0.064	0.145±0.032	0.139±0.027	0.193±0.07	0.15±0.021	Kunitz-type protease inhibitor 1
YVYIAELLAHK	P52430	39434	62.7±13.4	79.2±45.4				67.6±28.4		2.472 ± 0.528	3.123±1.79				2.666±1.12		Serum paraoxonase/arylesterase 1
Protein abundance varies between vendors
a or b Protein abundance varies between indicated vendors
Lower immunoglobulin abundance in immunocomprimised mouse strain NOD/SCID/J#13
