# Supplementary material for: Molecular phenotyping of laboratory mouse strains using 500 multiple reaction monitoring mass spectrometry plasma assays
Source: Commun Biol. 2018 Jun 27;1:78. doi: 10.1038/s42003-018-0087-6 (PMC6123701; doi:10.1038/s42003-018-0087-6)
Supplement: Supplementary file 9 — Supplementary Data 7 [file 42003_2018_87_MOESM9_ESM.xlsx]

## Sheet: Measured peptide abundance
Supplementary Data 7. Concentrations of 500 target analytes in 5 mouse strains (raw data).
M – male, F – female, ND – analyte not detected or detected below the lower limit of quantification of the assay
ULOQ – analyte detected above the upper limit of quantification (ULOQ).
Peptide sequence	UniProt accession number	ULOQ (pmol/ml)	Concentration in plasma of C57BL/6BR mice (pmol ml-1)						Concentration in plasma of C57/CRL mice (pmol ml-1)						Concentration in plasma of C57BL/6J mice (pmol ml-1)						Concentration in plasma of CD1 mice (pmol ml-1)						Concentration in plasma of 129S1/SvlmJ mice (pmol ml-1)						Concentration in plasma of NOD/SCID/J#1303 mice (pmol ml-1)						Concentration in plasma of Balb/cJ mice (pmol ml-1)						Molecular weight (Da)	MRM assay annotation
			M1	M2	M3	F1	F2	F3	M1	M2	M3	F1	F2	F3	M1	M2	M3	F1	F2	F3	M1	M2	M3	F1	F2	F3	M1	M2	M3	F1	F2	F3	M1	M2	M3	F1	F2	F3	M1	M2	M3	F1	F2	F3
AAEDYGVIK	P37804	8473.5	ND	ND	ND	ND	ND	ND	ND	ND	ND	ND	ND	ND	ND	ND	ND	ND	ND	ND	ND	ND	ND	ND	ND	ND	ND	ND	ND	ND	ND	ND	ND	ND	ND	ND	ND	ND	ND	ND	ND	ND	ND	ND	22444.6	Transgelin
AAPITQYLK	O89020	3045.1	229.55	236.18	231.75	295.08	409.12	258.22	248.72	234.69	292.7	ND	ND	ND	ND	442.08	ND	ND	ND	ND	ND	ND	ND	ND	ND	ND	ND	ND	ND	ND	ND	ND	419.77	363.44	ND	ND	ND	ND	885.43	ND	ND	ND	ND	ND	66949.1	Afamin
ADEGISFR	P35700	1285.6	ND	4.1864	ND	ND	ND	ND	2.1552	4.512	4.0773	4.9616	3.389	3.6073	ND	1.9061	3.3784	2.2767	3.4965	15.747	6.1406	9.922	5.0084	2.1816	ND	4.3141	4.1322	4.1924	4.0246	4.1996	2.9078	2.3153	4.4956	2.9422	4.2151	ND	2.7301	6.6284	4.5651	8.7437	3.7627	3.7488	2.7866	3.9871	22045.3	Peroxiredoxin-1
ADVDLYQVR	Q9CR00	1534.4	ND	ND	ND	ND	ND	ND	ND	ND	ND	ND	ND	ND	ND	ND	ND	ND	ND	ND	ND	ND	ND	ND	ND	ND	ND	ND	ND	ND	ND	ND	ND	ND	ND	ND	ND	ND	ND	ND	ND	ND	ND	ND	24719.9	26S proteasome non-ATPase regulatory subunit 9
AEGTTIAEPDTK	Q3UZA1	29726	ND	ND	ND	ND	ND	ND	ND	ND	ND	ND	ND	ND	ND	ND	ND	ND	ND	ND	ND	ND	ND	ND	ND	ND	ND	ND	ND	ND	ND	ND	ND	ND	ND	ND	ND	ND	ND	ND	ND	ND	ND	ND	44114.2	CapZ-interacting protein
AELNEFLTR	P62908	2222.6	ND	ND	ND	ND	ND	ND	ND	ND	ND	ND	ND	ND	ND	ND	ND	ND	ND	ND	ND	ND	ND	ND	ND	ND	ND	ND	ND	ND	ND	ND	ND	ND	ND	ND	ND	ND	ND	ND	ND	ND	ND	ND	26543.1	40S ribosomal protein S3
AEVDDVIQVR	O88783	9359.3	26.727	26.265	27.3	43.251	49.11	24.333	33.335	34.595	38.423	56.231	59.764	66.617	44.173	48.126	53.315	37.581	64.813	61.654	81.563	47.354	66.038	40.792	69.787	91.147	71.676	86.38	92.472	60.708	81.088	45.414	69.85	68.741	98.525	64.654	66.714	69.189	74.881	70.384	61.583	55.932	57.913	59.847	245067	Coagulation factor V [Cleaved into: Coagulation factor V heavy chain; Coagulation factor V light chain]
AFAAQEDLEK	P26043	1210.6	ND	ND	ND	ND	ND	ND	ND	ND	ND	ND	ND	ND	ND	ND	ND	ND	ND	ND	ND	ND	ND	ND	ND	ND	ND	ND	ND	ND	ND	ND	ND	ND	ND	ND	ND	ND	ND	ND	ND	ND	ND	ND	68542.8	Radixin
AFSGLTQNPESIELR	Q9Z1T2	108.47	ND	ND	ND	0.30398	ND	ND	0.27472	0.4849	0.5689	0.7946	0.8671	0.67307	0.66079	0.7305	ND	ND	1.4008	1.3128	ND	ND	0.47502	ND	ND	ND	0.64684	1.1973	0.7662	0.75434	1.169	0.55909	ND	ND	ND	0.45325	ND	0.759	ND	ND	ND	0.72669	0.66861	ND	103554	Thrombospondin-4
AFVFPK	P14847	7214.6	76.635	93.071	112.27	153.15	302.12	84.51	202.7	141.43	231.64	179.15	178.55	157.46	141.85	160.75	182.22	191.99	331.87	275.42	264.38	117.07	160.05	78.425	123.75	178.53	137.12	130.2	161.16	148	178.99	107.41	301.82	284.3	135.52	77.023	90.894	113.54	82.052	89.561	99.945	60.176	65.601	54.234	23089.1	C-reactive protein
AGDLGVDLTSK	Q9DCW4	2445.2	ND	ND	ND	ND	ND	ND	ND	ND	ND	ND	ND	ND	ND	ND	ND	ND	ND	ND	ND	ND	ND	ND	ND	ND	ND	ND	ND	ND	ND	ND	ND	ND	ND	ND	ND	ND	ND	ND	ND	ND	ND	ND	27492.1	Electron transfer flavoprotein subunit beta
AGIIASAR	P58252	3741	ND	ND	ND	ND	ND	ND	ND	ND	ND	ND	ND	ND	ND	ND	ND	ND	ND	ND	ND	ND	ND	ND	ND	ND	ND	ND	ND	ND	ND	ND	4.1703	ND	ND	ND	ND	ND	ND	ND	ND	ND	ND	ND	95182.9	Elongation factor 2
AGPAVPQEAIPLQK	Q61508	5072.2	48.977	61.328	65.285	88.256	93.901	55.442	56.018	47.86	72.709	103.76	117.45	118.19	117.76	98.909	106.44	107.07	186.05	181.48	102.82	86.5	110.58	63.608	113.15	112.55	130.76	179.29	168.47	105.25	155.65	99.323	62.174	61.129	93.465	69.097	124.17	87.324	178.68	151.29	143.09	167.84	180.08	188.46	61017.9	Extracellular matrix protein 1
AHYGGFTVQNEASK	Q8K0E8	54983	5287.4	5827.5	6793.3	9917.3	19960	6027.4	8746.4	8354.7	8861.7	10084	11410	12673	7366.3	7167.2	3177.8	5818.8	8722.4	8395.8	8752.6	16803	2978.2	7011.5	11630	12971	4944.9	19085	19289	413.93	6856.3	1153	19060	15754	14632	8760.5	4168	10370	12191	58.792	7995.8	7333.2	7507.7	1357.3	50819.3	Fibrinogen beta chain [Cleaved into: Fibrinopeptide B; Fibrinogen beta chain]
AIGNALK	Q9DCX2	2696	ND	ND	ND	ND	ND	ND	ND	ND	ND	ND	ND	ND	ND	ND	ND	ND	3.3447	ND	ND	ND	ND	ND	ND	ND	ND	ND	ND	ND	ND	ND	ND	ND	ND	ND	ND	ND	ND	ND	ND	ND	ND	ND	18618.3	ATP synthase subunit d, mitochondrial
AISQSGVVISK	Q63880	6040.8	ND	ND	ND	ND	ND	ND	ND	ND	ND	ND	ND	ND	ND	ND	ND	ND	ND	ND	ND	ND	ND	ND	ND	ND	ND	ND	ND	ND	ND	ND	8.122	9.0302	ND	ND	ND	ND	10.141	9.3713	8.6754	ND	ND	ND	59992.8	Carboxylesterase 3A
ALAIDHLNEDQLR	P50752	429.38	ND	ND	ND	ND	ND	ND	ND	ND	ND	ND	ND	ND	ND	ND	ND	ND	ND	ND	ND	ND	ND	ND	ND	ND	ND	ND	ND	ND	ND	ND	ND	ND	ND	ND	ND	ND	ND	ND	ND	ND	ND	ND	35694.2	Troponin T, cardiac muscle
ALASQLQDSLK	Q64727	5565.4	15.565	26.274	ND	ND	ND	ND	9.6474	10.509	7.8666	ND	7.2699	6.3592	6.8544	5.9487	ND	6.1574	5.8816	5.7935	5.7561	ND	ND	ND	ND	ND	6.8216	7.1101	7.1041	ND	6.8518	5.8405	12.16	7.4857	ND	5.8284	7.235	7.5741	ND	6.1666	5.777	6.733	ND	6.3635	116586	Vinculin
ALDFAVSEYNK	P21460	12552	13.767	ND	ND	14.803	ND	15.486	28.087	40.008	24.292	24.689	28.686	24.022	28.86	31.443	29.443	30.085	28.193	34.639	21.819	15.912	32.282	25.225	29.536	21.833	24.426	23.633	19.862	21.973	30.044	32.034	39.868	28.169	32.614	34.558	36.879	39.54	37.738	32.564	44.003	38.952	32.935	51.786	13406.2	Cystatin-C
ALEEANADLEVK	Q6IFX2	5205	ND	ND	ND	ND	ND	ND	ND	ND	ND	ND	ND	ND	ND	ND	ND	ND	ND	ND	ND	ND	ND	ND	ND	ND	ND	ND	ND	ND	ND	ND	ND	ND	ND	ND	ND	ND	ND	ND	ND	ND	ND	ND	50133.1	Keratin, type I cytoskeletal 42
ALEPLEK	Q80XD8	11090	ND	ND	ND	ND	ND	ND	ND	ND	ND	ND	ND	ND	ND	ND	ND	ND	ND	ND	ND	ND	ND	ND	ND	ND	ND	ND	ND	ND	ND	ND	ND	ND	ND	ND	ND	ND	ND	ND	ND	ND	ND	ND	14638.3	Proline-rich acidic protein 1
ALEWLGFIR	P01786	2232	72.331	88.635	69.715	319.56	283.18	264.95	28.042	24.41	21.971	52.769	46.263	80.014	77.704	108.82	54.903	46.707	237.85	188.4	72.124	24.369	46.685	14.378	28.719	42.509	96.514	174.48	147.5	119.47	171.74	77.009	ND	ND	2.9499	ND	ND	ND	119.71	117.71	163.5	142.23	102.33	132.02	12975.5	Ig heavy chain V region MOPC 47A
ALGTLLHTNLR	O35516	6652.2	ND	ND	ND	ND	ND	ND	ND	ND	ND	ND	ND	ND	ND	ND	ND	ND	ND	ND	ND	ND	ND	ND	ND	ND	ND	ND	ND	ND	ND	ND	ND	ND	ND	ND	ND	ND	ND	ND	ND	ND	ND	ND	262645	Neurogenic locus notch homolog protein 2 [Cleaved into: Notch 2 extracellular truncation; Notch 2 intracellular domain]
ALHIPESLPR	P16675	628.62	1.1143	1.1192	1.0493	2.1272	2.068	1.5404	1.9713	2.1579	1.9761	2.391	2.35	2.1633	2.0953	1.8591	1.5866	1.8567	1.6251	1.8146	1.7919	0.9131	2.198	2.8888	3.1156	3.5885	3.4912	2.9632	3.4513	3.9135	3.0554	3.3324	2.2021	2.0042	1.8389	1.5328	2.7676	1.6913	2.0586	2.0957	2.2708	1.5845	1.743	1.9361	51395.2	Lysosomal protective protein [Cleaved into: Lysosomal protective protein 32 kDa chain; Lysosomal protective protein 20 kDa chain]
ALPAPIER	P03987	4195.6	1027.9	1739.1	1538.5	3323.1	1263.6	1513.4	111.24	197.99	231.01	756.89	336.53	1022.5	1104.9	1639.4	1157.8	1235.7	1077.1	2837.9	335.48	242.35	110.55	82.013	873.21	287.91	900.47	981.04	1031.7	1330.9	1017.4	1107	ND	ND	ND	ND	ND	ND	1607.9	1190.2	1667.9	1877	2408.5	2592.8	43929.1	Ig gamma-3 chain C region
ALPSPIEK	P01864	24558	11659	16937	11095	ULOQ	17515	21757	ND	487.8	ND	2457.4	426.17	1464.5	890.55	5451.7	1096.4	983.1	8708.3	8769.3	ND	109.88	ND	ND	ND	ND	ND	ND	ND	ND	ND	ND	ND	ND	ND	ND	ND	ND	ND	ND	ND	ND	ND	ND	36595.9	Ig gamma-2A chain C region, secreted form
ALQASALAAWGGK	Q91Y97	6172.1	ND	ND	ND	6.2185	ND	ND	46.596	11.321	ND	9.5668	7.4964	14.718	10.555	13.784	30.501	ND	14.883	28.599	17.843	9.7333	9.8667	ND	7.6247	9.0768	8.9544	9.6024	13.309	7.2271	6.2564	ND	ND	ND	12.694	ND	6.4614	7.8586	14.007	15.08	14.066	14.561	13.154	16.523	39375.8	Fructose-bisphosphate aldolase B
ALQATVGNSYK	P11438	3706.6	ND	5.3774	ND	ND	ND	ND	ND	ND	4.9834	6.3582	3.8493	4.91	4.9539	5.113	5.4293	4.0421	5.2955	5.2725	5.3698	ND	5.5703	4.2139	4.2228	5.1081	6.0667	7.0853	5.8412	5.5366	6.7688	5.3873	4.7272	ND	5.7709	5.695	5.8757	ND	4.7222	3.8735	6.2311	ND	ND	5.2551	41542.3	Lysosome-associated membrane glycoprotein 1
ALTSELANAR	P26041	30866	ND	ND	ND	ND	ND	ND	ND	ND	ND	ND	ND	ND	ND	ND	ND	ND	ND	ND	ND	ND	ND	ND	ND	ND	ND	ND	ND	ND	ND	ND	ND	ND	ND	ND	ND	ND	ND	ND	ND	ND	ND	ND	67635.8	Moesin
ALTVPELTQQVFDAK	P99024	4709.2	ND	ND	ND	ND	ND	ND	ND	ND	ND	ND	ND	ND	ND	ND	ND	ND	ND	ND	ND	ND	ND	ND	ND	ND	ND	ND	ND	ND	ND	ND	ND	ND	ND	ND	ND	ND	ND	ND	ND	ND	ND	ND	49670.8	Tubulin beta-5 chain
ALVLEELSPTLR	Q9Z0M9	681.29	12.414	14.635	20.994	10.154	10.515	6.1955	3.5194	3.5733	4.2573	7.5229	7.9495	8.8417	7.8124	7.1502	8.6032	6.7699	11.447	8.8115	3.8865	3.1791	5.5549	3.1139	5.0216	6.8152	3.6475	4.8034	4.1076	4.3178	4.4959	2.6317	5.8515	4.5304	7.1872	4.3224	3.5114	8.2614	4.5367	3.9688	3.019	4.8262	5.2324	5.9649	17976.3	Interleukin-18-binding protein
ANEELAGVVAEVQK	Q61176	4254.4	ND	ND	ND	ND	ND	ND	ND	ND	ND	ND	ND	ND	ND	ND	ND	ND	ND	15.427	ND	ND	ND	ND	ND	ND	ND	ND	ND	ND	ND	ND	ND	ND	ND	ND	ND	ND	ND	ND	ND	ND	ND	ND	34807.9	Arginase-1
ANTIGISLIK	P13707	1309.7	ND	ND	ND	ND	ND	ND	ND	1.396	ND	1.6171	ND	1.7468	ND	ND	ND	ND	ND	ND	ND	ND	ND	ND	ND	ND	ND	ND	ND	ND	ND	ND	ND	ND	ND	ND	ND	2.3204	ND	1.5311	ND	ND	ND	ND	37572.7	Glycerol-3-phosphate dehydrogenase [NAD(+)], cytoplasmic
AQPGLLK	Q6P253	1167.9	ND	ND	ND	ND	ND	ND	ND	ND	ND	ND	ND	ND	ND	ND	ND	ND	2.0114	ND	ND	ND	ND	ND	ND	ND	ND	1.4044	1.3072	ND	ND	ND	ND	ND	ND	ND	ND	ND	ND	ND	ND	ND	ND	ND	49675.2	Dermokine
AQVLGYTSATTTDQHGLAK	P28666	2495.3	ND	ND	ND	ND	ND	ND	ND	ND	ND	ND	ND	ND	ND	ND	ND	ND	ND	ND	ND	ND	ND	ND	ND	ND	ND	ND	ND	ND	ND	ND	ND	ND	ND	ND	ND	ND	ND	ND	ND	ND	ND	ND	159403	Murinoglobulin-2
AQYEDIAQK	Q3UV17	2627.1	ND	ND	ND	ND	ND	ND	ND	ND	ND	ND	ND	ND	ND	ND	ND	ND	ND	ND	ND	ND	ND	ND	ND	ND	ND	ND	ND	ND	ND	ND	ND	ND	ND	ND	ND	ND	ND	ND	ND	ND	ND	ND	62844.6	Keratin, type II cytoskeletal 2 oral
ASISYSSK	P16294	8575.2	11.981	11.646	13.679	15.227	21.296	11.327	23.082	24.938	31.63	31.414	24.248	26.31	23.099	32.573	26.419	19.924	44.04	31.214	58.62	40.465	43.201	20.035	30.952	39.162	36.662	39.49	46.067	25.786	29.427	17.247	45.843	28.902	38.094	23.429	23.105	24.619	46.124	39.883	32.964	25.453	28.525	30.085	47775.6	Coagulation factor IX [Cleaved into: Coagulation factor IXa light chain; Coagulation factor IXa heavy chain]
ASLENNLEETK	Q61781	2118.8	ND	ND	ND	ND	ND	ND	ND	ND	ND	ND	ND	ND	ND	ND	ND	ND	ND	ND	ND	ND	ND	ND	ND	ND	ND	ND	ND	ND	ND	ND	ND	ND	ND	ND	ND	ND	ND	ND	ND	ND	ND	ND	52867	Keratin, type I cytoskeletal 14
ASLENSLEETK	Q9Z2K1	7835	ND	ND	ND	ND	ND	ND	ND	ND	ND	ND	ND	ND	ND	ND	ND	ND	8.0446	ND	ND	ND	ND	ND	ND	ND	ND	ND	ND	ND	ND	ND	ND	ND	ND	ND	ND	ND	ND	ND	ND	ND	ND	ND	51606.4	Keratin, type I cytoskeletal 16
ASLEPEQEAGHQTEGK	Q8R1U2	949.21	1.1602	1.2897	ND	ND	1.1574	1.1276	1.6418	1.3398	1.5467	ND	1.1539	1.0519	2.2416	2.8989	1.5069	1.4524	1.4134	1.5973	1.8305	0.98179	1.0373	1.5191	0.93618	1.0406	1.1904	1.1592	1.5837	ND	1.4287	1.2362	2.2106	1.8975	2.0064	1.0911	2.1901	1.3136	1.5217	2.2832	2.2782	ND	ND	ND	28409.3	Cell growth regulator with EF hand domain protein 1
ASLPGVK	O70251	19004	ND	ND	ND	ND	ND	ND	ND	ND	ND	ND	ND	ND	ND	ND	ND	ND	ND	ND	ND	ND	ND	ND	ND	ND	ND	ND	ND	ND	ND	ND	ND	ND	ND	ND	ND	ND	ND	ND	ND	ND	ND	ND	24562.5	Elongation factor 1-beta
ASSIVVSGTPIR	P35505	5285.4	ND	ND	ND	ND	ND	ND	8.3437	ND	ND	ND	ND	6.8746	ND	ND	6.9858	ND	8.724	14.527	11.491	ND	ND	ND	ND	7.4639	ND	ND	5.9818	ND	ND	ND	ND	ND	6.7988	ND	ND	ND	6.3307	7.2422	7.4492	6.8023	7.6645	9.609	46044.6	Fumarylacetoacetase
ATSQVVAGTK	O08677	312110	2522	3458.1	3563.2	5070.7	5659.8	2871.8	3534.3	3068.4	4047.1	5599.1	5661.9	6212.4	4830.6	5575.7	5070	5005.1	8246.9	6976.2	7549.2	4726.7	5766.6	4232.3	7003.6	9413.4	5836	7288.2	6704.6	5636.3	6468.2	4509.3	5632.7	4667.8	6752.9	4625.8	4870.8	5044.1	5129.1	5022.7	5570.9	5765.4	6617.4	7264.6	70987.4	Kininogen-1 [Cleaved into: Kininogen-1 heavy chain; Bradykinin; Kininogen-1 light chain]
AVEAFETAK	Q64442	1986.8	7.3092	11.681	2.1128	3.0083	2.3531	ND	15.647	7.8049	4.6982	7.8568	6.0848	7.613	5.6297	6.7257	13.715	3.8557	9.5121	20.831	7.8702	3.2815	3.7149	ND	3.3789	3.8797	3.882	4.2727	4.179	2.1467	2.5926	ND	3.0102	2.2503	5.7564	2.2106	3.5141	3.1699	5.6784	6.0281	6.7564	6.4444	6.7662	7.8067	38118.2	Sorbitol dehydrogenase
AVELAANTK	P40142	31886	ND	ND	ND	ND	ND	ND	ND	ND	ND	ND	ND	ND	ND	ND	ND	ND	35.591	ND	ND	ND	ND	ND	ND	ND	ND	ND	ND	ND	ND	ND	ND	ND	ND	ND	ND	ND	ND	ND	ND	ND	ND	ND	67630.5	Transketolase
AVLDVAETGTEAAAATGVK	Q91WP6	13591	329.27	403.8	482.41	822.31	2501.2	418.1	1776.2	1176.4	1065.3	451.83	406.76	333.12	395.18	529.02	477.59	378.66	438.32	331.02	781.46	468.23	860.95	649.78	594.14	649.37	611.51	592.85	639.82	361.61	536.51	453.69	1742.4	1504.1	697.13	572.48	599.61	613.54	727.6	800.65	691.45	519.04	570.44	602.64	44757.5	Serine protease inhibitor A3N
AVLENALR	P70362	1337.8	ND	ND	ND	ND	ND	ND	ND	ND	ND	ND	ND	ND	ND	ND	ND	ND	ND	ND	ND	ND	ND	ND	ND	ND	ND	ND	ND	ND	ND	ND	ND	ND	ND	ND	ND	ND	ND	ND	ND	ND	ND	ND	34481.4	Ubiquitin recognition factor in ER-associated degradation protein 1
AVLHIGEEGTK	P61939	2245	23.618	30.362	42.8	82.381	64.161	32.308	27.607	9.6358	12.578	33.785	37.769	22.753	31.895	26.134	21.264	10.393	20.389	31.088	52.814	27.581	15.535	5.3557	8.2174	3.9145	72.882	16.247	33.732	5.5367	11.916	12.051	42.908	43.185	28.125	15.572	4.0453	12.839	6.684	7.8036	7.516	25.134	39.861	24.655	44734.4	Thyroxine-binding globulin
AVSYLGPK	O08997	5963.5	ND	ND	ND	ND	ND	ND	ND	ND	ND	ND	ND	ND	ND	ND	ND	ND	6.2844	9.5175	ND	ND	ND	ND	ND	ND	ND	ND	ND	ND	ND	ND	ND	ND	ND	ND	ND	ND	ND	ND	ND	ND	ND	ND	7338.43	Copper transport protein ATOX1
AYLDVNELK	Q8R4K8	4806.3	ND	ND	ND	ND	ND	ND	ND	ND	ND	ND	ND	ND	ND	ND	ND	ND	ND	ND	ND	ND	ND	ND	ND	ND	ND	ND	ND	ND	ND	ND	ND	ND	ND	ND	ND	ND	ND	ND	ND	ND	ND	ND	172514	Pappalysin-1
AYLTTVEDR	Q61830	3171.4	ND	ND	ND	ND	ND	ND	ND	ND	ND	ND	ND	ND	ND	ND	ND	ND	7.5315	4.1674	ND	ND	ND	ND	ND	ND	ND	3.6815	3.616	ND	ND	ND	ND	ND	ND	ND	ND	ND	ND	ND	ND	ND	ND	3.249	162873	Macrophage mannose receptor 1
AYNLNEER	P12399	3251.5	ND	11.506	ND	ND	ND	ND	ND	ND	ND	ND	ND	ND	ND	ND	10.4	ND	ND	10.372	16.852	ND	25.664	ND	ND	ND	14.315	ND	ND	19.512	11.316	17.435	ND	11.831	ND	ND	18.892	ND	ND	49.992	ND	ND	ND	14.655	12827.1	Protein CTLA-2-alpha
DAFALAK	O88685	2581.4	ND	ND	ND	ND	ND	ND	ND	ND	ND	ND	ND	ND	ND	ND	ND	ND	ND	ND	ND	ND	ND	ND	ND	ND	ND	ND	ND	ND	ND	ND	ND	ND	ND	ND	ND	ND	ND	ND	ND	ND	ND	ND	49548.9	26S protease regulatory subunit 6A
DAGTIAGLNVLR	P63017	19959	ND	ND	ND	ND	ND	ND	ND	ND	ND	ND	ND	ND	ND	ND	ND	ND	ND	ND	ND	ND	ND	ND	ND	ND	ND	ND	ND	ND	ND	ND	ND	ND	ND	ND	ND	ND	ND	ND	ND	ND	ND	ND	70739.9	Heat shock cognate 71 kDa protein
DAPDGPTVVLTVDGR	Q80YC5	6276.8	172.82	164.58	199.43	178.81	228.24	144.31	272.6	250.72	288.03	433.13	393.43	438.55	325.44	392.61	419.91	271.57	559.79	477.28	633.59	388.18	471.69	259.9	468.49	508.17	374.06	455.4	453.18	263.76	299.26	254.7	299.2	322.9	537.53	342.95	355.88	359.71	254.67	223.3	231.25	223.18	242.66	239.05	37692.5	Coagulation factor XIIa heavy chain
DDLYVSDAFHK	P32261	3717.6	639.61	600	764.32	918.38	1170.9	585.61	1141.7	844.66	1011.4	1884	1929.3	1473.8	1216.7	1369.1	1581.1	1438.4	2932.7	2013.9	2702.4	1370.5	1603.9	1683.1	2792.3	3203.8	2479.7	2939.2	3135.1	2237.7	2305.8	1612.2	1291.4	1482	1505.6	1110.8	1922.4	1540.8	1944.1	1564.7	2061.5	2401.1	2526.5	3020.1	48911.8	Antithrombin-III
DEAAYGALR	P97372	2074.2	ND	ND	ND	ND	ND	ND	ND	2.4139	ND	ND	3.0272	2.3036	ND	ND	3.1734	ND	3.7261	ND	ND	ND	ND	ND	ND	ND	ND	2.4177	ND	ND	2.3651	ND	2.3041	ND	ND	ND	ND	ND	ND	ND	ND	2.9958	ND	2.938	26926.1	Proteasome activator complex subunit 2
DEIPHNDIALLK	Q8K0D2	1580.1	7.6249	7.6912	8.3218	10.01	12.443	6.7274	9.0338	7.8954	8.6135	15.638	16.812	14.797	16.331	17.216	17.467	13.766	27.153	20.855	25.125	15.524	19.473	15.526	23.21	25.638	27.59	33.293	28.892	22.289	21.416	15.68	13.669	16.045	24.828	11.524	16.595	13.523	24.767	22.186	24.078	21.503	22.973	23.796	27209	Hyaluronan-binding protein 2 27 kDa light chain [Cleaved into: Hyaluronan-binding protein 2 27 kDa light chain alternate form]
DFALQNPGVVPR	P70389	4886.3	63.566	47.785	53.073	54.413	63.931	80.729	100.75	100.82	105.63	142.16	161.04	123.44	80.909	113.78	114.04	154.53	181.93	153.05	218.67	149.97	347.09	294.47	286.9	281.11	201.94	193.49	194.55	278.69	207.76	216.03	196.42	165.81	181.7	186.51	233.75	210.99	159.67	183.73	171.19	175.15	187.83	192.73	64592	Insulin-like growth factor-binding protein complex acid labile subunit
DGVILGADTR	O35955	1304.4	4.5433	8.3148	4.5473	4.9747	4.9532	2.2589	3.6895	3.8798	4.0814	5.8857	5.3771	7.8312	5.3067	5.0714	4.8516	3.0267	7.2266	5.5389	4.7384	2.5834	3.7256	2.5794	4.241	5.266	5.8642	6.7715	6.1162	4.4516	4.268	2.9549	5.1981	6.0135	6.4304	4.7303	5.4174	6.5302	6.6774	4.8741	5.2477	6.8547	6.5744	7.5912	24804.3	Proteasome subunit beta type-10
DHAVDLIQK	P01029	7632.3	474.83	552.21	590.81	835.59	878.37	520.17	526.45	664.8	606.57	736.75	799.23	729.18	749.28	979.27	887.04	594.36	1059.9	795.32	1256.1	933.63	969.27	592.22	923.98	936.91	1144.3	1529.2	1719	697.79	888.37	675.92	1850.6	1289.9	1874.8	927.25	1020	1300.6	1126.7	893.32	703.74	489.69	599.68	497.89	84416	Complement C4 alpha chain
DIAYLGITDVR	P41317	2272.8	249.66	196.37	192.74	156.6	207.34	226.91	664.58	444.96	509.25	613.06	577.83	627.54	469.64	450.32	426.82	547.66	663.44	622.98	716.35	514.96	831.97	698.99	811.62	750.64	172.21	141.61	150.82	200.8	146.24	158.61	592.12	475.09	500.07	634.04	732.28	691.72	627.14	711.57	680.27	706.83	828.53	870.31	23968.7	Mannose-binding protein C
DIFTGLIGPMK	Q61147	4106.4	367.27	612.38	584.47	752.9	868.93	395.82	387.18	309.15	361.57	609.13	690.77	587.2	597.21	726.44	701.59	661.28	1114.4	1028.9	1360.6	825.36	995	575.76	745.85	1153.6	1016	1349.4	1262.2	814.3	943.55	721.81	714.82	878.3	1077.2	670.85	857.57	687.69	976.93	904.74	791.01	853.05	944.46	915.66	118991	Ceruloplasmin
DISDVER	Q9D819	1879.1	ND	ND	ND	ND	ND	ND	ND	ND	ND	ND	ND	ND	ND	ND	ND	ND	ND	ND	ND	ND	ND	ND	ND	ND	ND	ND	ND	ND	ND	ND	ND	ND	ND	ND	ND	ND	ND	ND	ND	ND	ND	ND	32535.9	Inorganic pyrophosphatase
DIVEAHYR	P15105	3401	ND	ND	ND	ND	ND	ND	ND	ND	ND	ND	ND	ND	ND	ND	ND	ND	ND	ND	ND	ND	ND	ND	ND	ND	ND	6.1228	ND	ND	ND	ND	ND	ND	ND	ND	ND	ND	ND	3.9126	13.525	7.3745	3.8495	8.2803	41988.4	Glutamine synthetase
DLAFTLEER	P06801	8370.9	ND	ND	ND	ND	ND	ND	11.796	12.038	9.3638	ND	ND	ND	11.121	ND	ND	ND	9.1245	9.6758	11.159	10.618	10.277	ND	ND	ND	10.36	ND	11.035	11.195	9.9898	ND	ND	ND	ND	ND	ND	ND	ND	9.1587	ND	ND	ND	ND	63953.8	NADP-dependent malic enzyme
DLEIEEVLFHPK	P04186	320.73	ULOQ	ULOQ	ULOQ	ULOQ	ULOQ	ULOQ	ULOQ	ULOQ	ULOQ	ULOQ	ULOQ	ULOQ	ULOQ	ULOQ	ULOQ	ULOQ	ULOQ	ULOQ	ULOQ	ULOQ	ULOQ	ULOQ	ULOQ	ULOQ	ULOQ	ULOQ	ULOQ	ULOQ	ULOQ	ULOQ	ULOQ	ULOQ	ULOQ	ULOQ	ULOQ	ULOQ	ULOQ	ULOQ	ULOQ	ULOQ	ULOQ	ULOQ	82814.9	Complement factor B [Cleaved into: Complement factor B Ba fragment; Complement factor B Bb fragment]
DLHTLILVNNK	P28654	1891.3	ND	ND	ND	ND	ND	ND	ND	ND	ND	1.9007	ND	2.2762	ND	ND	ND	ND	2.9119	3.1293	2.1783	2.1649	ND	ND	ND	ND	ND	ND	ND	ND	ND	ND	ND	ND	ND	ND	ND	1.9986	ND	ND	ND	ND	ND	ND	36319.8	Decorin
DLISTGIK	Q9CY02	9193.8	ND	ND	ND	ND	ND	ND	ND	ND	ND	ND	ND	ND	ND	ND	ND	ND	ND	ND	ND	ND	ND	ND	ND	ND	ND	ND	ND	ND	ND	ND	ND	ND	ND	ND	ND	ND	ND	ND	ND	ND	ND	ND	11832.3	Alpha-hemoglobin-stabilizing protein
DLPSPIER	P01867	62751	6577.9	7117.2	5093.4	48657	21953	37815	250.36	377.19	238.38	4382.9	2497.7	6206.3	901.94	1850.9	1614.8	2502.4	16993	9727.4	279.54	498.78	445.84	269.67	1573	1560.1	538.58	981.55	742.44	782.2	809.8	957.45	ND	ND	ND	ND	ND	ND	170.78	291.35	196.15	283.26	333.1	521.67	44259.4	Ig gamma-2B chain C region
DLQYVEK	O88998	985.29	10.844	8.7337	ND	8.3931	8.9406	ND	14.233	16.507	11.639	12.251	12.671	14.995	12.45	13.561	13.448	11.237	13.169	15.249	14.058	9.1234	16.907	14.905	13.685	15.537	15.38	16.88	16.665	16.745	18.896	20.575	12.443	15.643	13.314	13.645	13.718	11.423	11.255	12.601	18.036	14.698	12.289	18.144	53756.6	Noelin
DLSFTEEGYQVHPR	P35436	2874.5	ND	ND	ND	ND	ND	ND	ND	ND	ND	ND	ND	ND	ND	ND	ND	ND	ND	ND	ND	ND	ND	ND	ND	ND	ND	ND	ND	ND	ND	ND	ND	ND	ND	ND	ND	ND	ND	ND	ND	ND	ND	ND	162976	Glutamate receptor ionotropic, NMDA 2A
DNAGDVAFTR	P08071	4034.4	6.4569	6.9268	ND	29.647	25.905	10.916	8.2932	ND	9.3192	5.6502	ND	7.311	5.911	12.822	8.0359	5.7244	11.729	10.516	ND	ND	ND	ND	ND	ND	ND	5.9999	7.1876	ND	5.1967	ND	8.2551	7.4259	ND	ND	ND	ND	ND	11.503	ND	ND	ND	7.0348	75769.1	Lactotransferrin
DNVVIESTKPENQEAQDGLR	Q02596	543.82	1.5075	ND	ND	4.625	7.6626	6.332	2.3314	1.5022	ND	9.6126	12.678	8.7508	ND	ND	ND	7.2913	8.3549	8.1671	ND	ND	ND	10.257	9.6537	7.5577	ND	ND	ND	5.3108	5.3778	5.237	ND	ND	ND	4.037	3.4982	4.1158	ND	ND	ND	5.916	6.3321	7.3403	14154.4	Glycosylation-dependent cell adhesion molecule 1
DPGVLDR	P50543	1991.4	ND	ND	ND	ND	ND	ND	ND	1.9233	ND	ND	ND	ND	ND	2.2969	ND	ND	2.8006	1.8402	2.1621	ND	ND	ND	ND	2.5129	ND	ND	2.2388	ND	ND	ND	2.0386	2.2677	ND	ND	ND	2.4924	4.7908	3.2913	ND	ND	ND	2.5801	11082.7	Protein S100-A11
DPNGLSPETR	Q00724	106440	310.32	116.83	217.04	155.22	136.03	175.47	403.3	509.13	499.43	350.23	354.98	150.04	247.2	372.52	443.57	241.66	352.23	262.08	758.26	516.37	812.37	372.98	416.44	343.45	552.59	348.74	512.55	186.41	381.47	368.37	370.83	351.57	582.53	319.07	340.86	286.34	625.25	635.31	555.23	276.55	307.26	290.36	21379.9	Retinol-binding protein 4
DQIYDIFQK	P60843	28441	ND	ND	ND	ND	ND	ND	ND	ND	ND	ND	ND	ND	ND	ND	ND	ND	ND	ND	ND	ND	ND	ND	ND	ND	ND	ND	ND	ND	ND	ND	ND	ND	ND	ND	ND	ND	ND	ND	ND	ND	ND	ND	46022.7	Eukaryotic initiation factor 4A-I
DQPRPAFSAIR	P98086	1304.9	165.75	157.42	133.28	308.35	313.77	216.66	81.57	40.683	33.073	214.05	181.13	140.47	188.28	92.116	13.331	29.29	164.95	159.05	135.12	68.167	150.14	54.385	121.18	211.67	221.03	346.02	263.1	134.38	189.7	149.6	77.904	77.204	87.144	15.165	65.633	40.362	144.54	105.33	110.91	72.366	99.513	94.818	23552.5	Complement C1q subcomponent subunit A
DSLLQEFK	Q07456	2313.1	59.757	64.144	72.968	105.3	216.87	67.256	101.37	103.81	88.75	85.694	81.398	78.479	68.291	128.01	130.34	56.59	91.871	96.752	141.08	121.18	163.37	63.56	101.62	114.82	114.54	142.23	154.5	79.01	89.427	59.781	298.34	245.67	201.67	68.151	68.754	71	186.21	192.03	128.53	78.767	89.389	93.822	20795.4	Protein AMBP [Cleaved into: Alpha-1-microglobulin; Inter-alpha-trypsin inhibitor light chain; Trypstatin]
DTPLTLTVLHK	Q06770	10900	432.89	393.71	453.82	658.27	787.68	548.6	506.41	319.9	466.45	1553.8	1708.5	2590.4	804.94	756.1	712.97	1332.9	2625	2500.3	1984.7	1052.1	1189.6	1085	2476.5	2911	1563.1	1820.5	1637.1	2271.6	1726.3	1561.5	718.05	761.32	1401.7	1415.5	1333.1	1399.3	934.33	946.15	1160.8	2519	3063.5	3432.7	42277.2	Corticosteroid-binding globulin
DVLTITLTPK	P01869	52582	2242.7	396.91	452.55	20514	10604	15802	420	1413.5	377.88	6410.1	1714.5	2379.1	1761.6	2414.3	1215.3	1102.4	2644.9	4320.3	1131.3	2067.4	1420.5	2003.4	2923.6	2862.4	4000.2	4979.9	4880	5040.7	4520.1	4723.6	ND	ND	ND	ND	ND	ND	698.35	1869.8	1231.6	2029.4	1265.9	1036.8	43386.5	Ig gamma-1 chain C region, membrane-bound form
DVNTFIHGNK	P21570	1104	2.0243	1.6746	2.0388	2.3923	3.959	2.3065	2.6863	2.5752	2.2128	2.6852	1.7095	ND	1.4842	1.9678	ND	2.2732	1.5061	1.992	ND	ND	ND	ND	1.3612	1.2341	ND	ND	1.6957	ND	2.5267	1.8549	2.9263	3.1036	1.9953	2.1155	2.6307	4.0942	1.8836	1.4686	ND	1.6439	1.5988	1.7186	13766.6	Angiogenin
EAATVEELNPK	Q78ZA7	2072.2	ND	ND	ND	ND	ND	ND	ND	ND	ND	ND	ND	ND	ND	ND	ND	ND	2.2347	ND	ND	ND	ND	ND	ND	ND	ND	ND	ND	ND	ND	ND	ND	ND	ND	ND	ND	ND	ND	ND	ND	ND	ND	ND	42548.1	Nucleosome assembly protein 1-like 4
EAFQEALAAAGDK	P10639	5703.9	ND	11.505	ND	7.334	ND	ND	7.0585	14.119	8.774	15.266	ND	ND	ND	ND	ND	7.3716	11.664	29.247	19.964	21.473	17.628	9.3783	ND	15.045	13.459	ND	10.674	11.088	14.976	10.667	13.98	10.889	9.4699	ND	10.59	23.927	ND	17.501	8.8575	13.43	ND	13.19	11544.2	Thioredoxin
EAFQLFDR	Q60605	2732.1	5.1885	9.1116	ND	ND	ND	ND	ND	ND	ND	2.6802	ND	ND	ND	ND	ND	ND	3.7462	4.0677	ND	ND	ND	ND	2.8554	2.8422	ND	ND	ND	ND	ND	ND	ND	ND	ND	ND	ND	ND	ND	ND	ND	ND	ND	ND	16798.9	Myosin light polypeptide 6
EALENEFK	O09131	10213	ND	ND	ND	ND	ND	ND	ND	ND	ND	ND	ND	ND	ND	ND	ND	ND	ND	ND	ND	ND	ND	ND	ND	ND	ND	ND	ND	ND	ND	ND	ND	ND	ND	ND	ND	ND	ND	ND	ND	ND	ND	ND	27366.4	Glutathione S-transferase omega-1
EALIQFLEQVHQGIK	Q9JJN5	43219	99.694	103.02	109.47	130.28	158.41	79.252	142.24	148.91	171.37	311.38	285.55	309.64	215.4	245.07	258.26	226.32	464.74	393.54	528.26	316.18	367.41	225.12	367.42	488.2	413.88	505.48	470.03	367.73	351.23	257.54	271.98	254.21	429	245.19	267.95	275.67	379.42	351.32	398.83	385.17	432.16	423.88	49316.3	Carboxypeptidase N catalytic chain
EAQLPVIENK	P20918	22493	672.72	860.62	941.65	1130.2	1526.2	756.75	1167.9	1119.8	1303.1	1986.3	2129	2027.2	1579.7	1989.5	2024.1	1576.4	2632	2683.6	2952	1842	2282.3	1555.7	2610.8	3344	2153.5	3093.4	3117.2	1921.3	2138.5	1566.3	1944.8	1852	2353.5	1638.7	1766.1	1977	2298.9	2004.1	2290.2	2383.9	2651.1	2572.3	88661.2	Plasminogen [Cleaved into: Plasmin heavy chain A; Activation peptide; Angiostatin; Plasmin heavy chain A, short form; Plasmin light chain B]
EDVSYEER	Q9R257	5851.6	ND	ND	ND	ND	ND	ND	ND	ND	ND	ND	ND	ND	ND	ND	ND	ND	ND	ND	ND	ND	ND	ND	ND	ND	ND	ND	ND	ND	ND	ND	ND	ND	ND	ND	ND	ND	ND	ND	ND	ND	ND	ND	21066.8	Heme-binding protein 1
EELEEVIK	Q9Z2U1	2525.1	3.6358	5.3351	3.6373	3.6314	3.4872	ND	4.5219	2.7637	3.905	5.092	5.7959	6.604	5.6196	5.7911	5.2781	4.6548	10.069	8.6039	5.4146	4.2819	3.5804	4.0965	4.6538	4.4375	8.3059	9.9748	9.2723	8.1178	7.8076	5.5076	2.773	4.4881	5.6174	3.5746	6.6434	4.4825	6.8227	7.071	5.3548	8.2795	7.6378	6.9345	26411	Proteasome subunit alpha type-5
EETVPLR	O09061	2096.6	2.056	3.1916	2.2355	2.4022	2.253	ND	3.0758	2.0484	2.306	3.3559	3.544	4.0883	3.6542	3.4927	3.7931	2.701	6.6908	5.7353	3.1229	2.2372	2.2863	1.9507	3.1522	3.3838	5.7819	5.6919	5.4435	4.8083	4.7927	3.1707	ND	2.5746	3.0454	2.0642	3.9006	2.3193	4.1195	3.7469	3.7908	4.5822	4.9123	4.9086	23547	Proteasome subunit beta type-1
EFNIAGFPTVR	Q8BND5	2170.5	12.366	14.236	15.915	25.362	35.898	14.529	20.004	15.564	17.401	34.373	34.343	24.988	22.396	32.182	32.963	24.481	40.192	37.675	40.892	24.858	31.791	21.971	36.515	48.032	38.059	49.108	44.555	32.367	42.295	27.563	29.547	29.208	30.042	18.83	22.542	19.062	38.058	43.283	33.522	31.171	29.589	33.467	79420.2	Sulfhydryl oxidase 1
EGAFVYSDR	Q3SXB8	805.37	6.3115	6.2686	6.0739	9.299	7.3726	6.3209	6.8786	6.7946	6.6463	11.03	10.86	10.149	9.3662	9.7201	12.637	10.881	19.935	16.376	13.393	11.551	15.385	9.2284	14.469	20.816	15.831	22.226	17.923	11.892	14.273	10.278	9.7405	9.7396	14.936	9.7724	9.9513	12.068	15.009	9.6886	13.91	12.743	15.211	15.799	26254.5	Collectin-11
EHGVPILISEIHPGQPADR	Q8BH60	354.68	ND	ND	ND	ND	ND	ND	ND	ND	ND	ND	ND	ND	ND	ND	ND	ND	ND	ND	ND	ND	ND	ND	ND	ND	ND	ND	ND	ND	ND	ND	ND	ND	ND	ND	ND	ND	ND	ND	ND	ND	ND	ND	50530.9	Golgi-associated PDZ and coiled-coil motif-containing protein
EIEYLENTLPK	P18337	1149.5	27.667	24.898	26.006	30.851	27.264	30.512	28.765	30.317	28.162	32.832	33.38	38.31	31.27	29.577	31.88	26.685	32.276	31.428	13.869	14.401	28.034	23.26	22.59	17.209	28.068	23.925	31.017	26.395	25.904	34.495	11.014	10.579	8.4449	8.2379	8.3168	10.416	20.866	24.524	26.946	23.238	30.974	28.391	37682.6	L-selectin
EINLQDYEGHQK	E9PV24	34673	6738.8	6330.1	6010.4	7980	12460	7184.7	9044.2	11271	9342.5	6124.2	6854.6	7141	7073.9	5893	2433.7	4890.8	5463.7	4610.4	4227	10329	2509	7776.9	7349.4	7192.4	3074.1	8886	13218	265.11	4810.7	1044.7	19841	16685	8672.3	7452.3	4162.8	8448.1	8096.2	45.589	5850.8	4405.6	4657.2	792.66	83574.9	Fibrinogen alpha chain [Cleaved into: Fibrinopeptide A; Fibrinogen alpha chain]
ELETLTAQTQK	P70194	53482	ND	ND	ND	ND	ND	ND	ND	ND	ND	ND	ND	ND	ND	ND	ND	ND	ND	ND	ND	ND	ND	ND	ND	ND	ND	ND	ND	ND	ND	ND	ND	ND	ND	ND	ND	ND	ND	ND	ND	ND	ND	ND	61268.7	C-type lectin domain family 4 member F
ELGGNLATPR	Q91V98	925.74	1.0998	0.96903	1.5199	1.6033	1.7986	1.4278	2.7353	2.1102	2.2612	4.4011	3.9401	5.0661	4.1556	3.1115	5.0537	4.4304	6.4527	6.5833	4.0641	2.2856	2.139	3.142	4.4226	7.375	4.5665	5.0297	5.7337	7.2025	9.2741	4.0925	3.6017	3.6679	4.8065	3.7119	2.8265	3.8543	4.3329	2.6783	3.5352	4.8573	5.617	4.3921	80023.9	Endosialin
ELISQFLLNR	Q00897	20900	1801.2	1890.8	1903.5	2025.8	2440.8	1420.6	3460.5	3620.4	4052.8	5902.8	5807.4	6220.2	3901.4	4706.8	5425.2	4105.3	8862.6	7683	ND	ND	ND	ND	ND	ND	ND	ND	ND	ND	ND	ND	ND	ND	ND	ND	ND	ND	ND	ND	ND	ND	ND	ND	43480.2	Alpha-1-antitrypsin 1-4
ELQDLALQGAK	P26339	5439.6	ND	ND	ND	ND	ND	ND	ND	6.4859	7.2514	6.3215	7.4623	ND	9.316	7.8103	7.9442	ND	7.9929	6.7761	6.7516	ND	8.6536	8.3408	5.8597	ND	9.5972	9.3417	11.275	8.6871	6.7438	5.8533	ND	6.6409	ND	6.3542	6.0282	5.8159	6.2169	7.7235	ND	ND	ND	ND	49943	Chromogranin-A [Cleaved into: Pancreastatin; Beta-granin; WE-14; Catestatin; GE-25; Serpinin-RRG; Serpinin; p-Glu serpinin precursor]
ELQETNAALQDVR	Q9R0G6	1764.3	4.4397	ND	ND	ND	ND	4.3625	4.5843	4.471	6.1905	9.7857	9.6572	12.773	5.8536	8.6468	5.2931	ND	14.93	12.069	7.3151	ND	ND	5.8103	5.4637	8.2539	7.6301	13.303	11.857	9.1723	13.476	7.5454	ND	ND	5.3592	4.2871	5.3085	5.0402	6.9472	ND	5.9001	5.8364	6.7245	7.58	80489.8	Cartilage oligomeric matrix protein
ELSEQIEK	P26040	19767	ND	ND	ND	ND	ND	ND	ND	ND	ND	ND	ND	ND	ND	ND	ND	ND	ND	ND	ND	ND	ND	ND	ND	ND	ND	ND	ND	ND	ND	ND	ND	ND	ND	ND	ND	ND	ND	ND	ND	ND	ND	ND	69275.6	Ezrin
ELYLTGNR	Q7TQ62	1668.6	3.7677	3.2446	2.6535	4.3973	5.3313	4.2246	6.7541	6.5187	4.3122	4.9249	4.8415	3.5083	4.7679	4.1828	4.6888	4.9911	5.6551	4.0554	5.08	5.4939	10.342	7.0601	6.5089	4.2573	4.9273	4.3441	4.9737	6.1728	5.3633	6.4589	7.799	6.6438	5.3107	5.8813	6.5926	7.9989	7.877	7.6583	7.1356	4.6436	6.0237	5.282	66318.3	Podocan
ENEEAPLR	P47880	3273.3	ND	ND	ND	ND	ND	ND	ND	ND	ND	ND	ND	ND	ND	ND	ND	ND	ND	ND	ND	ND	ND	ND	ND	ND	ND	ND	ND	ND	ND	ND	ND	ND	ND	ND	ND	ND	ND	ND	ND	ND	ND	ND	22700.3	Insulin-like growth factor-binding protein 6
ENHVVLASPEETR	Q9CZT5	3015.8	ND	3.1179	3.6877	ND	ND	ND	4.9879	5.4073	4.3202	7.6231	7.4481	7.2731	6.0624	7.616	7.3129	5.4378	10.251	11.039	6.1026	4.7228	5.2302	3.8552	5.1611	6.7065	5.3824	7.7688	6.9648	6.4188	7.2288	4.5724	5.5338	5.6551	8.0095	5.3841	4.6825	5.7877	8.1411	7.1384	5.1125	6.4004	6.2743	6.1341	69762.1	Vasorin
ENIIDLTNANR	Q5FW60	951.39	ND	ND	ND	ND	0.89975	ND	1.223	4.0392	2.7325	ND	ND	ND	2.9619	4.7888	4.7236	ND	ND	ND	ND	ND	ND	ND	ND	ND	ND	ND	ND	ND	ND	ND	ND	ND	1.2482	ND	ND	ND	0.89458	ND	ND	ND	ND	ND	18895.2	Major urinary protein 20
EPALLELEGK	P40124	2971.1	ND	ND	ND	ND	ND	ND	ND	ND	ND	ND	ND	ND	ND	ND	ND	ND	ND	ND	ND	ND	ND	ND	ND	ND	ND	ND	ND	ND	ND	ND	ND	ND	ND	ND	ND	ND	ND	ND	ND	ND	ND	ND	51433.6	Adenylyl cyclase-associated protein 1
EPGEGATTYLVTSVLR	P01878	1595.3	15.457	8.5861	ND	126.99	50.301	60.212	ND	ND	ND	ND	ND	12.907	ND	ND	ND	ND	ND	ND	ND	ND	ND	ND	ND	ND	ND	ND	ND	ND	ND	ND	ND	ND	ND	ND	ND	ND	ND	ND	ND	ND	ND	ND	36875.9	Ig alpha chain C region
EQAEAEVASLNR	P21107	5939	5.6716	11.472	ND	ND	ND	ND	ND	ND	ND	ND	ND	ND	ND	ND	ND	ND	8.4862	7.2151	ND	ND	ND	ND	ND	ND	ND	ND	ND	ND	ND	ND	ND	ND	ND	ND	ND	ND	ND	ND	ND	ND	ND	ND	28889.4	Tropomyosin alpha-3 chain
EQIIYGK	O08689	1711	ND	2.2876	2.0125	ND	ND	ND	2.3956	3.8336	4.2844	3.1814	3.5434	4.8578	5.527	3.5683	5.3036	3.6911	3.6875	2.884	ND	ND	ND	3.5069	3.6045	2.3099	4.3644	3.9442	5.8467	ND	3.1949	2.7994	2.2337	2.8253	3.0706	2.4062	ND	ND	2.476	ND	3.215	ND	3.0043	3.0191	12407.2	Growth/differentiation factor 8
ESFQEFFGR	P05367	20096	19.983	31.688	49.277	252.65	1832	82.31	1051.7	365.84	445.91	ND	ND	ND	ND	ND	ND	ND	ND	ND	ND	ND	ND	ND	ND	ND	ND	ND	ND	ND	ND	ND	4719.4	4228.9	ND	ND	ND	ND	ND	20.515	ND	ND	ND	ND	11605.6	Serum amyloid A-2 protein [Cleaved into: Amyloid protein A]
ESGIDLADSNQR	P35917	52923	ND	ND	ND	ND	ND	ND	ND	ND	ND	ND	ND	ND	ND	ND	ND	ND	ND	ND	ND	ND	ND	ND	ND	ND	ND	ND	ND	ND	ND	ND	ND	ND	ND	ND	ND	ND	ND	ND	ND	ND	ND	ND	150511	Vascular endothelial growth factor receptor 3
ETGQGYQR	Q9Z1R3	81129	344.48	256.25	299.88	334.29	459.12	247.52	610.54	649.67	621.47	1082.2	1180	741.5	702.86	1067.5	1148.4	774.01	1522.8	1234.5	1465.7	915.92	1318.7	934.47	1492.3	1795	1979.8	2262.1	2018.9	1422.9	1416.8	961.47	1007	749.56	1683.1	697.41	901.79	814.4	717.95	669.18	571.02	468.92	562.37	676.44	21273.3	Apolipoprotein M
ETVVTSTTEPSR	O08795	8000.3	ND	ND	ND	ND	ND	ND	ND	ND	ND	ND	ND	ND	ND	ND	ND	ND	10.781	ND	ND	ND	ND	ND	ND	ND	ND	ND	ND	ND	ND	ND	ND	ND	ND	ND	ND	ND	ND	ND	ND	ND	ND	ND	57185.6	Glucosidase 2 subunit beta
EVATAIR	P25444	7737	ND	ND	ND	ND	ND	ND	ND	ND	ND	ND	ND	ND	ND	ND	ND	ND	ND	ND	ND	ND	ND	ND	ND	ND	ND	ND	ND	ND	ND	ND	ND	ND	ND	ND	ND	ND	ND	ND	ND	ND	ND	ND	31100.1	40S ribosomal protein S2
EVSFDVELPK	Q61704	16501	361.13	872.7	692.03	994.52	1528.5	543.95	436.79	340.46	341.9	451.67	406.58	670.11	481.54	582.54	441.53	394.71	612.39	570.64	707.46	508.1	663.87	388.22	566.22	662.28	895.56	1231.2	1149.9	423.73	686.73	535.63	1389	1486.4	764.03	613.94	666.35	696.24	1308.3	1559.1	838.35	735.14	797.72	852.59	68909.6	Inter-alpha-trypsin inhibitor heavy chain H3
EVSTYIK	P10126	1776.2	6.3083	18.111	ND	ND	1.9006	1.9701	2.3866	3.6461	2.583	4.5385	3.947	3.4811	2.4899	2.1234	2.6242	2.3625	3.9169	12.335	4.6233	6.7246	3.9237	ND	ND	2.2444	4.0264	2.0971	2.0645	3.0605	3.3067	2.0446	4.9296	4.385	2.8605	ND	2.2149	6.2857	4.1971	7.0205	2.9633	3.6526	2.6535	4.4623	49982.6	Elongation factor 1-alpha 1
EVVQNFAK	Q9CQI6	6850.3	ND	10.678	ND	ND	ND	ND	ND	ND	ND	ND	ND	ND	ND	ND	ND	ND	ND	ND	ND	ND	ND	ND	ND	ND	ND	ND	ND	ND	ND	ND	ND	ND	ND	ND	ND	ND	ND	ND	ND	ND	ND	ND	15812.7	Coactosin-like protein
EVYFAER	P63254	7299	ND	ND	ND	ND	ND	ND	ND	ND	ND	ND	ND	ND	ND	ND	ND	ND	ND	ND	ND	ND	ND	ND	ND	ND	ND	ND	ND	ND	ND	7.1298	ND	ND	ND	ND	7.2573	ND	ND	ND	ND	ND	ND	ND	8418.62	Cysteine-rich protein 1
EYLIAGK	P25785	1269.3	2.7972	5.1114	5.3515	9.7541	7.2939	4.4245	6.4673	4.4973	4.3027	7.9869	11.212	31.384	7.8336	8.5854	7.8993	6.9059	13.251	16.371	9.6967	4.9486	6.031	5.5779	7.934	12.178	7.6525	13.285	10.126	6.0394	9.2377	5.7817	5.009	3.6957	7.8467	5.5252	5.3288	6.8065	29.215	6.2221	7.4485	29.098	9.9826	9.1949	21726	Metalloproteinase inhibitor 2
FAAATGATPIAGR	P14206	8984.2	ND	ND	ND	ND	ND	ND	ND	ND	ND	ND	ND	ND	ND	ND	ND	ND	ND	ND	ND	ND	ND	ND	ND	ND	ND	ND	ND	ND	ND	ND	ND	ND	ND	ND	ND	ND	ND	ND	ND	ND	ND	ND	32706.9	40S ribosomal protein SA
FAHYVITSQVVNNADK	Q61702	3705.8	180.75	291.47	255.28	374.97	426.46	262.21	255.77	205.07	257.75	398.48	395.85	596.34	463.61	415.74	370.46	346.63	627.12	503.32	627.56	468.71	541.57	335.41	544.72	683.11	578.49	724.75	695.41	391.28	403.53	354.86	418.81	395.45	639.3	380.46	384.58	427.81	567.16	432.19	448.29	399.42	540.85	477.15	71432.3	Inter-alpha-trypsin inhibitor heavy chain H1
FDGLNSLTYK	P15535	479.17	3.4148	3.4073	3.2343	3.2357	3.2193	3.2113	4.5149	6.4796	4.9059	4.937	4.9708	3.926	4.9352	4.7525	5.0125	3.6384	4.7665	5.0619	3.7838	3.3385	4.7566	4.296	4.1139	3.8834	4.5001	4.6302	5.9324	5.293	5.3283	4.9277	5.538	5.4724	4.6619	4.2024	4.8161	4.2067	4.4693	5.5397	4.2581	3.2353	3.2118	4.6204	44411.1	Beta-1,4-galactosyltransferase 1 [Cleaved into: Processed beta-1,4-galactosyltransferase 1]
FESEFPQISK	Q9ESB3	2803.6	418.39	568.68	595.95	767.99	830.1	446.84	557.66	387.99	563.72	927.61	563.15	768.37	644.69	834.85	823.8	763.57	1503.4	1136.5	1332	869.81	1075.5	696.85	1286	1454.1	1268.3	1555.9	1662.4	976.43	1011.4	733.98	540.77	782.2	1085.3	636.25	805.72	581.84	1030	982.92	958.19	875.94	1126.1	1046.2	57238.4	Histidine-rich glycoprotein
FGHSYIPR	O08710	32101	ND	ND	ND	ND	ND	ND	ND	ND	ND	ND	ND	ND	ND	ND	ND	ND	ND	ND	ND	ND	ND	ND	ND	ND	ND	ND	ND	ND	ND	ND	ND	ND	ND	ND	ND	ND	ND	ND	ND	ND	ND	ND	302414	Thyroglobulin
FGTVDFLGDPR	Q8VCC2	15716	ND	ND	ND	ND	ND	ND	ND	ND	ND	ND	ND	ND	ND	ND	ND	ND	ND	ND	ND	ND	ND	ND	ND	ND	ND	ND	ND	ND	ND	ND	ND	ND	ND	ND	ND	ND	ND	ND	ND	ND	ND	ND	60802.5	Liver carboxylesterase 1
FHPLHAK	P47878	38393	ND	ND	ND	ND	ND	ND	ND	ND	ND	ND	ND	ND	ND	ND	ND	ND	ND	ND	ND	ND	ND	ND	ND	ND	ND	ND	ND	ND	ND	ND	ND	ND	ND	ND	ND	ND	ND	ND	ND	ND	ND	ND	28882.5	Insulin-like growth factor-binding protein 3
FIGEGAR	P62196	10053	ND	ND	ND	ND	ND	ND	ND	ND	ND	ND	ND	ND	ND	ND	ND	ND	ND	ND	ND	ND	ND	ND	ND	ND	ND	ND	ND	ND	ND	ND	ND	ND	ND	ND	ND	ND	ND	ND	ND	ND	ND	ND	45494.8	26S protease regulatory subunit 8
FLEEHPGGEEVLR	P56395	1486	ND	ND	ND	ND	ND	ND	ND	1.8922	ND	ND	ND	ND	ND	ND	ND	ND	ND	ND	ND	ND	ND	ND	ND	ND	ND	ND	ND	ND	ND	ND	ND	ND	ND	ND	ND	ND	ND	ND	ND	ND	ND	ND	15109.8	Cytochrome b5
FLFQVSR	Q8VCG4	2492.9	251.55	224.4	284.67	142.04	259.61	116.5	441.56	655.16	597.55	367.68	372.17	365.18	776.79	988.29	941.27	211.24	231.64	250.61	1046.8	662.74	1063.3	176.63	281.58	240.75	1199.5	1602.2	1285.1	222.97	261.54	205.14	756.5	667.42	997.48	159.76	181.84	229.04	1027.8	973.83	807.35	167.43	162.47	134.67	20487.5	Complement component C8 gamma chain
FNSVVTNPQGHYNPSTGK	Q02105	21586	457.59	426.06	374.22	794.83	827.21	641.96	201.87	85.302	71.492	432.17	411.15	320.47	457.19	226.72	42.586	61.169	456.21	353.93	308.15	168.08	335.95	127.46	323.08	592.91	555.06	805.89	696.94	276.22	508.31	342	123.93	167.41	176.15	32.782	166.83	67.523	326.96	252.78	307.2	206.15	230.4	222.51	22955.8	Complement C1q subcomponent subunit C
FPELSLK	Q8VDK1	6305.9	ND	ND	ND	ND	13.43	ND	ND	ND	ND	ND	ND	ND	ND	ND	ND	ND	ND	ND	ND	ND	ND	ND	ND	ND	ND	ND	ND	7.2597	ND	ND	ND	ND	ND	ND	ND	ND	ND	ND	ND	ND	ND	ND	35705.1	Nitrilase homolog 1
FQEGQEEER	Q8BH61	7028.3	70.018	55.358	58.238	55.789	114.06	43.21	78.68	80.181	118.85	203.75	214.85	270.74	77.72	66.644	26.431	89.573	188.06	165.95	47.71	171.53	14.057	117.9	226.32	180.12	46.486	327.2	219.83	17.246	63.095	17.487	78.318	59.105	250.05	184.68	60.846	199.49	58.883	ND	59.059	125.9	126.31	30.753	79229.9	Coagulation factor XIII A chain
FQIATVTEK	P99026	2487.7	18.525	24.727	17.175	16.817	17.961	9.4653	25.636	24.703	26.204	33.475	26.798	40.544	25.247	20.174	23.156	22.444	36.539	33.34	29.565	16.193	17.647	13.723	24.799	21.529	42.259	43.941	38.626	32.782	34.416	23.013	26.698	19.289	29.393	18.3	28.057	22.217	30.197	31.333	22.444	31.638	29.757	27.78	24361.8	Proteasome subunit beta type-4
FSAEFDFR	Q08761	4958.2	19.267	18.124	13.824	16.152	18.825	15.155	24.065	26.072	22.267	15.85	19.891	20.752	26.875	22.2	24.173	16.067	20.245	18.266	21.117	14.095	29.135	19.053	18.693	21.587	24.692	20.583	22.644	22.131	18.268	21.382	34.55	35.856	25.751	20.369	22.184	20.656	21.377	24.36	20.49	14.689	16.493	18.02	70224.7	Vitamin K-dependent protein S
FSGLPDTLLPQEPSQR	Q8R2Z0	1063.1	ND	ND	ND	ND	ND	ND	ND	ND	ND	ND	ND	ND	ND	ND	ND	ND	ND	ND	ND	ND	ND	ND	ND	ND	ND	ND	ND	ND	ND	ND	ND	ND	ND	ND	ND	ND	ND	ND	ND	ND	ND	ND	31082.4	Adipolin [Cleaved into: Adipolin fC1QTNF12 (full-length form); Adipolin gC1QTNF12 (cleaved form)]
FSGSGSGTAFTLR	P01630	10183	71.776	84.021	49.517	384.94	232.73	781.9	15.13	12.69	19.889	41.262	34.063	98.045	30.263	43.14	27.209	20.437	83.936	86.413	61.515	18.317	32.967	ND	109.17	20.163	84.627	134.13	124.24	96.708	120.33	72.211	ND	ND	ND	ND	ND	ND	50.137	18.671	36.354	63.617	55.118	73.935	12496.2	Ig kappa chain V-II region 7S34.1
FSGSGSGTDFTLK	P01631	12180	266.21	191.08	120.18	816.44	424.56	643.35	39.297	71.978	49.013	113.25	85.856	164.52	190.88	167.22	178.1	101.1	209.77	208.89	75.063	61.72	131.45	55.209	149.77	112.72	149.22	235.15	194.02	216.97	175.16	210.03	ND	ND	ND	ND	ND	ND	118	122.69	117	111.92	124.44	171.54	12272.9	Ig kappa chain V-II region 26-10
FSGSGSGTQFSLK	P01636	1674.7	213.95	118.02	79.46	1048	547.54	803.61	12.987	28.413	27.523	108.51	54.156	121.7	49.732	229.59	250.42	67.038	338.97	142.24	45.248	26.618	51.509	29.243	36.064	63.522	111.83	221.62	89.681	142.47	90.689	80.457	ND	ND	ND	ND	ND	ND	56.314	73.129	144.25	71.345	117.41	67.751	12030.4	Ig kappa chain V-V region MOPC 149
FSISTDYNLK	Q03734	2603	74.822	65.899	116.12	207.24	346.1	144.04	261.64	252.55	332.99	178.63	241.66	91.873	29.951	43.95	24.557	200.49	340.7	87.682	3.091	ND	2.9166	138.31	129.57	140.95	ND	ND	8.341	150.13	125.94	50.719	291.12	181.07	ND	11.157	9.9265	203.21	9.519	5.5905	6.3349	171.87	176.66	198.19	45073.6	Serine protease inhibitor A3M
FSISTDYSLK	P29621	2770.3	3.9494	3.7481	4.403	3.229	10.444	3.3893	8.3661	7.6656	8.2005	5.9481	8.124	8.1233	6.7807	6.9575	5.6069	4.6382	8.7422	5.4516	11.49	4.3509	8.5434	10.819	9.3428	13.053	7.8705	8.2663	6.5166	9.606	5.8853	6.6289	18.685	17.863	16.081	9.8945	12.08	13.749	19.431	18.428	21.731	14.322	16.335	13.373	44549.2	Serine protease inhibitor A3C
FSSSGSGTDFTLR	P03976	478.08	39.259	44.358	18.995	ULOQ	73.63	ULOQ	9.0141	9.4216	7.0115	16.803	11.67	16.042	12.781	22.075	23.684	36.142	17.86	30.8	10.427	5.5728	8.8299	7.6129	16.445	13.808	21.293	42.303	22.373	24.755	21.784	17.992	ND	ND	ND	ND	ND	ND	18.52	15.028	22.156	12.888	18.587	43.532	12390	Ig kappa chain V-II region 17S29.1
FTAVIHAVTPLVSQSQPVLK	P97464	9604.8	ND	ND	ND	ND	ND	ND	ND	ND	ND	ND	ND	ND	ND	ND	ND	ND	ND	ND	ND	ND	ND	ND	ND	ND	ND	ND	ND	ND	ND	ND	ND	ND	ND	ND	ND	ND	ND	ND	ND	ND	ND	ND	86307.8	Exostosin-1
FTGLQYLR	P51885	11966	97.351	108.02	112.48	99.975	159.76	104.09	195.21	162.42	176.58	328.05	337.62	488.68	297.37	277.64	303.12	198.77	367.42	404.03	276.16	167.99	222.38	196.27	297.99	340.19	292.07	420.02	361.32	295	314.37	242.54	159.11	146.68	323.97	235.36	173.18	235.5	473.93	350.34	429.3	373.29	425.47	447.66	36543.9	Lumican
FTIGDHSR	O88342	4612.1	5.5461	11.095	ND	ND	ND	ND	ND	5.2681	ND	ND	ND	ND	4.5816	ND	4.591	ND	4.9459	5.5312	5.0398	ND	ND	ND	ND	ND	ND	ND	ND	ND	4.3463	ND	ND	ND	ND	ND	ND	ND	ND	ND	ND	ND	ND	ND	66406.7	WD repeat-containing protein 1
FTPFILGK	P52793	4655.5	ND	ND	ND	ND	ND	ND	ND	ND	ND	ND	ND	ND	ND	ND	ND	ND	ND	ND	ND	ND	ND	ND	ND	ND	ND	ND	ND	ND	ND	ND	ND	ND	ND	ND	ND	ND	ND	ND	ND	ND	ND	ND	21981.9	Ephrin-A1 [Cleaved into: Ephrin-A1, secreted form]
FTTDLDSPR	Q80YX1	3829.4	5.5026	ND	ND	4.4736	ND	ND	7.0081	ND	ND	ND	7.3331	7.1083	3.9446	5.0497	5.6498	ND	7.5485	8.3693	4.6819	ND	4.4217	6.6702	8.9549	7.7734	7.3688	7.7523	6.7653	7.0373	9.4026	5.0494	5.7444	6.56	5.4048	5.9889	4.1355	4.4199	9.5992	8.037	5.6162	6.9819	8.1641	ND	229507	Tenascin
FVFGTTPEDILR	P35441	17555	32.208	52.522	ND	ND	ND	ND	ND	ND	ND	ND	ND	ND	17.878	26.659	42.904	ND	24.617	27.158	48.021	19.7	88.057	ND	ND	34.077	61.041	ND	ND	61.132	22.572	39.135	19.163	43.039	ND	ND	48.485	ND	ND	102.75	ND	ND	ND	29.536	127676	Thrombospondin-1
FVGDADLER	P30999	1615.6	ND	ND	ND	ND	ND	ND	ND	ND	ND	ND	ND	ND	ND	ND	ND	ND	ND	ND	ND	ND	ND	ND	ND	ND	ND	ND	ND	ND	ND	ND	ND	ND	ND	ND	ND	ND	ND	ND	ND	ND	ND	ND	104925	Catenin delta-1
FVTGLDIGPK	Q62469	24829	ND	ND	ND	ND	ND	ND	ND	ND	ND	ND	ND	ND	ND	ND	ND	ND	ND	ND	ND	ND	ND	ND	ND	ND	ND	ND	ND	ND	ND	ND	ND	ND	ND	ND	ND	ND	ND	ND	ND	ND	ND	ND	126350	Integrin alpha-2
FVYVADVTAK	Q62087	3219.4	ND	ND	ND	ND	ND	ND	ND	ND	ND	ND	ND	ND	ND	ND	ND	ND	ND	ND	ND	ND	ND	ND	ND	ND	ND	ND	ND	ND	ND	ND	ND	ND	ND	ND	ND	ND	ND	ND	ND	ND	ND	ND	39220	Serum paraoxonase/lactonase 3
FYSDNSVQR	P98063	10634	ND	ND	ND	ND	ND	ND	ND	ND	ND	ND	ND	ND	ND	ND	ND	ND	ND	ND	ND	ND	ND	ND	ND	ND	ND	ND	ND	ND	ND	ND	ND	ND	ND	ND	ND	ND	ND	ND	ND	ND	ND	ND	98000.6	Bone morphogenetic protein 1
GANEDELSPETSPYVK	Q64739	49913	ND	ND	ND	ND	ND	ND	ND	ND	ND	ND	ND	ND	ND	ND	ND	ND	ND	ND	ND	ND	ND	ND	ND	ND	ND	ND	ND	ND	ND	ND	ND	ND	ND	ND	ND	ND	ND	ND	ND	ND	ND	ND	168543	Collagen alpha-2(XI) chain
GAPFEVK	P31230	5776.1	ND	ND	ND	ND	ND	ND	ND	ND	ND	ND	ND	ND	ND	ND	ND	ND	ND	ND	ND	ND	ND	ND	ND	ND	ND	ND	ND	ND	ND	ND	ND	ND	ND	ND	ND	ND	ND	ND	ND	ND	ND	ND	33866.1	Aminoacyl tRNA synthase complex-interacting multifunctional protein 1 [Cleaved into: Endothelial monocyte-activating polypeptide 2]
GDLGIEIPAEK	P53657	3035	24.937	36.709	13.484	21.345	19.201	8.2771	36.022	48.284	65.169	40.461	33.544	53.298	27.192	30.958	28.845	21.621	41.252	47.417	28.292	20.638	22.69	14.914	18.15	27.098	33.624	87.334	52.141	35.848	46.66	20.793	30.638	21.977	30.382	18.836	22.787	28.433	34.325	37.326	25.909	25.341	29.719	30.329	62308.7	Pyruvate kinase PKLR
GDLGPFSR	Q9QUR7	1654.9	ND	1.6843	1.7118	3.7319	4.8883	1.9748	2.6639	1.9814	2.7518	4.4445	5.7101	7.0063	3.3005	4.0933	3.7329	3.1737	8.4977	7.7148	10.145	5.5275	9.7235	4.8547	7.6499	11.701	9.9296	10.262	7.5055	5.8928	6.1692	3.7192	6.9058	4.9878	11.559	5.5647	4.1536	7.2552	7.5433	10.031	7.2002	9.2059	8.4453	12.149	18370.5	Peptidyl-prolyl cis-trans isomerase NIMA-interacting 1
GDNQSPIELHTK	P16015	2912.8	ND	ND	ND	ND	ND	ND	ND	3.3372	ND	ND	ND	ND	ND	ND	ND	ND	ND	12.609	5.6787	4.9328	3.6683	ND	ND	3.1613	3.2508	ND	ND	ND	ND	6.5434	4.2556	ND	ND	ND	3.3266	16.268	ND	6.23	3.1813	3.0197	ND	ND	29235.1	Carbonic anhydrase 3
GDSLAYGLR	P10923	1086.5	2.8955	3.9773	3.5473	5.9076	7.3457	3.4081	14.929	10.409	7.5917	5.1055	6.6941	7.9642	7.6609	8.3121	7.0679	5.4947	7.7641	9.0239	5.862	3.2708	6.8235	2.2496	2.7139	5.2967	7.8068	8.5239	7.6728	4.2378	8.9126	3.8592	14.702	16.977	8.2326	4.2486	3.0423	4.0363	5.6414	8.9202	4.3334	3.0372	4.1501	4.1185	30746.3	Osteopontin
GEDFPANNIVK	Q9CY50	5865.5	ND	ND	ND	ND	ND	ND	ND	ND	ND	ND	ND	ND	ND	ND	ND	ND	ND	ND	ND	ND	ND	ND	ND	ND	ND	ND	ND	ND	ND	ND	ND	ND	ND	ND	ND	ND	ND	ND	ND	ND	ND	ND	29688.9	Translocon-associated protein subunit alpha
GEEILSR	P13597	4461.9	11.383	15.38	13.511	15.868	16.904	9.3569	13.027	12.43	15.338	20.083	18.345	23.009	16.986	16.577	16.666	13.621	27.342	22.12	14.012	10.884	13.457	9.0596	14.07	16.934	16.222	22.514	18.929	14.917	16.045	11.971	12.058	12.571	12.777	11.362	9.8548	13.824	11.958	10.91	11.715	15.834	16.385	15.062	56159.9	Intercellular adhesion molecule 1
GESLGIK	P97315	3075.3	ND	ND	ND	ND	ND	ND	ND	ND	ND	ND	ND	ND	ND	ND	ND	ND	ND	ND	ND	ND	ND	ND	ND	ND	ND	ND	ND	ND	ND	ND	ND	ND	ND	ND	ND	ND	ND	ND	ND	ND	ND	ND	20583.4	Cysteine and glycine-rich protein 1
GETAVPGAPETLR	Q8CHP8	10759	ND	ND	ND	ND	24.25	ND	ND	ND	ND	ND	ND	ND	ND	ND	ND	ND	ND	ND	ND	ND	ND	ND	ND	ND	ND	ND	ND	14.647	ND	ND	ND	ND	ND	ND	ND	ND	ND	ND	ND	ND	ND	ND	34540.7	Phosphoglycolate phosphatase
GETHEEVHSVLHFR	P49182	17323	87.78	76.626	90.033	82.724	99.286	59.356	130.43	103.44	143.92	178.65	179.84	173.53	168.18	197.43	198.12	155.85	244.16	267.52	329.23	190.27	268.58	124.35	219.35	275.2	240.32	277.32	286.52	163.46	178.16	120.07	211.67	183.14	313.35	140.37	168.04	170.94	311.28	241.8	201.74	262.82	250.22	250.89	52036.6	Heparin cofactor 2
GFPNVVTSAITLPNIR	Q9JM99	3532.6	6.3882	8.6165	6.9015	15.856	36.817	7.693	7.2538	5.473	5.3446	4.7506	5.3694	3.5476	ND	3.9461	ND	4.6326	5.1538	5.4503	5.2665	ND	4.6327	5.2839	6.4168	5.5726	4.0426	4.2668	5.9558	6.9165	7.6772	7.0123	58.139	43.92	4.0441	5.0705	7.5476	8.4918	5.164	9.5146	ND	4.0295	4.4066	4.1794	113377	Proteoglycan 4 [Cleaved into: Proteoglycan 4 C-terminal part]
GFSGLDGAK	P11087	10850	ND	ND	ND	ND	ND	ND	ND	ND	ND	10.636	11.159	11.626	ND	12.848	12.862	ND	16.66	16.144	ND	ND	ND	ND	ND	ND	ND	17.653	ND	ND	14.474	ND	ND	ND	ND	ND	ND	ND	14.956	12.271	ND	ND	ND	ND	94911	Collagen alpha-1(I) chain
GFYFNKPTGYGSSIR	P05017	5771.6	8.01	6.04	5.9278	ND	6.4399	7.2197	12.886	14.19	13.571	18.062	17.787	14.407	10.5	14.744	13.833	15.118	16.624	17.863	21.134	18.495	36.009	26.152	22.927	26.767	16.339	17.062	17.287	20.475	20.112	17.151	24.98	18.639	19.408	21.596	22.826	21.172	19.902	19.107	22.173	19.443	17.766	18.939	7676.88	Insulin-like growth factor I
GFYFSRPSSR	P09535	1005.2	ND	ND	ND	ND	1.1378	ND	1.0136	1.1432	0.98421	1.1592	1.2197	1.0344	ND	ND	ND	1.0868	1.1141	1.0875	ND	ND	0.97162	0.96484	1.0922	ND	0.99783	1.345	1.0998	1.3038	1.3825	1.256	0.99386	ND	ND	1.4037	1.0948	1.3228	ND	ND	1.2229	1.0718	1.017	1.0066	7391.3	Insulin-like growth factor II [Cleaved into: Insulin-like growth factor II; Preptin]
GFYYSLK	Q9D1H9	3318.2	5.9579	ND	3.8209	4.52	5.4267	5.8173	16.312	5.732	7.9679	9.944	8.9429	16.999	12.135	8.8049	12.501	4.785	11.235	ND	7.2112	3.7462	5.1571	7.7727	10.654	8.5885	12.361	25.81	16.836	8.4051	10.941	6.1974	5.1752	4.8191	10.598	5.1861	4.3701	5.115	29.8	18.672	21.092	13.955	12.276	16.317	26619.6	Microfibril-associated glycoprotein 4
GGAGPPGPEGGK	P08121	33665	ND	ND	ND	ND	ND	ND	ND	ND	ND	ND	ND	ND	ND	ND	ND	ND	38.355	ND	ND	ND	ND	ND	ND	ND	ND	ND	ND	ND	ND	ND	ND	ND	ND	ND	ND	ND	ND	ND	ND	ND	ND	ND	95517.3	Collagen alpha-1(III) chain
GGPLGYQK	Q80T21	20066	ND	ND	ND	ND	ND	ND	ND	ND	ND	ND	ND	ND	ND	ND	ND	ND	ND	ND	ND	ND	ND	ND	ND	ND	ND	ND	ND	ND	ND	ND	ND	ND	ND	ND	ND	ND	ND	ND	ND	ND	ND	ND	110369	ADAMTS-like protein 4
GGTSEDITALAYK	Q8BH35	6236.3	249.91	243.91	328.24	151.12	264.13	127.92	499.02	691.05	702.86	426.54	398.81	428.02	992.43	1124.7	1180.8	207.88	299.56	254.21	1037.4	712.79	1107.3	181.15	297.26	241.27	1439.8	1748.5	1531.6	251.33	307.6	243.98	899.59	714.29	1283.2	171.6	191.58	235.49	1313.4	1099.8	1073.3	184.57	136.05	ND	60543.6	Complement component C8 beta chain
GHFGLFPANYVK	P49710	4243.8	ND	ND	ND	ND	ND	ND	ND	ND	ND	ND	ND	ND	ND	ND	ND	ND	ND	ND	ND	ND	ND	ND	ND	ND	ND	ND	ND	ND	ND	ND	ND	ND	ND	ND	ND	ND	ND	ND	ND	ND	ND	ND	54240.2	Hematopoietic lineage cell-specific protein
GIAGTPGPK	Q3U962	20714	ND	ND	ND	ND	ND	ND	ND	ND	ND	ND	ND	ND	ND	ND	ND	ND	ND	ND	ND	ND	ND	ND	ND	ND	ND	ND	ND	ND	ND	ND	ND	ND	ND	ND	ND	ND	ND	ND	ND	ND	ND	ND	112219	Collagen alpha-2(V) chain
GIHPTIISESFQK	P80315	1072.1	1.1246	1.7349	ND	ND	ND	ND	ND	ND	ND	ND	ND	ND	ND	ND	ND	ND	ND	ND	ND	ND	ND	ND	ND	ND	ND	ND	ND	ND	ND	ND	ND	ND	ND	ND	ND	ND	ND	ND	ND	ND	ND	ND	57935.2	T-complex protein 1 subunit delta
GIIDPTK	P63038	850.4	0.87917	1.2037	ND	ND	ND	ND	1.0199	ND	ND	ND	ND	ND	0.82421	ND	0.85989	ND	ND	ND	ND	ND	ND	ND	ND	ND	ND	ND	ND	ND	ND	ND	ND	ND	ND	ND	ND	ND	0.84968	0.84697	ND	ND	ND	ND	57925.8	60 kDa heat shock protein, mitochondrial
GIQNDLTK	Q63918	42943	ND	ND	ND	ND	ND	ND	ND	ND	ND	ND	ND	ND	ND	ND	ND	ND	51.034	ND	ND	ND	ND	ND	ND	ND	ND	ND	ND	ND	ND	ND	ND	ND	ND	ND	ND	ND	ND	ND	ND	ND	ND	ND	46632.7	Caveolae-associated protein 2
GITSLPAPAVR	Q01102	521.98	3.5217	3.7398	1.3402	2.2523	1.5631	1.8541	3.4045	2.2273	2.1528	1.5615	2.0088	1.7454	2.382	1.8384	1.8311	1.3763	1.4188	1.6897	ND	ND	0.80824	0.82646	1.0395	0.84939	2.0403	1.9876	2.3839	2.0845	2.7133	2.4092	3.5672	2.629	1.3647	1.3273	1.5604	1.6545	1.2595	1.9956	1.0183	1.2027	1.1605	1.4069	78717.5	P-selectin
GIVQYLQK	Q9EQH2	29130	ND	ND	ND	ND	ND	ND	ND	ND	ND	ND	ND	ND	ND	ND	ND	ND	ND	ND	ND	ND	ND	ND	ND	ND	ND	ND	ND	ND	ND	ND	ND	ND	ND	ND	ND	ND	ND	ND	ND	ND	ND	ND	106599	Endoplasmic reticulum aminopeptidase 1
GLDFEAK	P09803	13690	ND	ND	ND	ND	ND	ND	ND	ND	ND	ND	ND	ND	13.857	ND	ND	ND	ND	ND	ND	ND	ND	ND	ND	ND	ND	ND	ND	ND	ND	ND	15.326	ND	17.917	14.694	14.425	15.881	ND	ND	ND	ND	ND	ND	80317.4	Cadherin-1 [Cleaved into: E-Cad/CTF1; E-Cad/CTF2; E-Cad/CTF3]
GLGEISAATEFK	P13595	1067.8	4.2258	5.2615	4.7854	6	9.779	4.2966	8.9545	5.9138	9.2821	15.394	15.191	22.158	12.255	10.48	11.684	13.646	21.534	20.702	10.645	7.6015	7.9777	6.8795	9.9562	13.538	18.502	19.009	19.908	15.652	15.791	12.643	5.6457	6.8341	11.555	11.693	13.457	13.809	10.983	8.5441	10.925	14.146	15.851	14.774	117233	Neural cell adhesion molecule 1
GLGTDEDSILNLLTSR	P48036	12340	ND	ND	ND	ND	ND	ND	ND	ND	ND	ND	ND	ND	ND	ND	ND	ND	ND	ND	ND	ND	ND	ND	ND	ND	ND	ND	ND	ND	ND	ND	ND	ND	ND	ND	ND	ND	ND	ND	ND	ND	ND	ND	35621.2	Annexin A5
GLPNVQR	O88844	6877	ND	ND	ND	ND	7.7035	ND	ND	ND	ND	ND	ND	ND	ND	ND	ND	ND	ND	ND	ND	ND	ND	ND	ND	ND	ND	ND	ND	ND	ND	ND	ND	ND	ND	ND	ND	ND	ND	ND	ND	ND	ND	ND	46543.2	Isocitrate dehydrogenase [NADP] cytoplasmic
GLSLYAK	Q60590	12248	1782.2	1742.9	1847.8	1495.7	3440.1	1302.3	2061.4	1718.9	1509.4	1224.2	936.53	516.07	1047.6	1568.5	1295.6	984.73	1080	1065.5	1110.7	597.75	1258.5	1029.8	1140.5	1302.2	1327.4	1379.2	1502.6	1328.9	1126	1115.3	5665.9	4355.8	1522.4	907.13	889.39	1080.3	1282.5	2351.3	772.88	710.16	754.92	936.4	21934.8	Alpha-1-acid glycoprotein 1
GLVDAGYEVDK	Q9D7Q1	732.26	ND	ND	ND	ND	ND	ND	0.7474	0.79858	ND	0.85028	0.80285	0.84878	0.98343	ND	ND	0.88585	0.99459	0.80536	ND	ND	ND	ND	0.85485	ND	0.87528	0.76975	0.84293	0.95188	0.92853	1.4934	ND	ND	ND	ND	ND	ND	0.87769	0.99512	0.81462	0.75426	0.83858	0.80299	48849.9	Chitotriosidase-1
GNYDAAQR	P05366	22361	35.024	62.539	84.752	377.26	2694.3	94.533	989.7	410.8	511.69	ND	ND	ND	ND	60.554	39.297	ND	29.108	ND	ND	ND	ND	ND	ND	ND	ND	31.174	64.504	ND	ND	ND	5311.2	4475.2	38.42	ND	ND	44.591	23.732	50.767	ND	ND	ND	ND	11753.7	Serum amyloid A-1 protein
GPAENSEHQLTPR	Q3U108	1254.2	ND	ND	ND	ND	ND	ND	ND	ND	ND	ND	ND	ND	ND	ND	ND	ND	ND	ND	ND	ND	ND	ND	ND	ND	ND	ND	ND	ND	ND	ND	ND	ND	ND	ND	ND	ND	ND	ND	ND	ND	ND	ND	63898.5	AT-rich interactive domain-containing protein 5A
GPDSVFLIK	Q91X72	11368	2711.3	2696.7	4793	5138.1	8358.3	3718.8	3399.2	1988.7	2444.1	2305.4	2750.5	1750.7	2703.3	3829.9	3433.8	2156.7	2777.2	2679.2	3694.7	3044.1	1037.5	1521.3	3145.1	3567.6	1421.5	2562.5	2435.6	1969.8	2420.1	1202.4	10960	9096	4264.1	3373.1	2460.5	3078.3	6341.2	10126	1970.6	2284.4	1982.5	2395.2	48936.8	Hemopexin
GSEYFGNGR	P00688	6269.3	ND	ND	ND	ND	ND	ND	6.9256	ND	ND	8.5984	ND	8.976	11.921	6.6047	9.3803	6.0405	15.495	10.028	6.343	ND	ND	ND	9.1354	10.082	ND	9.1679	8.2032	6.957	6.5073	ND	ND	ND	10.752	ND	ND	ND	11.453	ND	ND	6.5018	7.3911	8.4087	55595.1	Pancreatic alpha-amylase
GSGTAEVELK	P52480	3245.5	14.502	23.174	7.6783	13.263	13.083	5.9172	19.998	30.005	41.551	22.185	20.278	30.183	15.873	18.946	18.696	13.689	26.976	31.086	20.73	12.068	13.469	7.9251	13.434	17.734	17.198	53.925	33.732	17.9	25.661	13.373	16.647	12.122	18.56	12.495	15.935	19.308	20.489	20.976	14.471	15.471	17.173	19.906	57713.7	Pyruvate kinase PKM
GSSAGGLQHLVSIR	A2A8L5	692.93	ND	ND	ND	ND	ND	ND	ND	ND	ND	ND	ND	ND	ND	ND	ND	ND	ND	1.0604	ND	ND	ND	ND	ND	ND	ND	ND	ND	ND	0.73894	ND	ND	ND	ND	ND	ND	ND	ND	ND	ND	ND	ND	ND	208567	Receptor-type tyrosine-protein phosphatase F
GTLSVVAVYHAK	P01027	13564	1024.9	1695.1	1568.2	3028.1	4281	1874	2053.5	1214.9	1643.2	3235.1	3844.9	3655.3	1860.6	1516	1293.2	1834.4	3261.3	ND	2930.3	1930.2	2637.5	2471.3	4012.5	4299.9	2808.5	3350.1	3049.1	3073.5	3463.3	2438.3	2740.3	2617	2514.3	2282.5	2158.4	2247.6	2261.1	2269.6	1906	2835.4	3165.7	2615.9	184180	Complement C3 [Cleaved into: C3 beta chain; C3-beta-c; C3 alpha chain; C3a anaphylatoxin; Acylation stimulating protein; C3b alpha' chain; C3c alpha' chain fragment 1; C3dg fragment; C3g fragment; C3d fragment; C3f fragment; C3c alpha' chain fragment 2]
GTSLHSLR	Q80W65	2846.8	4.498	7.6987	5.8232	7.1369	17.234	7.8606	7.1499	4.465	2.8272	12.88	11.685	10.833	4.3455	5.1248	7.7673	6.3269	9.6932	9.2273	10.184	5.5333	7.1749	9.1233	10.333	11.991	7.2691	7.1849	7.1129	6.7667	9.3067	8.3806	6.3897	7.2457	4.7068	4.2687	5.3652	9.5963	13.51	9.0821	9.1577	10.618	8.0041	9.1235	57334.8	Proprotein convertase subtilisin/kexin type 9
GTTAVLTEK	P70195	7923.9	ND	ND	ND	ND	ND	ND	ND	ND	ND	ND	ND	ND	ND	ND	ND	ND	ND	ND	ND	ND	ND	ND	ND	ND	ND	ND	ND	ND	ND	ND	ND	ND	ND	ND	ND	ND	ND	ND	ND	ND	ND	ND	25252	Proteasome subunit beta type-7
GTVFSELPAR	O89103	2595.1	ND	ND	ND	ND	4.6379	ND	ND	ND	ND	ND	ND	ND	ND	ND	ND	ND	ND	ND	ND	ND	ND	ND	ND	ND	ND	ND	ND	ND	ND	ND	ND	ND	ND	ND	ND	ND	ND	ND	ND	ND	ND	ND	67171.8	Complement component C1q receptor
GVDSSVFEALPK	Q8QZR4	2673.4	3.7721	2.7308	3.3567	2.8126	3.8588	ND	4.8473	4.5301	4.5337	6.1995	6.0258	5.7379	5.7783	5.8516	6.8888	4.4876	7.9728	6.6594	7.4369	5.0894	5.2195	3.1018	5.1504	5.2403	8.7845	9.9963	8.6094	4.6621	5.5426	3.5832	7.344	5.9955	8.362	3.5882	3.7096	4.4241	8.3978	7.9565	6.5175	5.6488	5.8527	7.3358	28462.4	Out at first protein homolog
GVLFASGQNLAR	Q9CPY7	885.69	ND	1.0834	ND	ND	ND	ND	1.6965	1.5747	1.3853	1.1269	ND	1.4623	1.7073	1.1152	1.2987	0.97828	1.1664	1.0526	ND	ND	1.3628	ND	ND	ND	1.0436	1.1609	1.0536	1.1826	ND	ND	1.0667	1.0484	1.205	1.0495	1.3025	1.2361	ND	ND	ND	ND	ND	ND	56141.3	Cytosol aminopeptidase
GVSEPLLETDTGDK	O09159	5506.6	ND	ND	ND	ND	ND	ND	ND	ND	ND	ND	ND	ND	ND	ND	5.407	ND	9.3119	7.6621	ND	ND	ND	ND	5.7205	8.9671	6.0158	5.9333	ND	ND	ND	ND	ND	ND	ND	ND	ND	ND	ND	ND	ND	ND	ND	ND	109676	Lysosomal alpha-mannosidase
GVTIASGGVLPR	Q8CCK0	1337.8	ND	ND	ND	ND	ND	ND	ND	ND	ND	ND	ND	ND	ND	ND	ND	ND	ND	ND	ND	ND	ND	ND	ND	ND	ND	ND	ND	ND	ND	ND	ND	ND	ND	ND	ND	ND	ND	ND	ND	ND	ND	ND	40092.2	Core histone macro-H2A.2
GVVGPQGAR	Q01149	3065.6	ND	ND	ND	ND	ND	ND	ND	ND	ND	ND	ND	ND	ND	ND	ND	ND	4.568	4.0151	ND	ND	ND	ND	ND	ND	ND	4.1597	ND	ND	3.5663	ND	ND	ND	ND	ND	ND	ND	ND	ND	ND	ND	ND	ND	93527.3	Collagen alpha-2(I) chain
GVVPEDAVETLAGSLGTR	P51125	1848.9	ND	ND	ND	ND	ND	ND	ND	ND	ND	ND	ND	ND	ND	ND	ND	ND	ND	ND	ND	ND	ND	ND	ND	ND	ND	ND	ND	ND	ND	ND	ND	ND	ND	ND	ND	ND	ND	ND	ND	ND	ND	ND	84921.7	Calpastatin
HALSAGYR	Q9JII6	7873.6	ND	ND	ND	ND	ND	ND	ND	ND	ND	ND	ND	ND	ND	ND	ND	ND	ND	ND	ND	ND	ND	ND	ND	ND	ND	ND	ND	ND	ND	ND	ND	ND	ND	ND	ND	ND	ND	ND	ND	ND	ND	ND	36455.7	Alcohol dehydrogenase [NADP(+)]
HFGYTSYSVSNSVK	P10605	5978.9	ND	ND	ND	ND	ND	ND	6.4782	9.5061	9.99	7.3316	ND	7.2709	ND	ND	ND	ND	ND	ND	ND	ND	6.2626	ND	ND	ND	ND	ND	ND	ND	ND	ND	16.839	6.9271	8.2274	6.1592	ND	9.6377	ND	6.7194	ND	ND	ND	ND	27577.7	Cathepsin B [Cleaved into: Cathepsin B light chain; Cathepsin B heavy chain]
HHPDILGR	O08742	985.28	ND	ND	ND	ND	ND	ND	ND	ND	ND	ND	ND	ND	ND	10.352	ND	ND	ND	13.944	ND	ND	12.985	ND	ND	ND	12.29	ND	ND	ND	ND	5.1869	ND	7.8097	3.9052	ND	ND	ND	ND	ND	ND	5.2761	4.4857	14.663	61761.7	Platelet glycoprotein V
HIQLHDLDFQIR	Q61805	46204	ND	ND	ND	ND	48.731	ND	ND	ND	ND	ND	ND	ND	ND	ND	ND	ND	ND	ND	ND	ND	ND	ND	ND	ND	ND	ND	ND	ND	ND	ND	86.902	80.056	ND	ND	ND	ND	ND	ND	ND	ND	ND	ND	50684.6	Lipopolysaccharide-binding protein
HITIFSPEGR	Q9QUM9	3555.7	10.098	15.625	9.5589	11.017	10.218	6.0871	15.565	11.801	13.557	15.059	14.262	22.574	13.869	16.01	13.714	10.025	23.438	21.557	12.862	7.8825	7.4172	6.9431	10.542	11.791	23.21	26.614	24.415	16.871	20.428	12.682	12.368	11.629	15.232	11.243	14.441	15.766	15.886	15.729	12.943	15.571	17.692	18.708	27372.4	Proteasome subunit alpha type-6
HPTQLANSGLK	P16092	2564.5	ND	ND	ND	ND	ND	ND	ND	ND	ND	ND	ND	ND	ND	ND	ND	ND	ND	ND	ND	ND	ND	ND	ND	ND	ND	ND	ND	ND	ND	ND	ND	ND	ND	ND	ND	ND	ND	ND	ND	ND	ND	ND	89585	Fibroblast growth factor receptor 1
HQTVLDNTEGK	Q921I1	27445	5043.6	4463.7	5617.5	6316.8	10460	4744.8	5628.2	3738.5	4314.1	8705.7	10566	15212	7344.7	8402.2	8650.1	7814.2	12074	11471	16985	11046	13167	8686.5	15029	15042	13117	15861	14265	9360.9	12247	8519.4	7192.3	8576.4	11283	7744.6	11385	7005.3	18484	16375	15897	16583	13931	18315	74881.5	Serotransferrin
HSLVSFVVR	Q8BMS2	1710.6	ND	ND	ND	ND	ND	ND	ND	ND	ND	ND	ND	ND	ND	ND	ND	ND	ND	ND	ND	ND	ND	ND	ND	ND	ND	ND	ND	ND	ND	ND	ND	ND	ND	ND	ND	ND	ND	ND	ND	ND	ND	ND	33301.5	Spondin-2
HTNLGPLETK	Q8K182	8742.8	148.4	113.82	181.91	71.192	108.64	70.813	317.91	482.15	392.6	150.45	130.68	142.37	500.88	584.16	577.99	103.76	79.411	86.625	353.82	251.82	533.14	134.9	115.99	89.458	481.61	499.64	574.18	88.08	110.02	123.75	468.41	493.48	406.08	73.632	97.292	109.07	505.95	502.66	438.55	66.409	66.833	43.43	62709.3	Complement component C8 alpha chain
HTNLVPHGTEK	P28665	77175	1914.5	1812.5	2162.8	1341.8	1461.7	1242.7	4590.2	6261.7	6375.8	3186.2	3366.6	1997.4	3826.5	6094.7	5794	3194.1	3466.8	3018.2	5480.4	4684.4	8901.9	3854	3497.3	2796.5	9796.1	8451.2	8138.2	2407.4	4056.7	4184.2	5454.7	5518.7	8022.2	3427.6	3610.2	3981.8	7968.9	7242.3	8159.5	2933.9	3113.8	2113	162253	Murinoglobulin-1
HVFGQAVK	Q9WUM4	33323	ND	ND	ND	ND	ND	ND	ND	ND	ND	ND	ND	ND	ND	ND	ND	ND	ND	ND	ND	ND	ND	ND	ND	ND	ND	ND	ND	ND	ND	ND	ND	ND	ND	ND	ND	ND	ND	ND	ND	ND	ND	ND	53120.9	Coronin-1C
HVFGQPAK	O89053	9469.7	ND	ND	ND	ND	ND	ND	ND	ND	ND	ND	ND	ND	ND	ND	ND	ND	ND	ND	ND	ND	ND	ND	ND	ND	ND	ND	ND	ND	ND	ND	ND	ND	ND	ND	ND	ND	ND	ND	ND	ND	ND	ND	50858	Coronin-1A
HVPLIQPVEK	Q9QXC1	14472	663.43	956.19	1002.4	1285.7	1351.6	838.51	1014.2	929.91	1181.5	1564.1	1672.1	1676.5	1126.2	1481.9	1488	1357.5	2316.4	2097.6	3091.2	1662.6	2258.5	1452.5	2301.1	2854.9	2199.9	2728.7	2536.6	1651.3	2116.1	1442.4	1567.2	1436.5	2276	1471.9	1353.1	1732.4	1455.1	1534.4	1528.3	1217	1204.5	1224.5	40835.3	Fetuin-B
HVSPAGAAVGVPLSEDEAR	Q9CWJ9	1008.4	1.2463	2.0028	ND	ND	ND	ND	0.91176	2.1391	2.1908	2.466	2.5536	1.4241	0.99439	1.3199	2.4509	1.1411	2.0421	3.824	3.5353	2.5705	1.5162	1.036	1.447	2.2221	2.7547	3.218	1.6776	2.1806	2.492	1.3363	2.1241	1.5253	1.6015	0.94243	1.6445	3.7647	1.759	3.2768	2.243	1.5492	1.5444	1.7811	64217.4	Bifunctional purine biosynthesis protein PURH [Cleaved into: Bifunctional purine biosynthesis protein PURH, N-terminally processed]
HVVPNEVVVQR	P13020	15222	772.68	998.81	1116.7	1105.5	1505.6	979.02	1948.2	1841	1958.9	3723.8	3675.9	4622.4	2425.7	2830	2458.9	2718.3	4082.7	4436.6	3535.7	2314	2383.6	1904	3235.5	3303.3	3205.3	3829.9	3963.9	2973.7	3454.6	2598.8	1239.3	1173.4	2831.4	1964.9	1970.1	2553.3	2684.9	2145.9	2843.4	3117.6	3737.5	3945	83344.4	Gelsolin
HYGALIGLNR	P15327	1856.6	ND	ND	ND	ND	ND	ND	2.507	18.015	10.035	15.613	15.34	11.303	5.2412	6.845	12.166	5.9001	8.7497	16.923	13.699	11.732	6.94	4.6174	6.0694	6.7361	12.548	13.009	7.6292	9.37	9.6028	6.2363	9.0032	6.6911	7.4484	4.6287	6.441	14.701	4.1796	10.956	8.0067	6.4191	6.7774	8.5378	29847	Bisphosphoglycerate mutase
IANVFTNAFR	P11247	1391.1	ND	ND	ND	ND	ND	ND	ND	ND	ND	ND	ND	ND	ND	ND	ND	ND	ND	ND	ND	ND	ND	ND	ND	ND	ND	ND	ND	ND	ND	ND	ND	ND	ND	ND	ND	ND	ND	ND	ND	ND	ND	ND	66074	Myeloperoxidase [Cleaved into: Myeloperoxidase light chain; Myeloperoxidase heavy chain]
IAQYYYTFK	Q07968	21141	58.832	38.317	46.56	50.298	80.688	41.245	53.474	54.005	77.558	133.46	131.23	137.45	48.092	54.327	23.599	54.716	119.3	107.26	46.599	160.6	ND	72.235	155.66	126.04	36.382	149.24	134.93	42.426	49.368	22.597	79.437	64.005	164.3	124.5	50.225	129.37	44.351	ND	52.102	93.841	79.259	39.606	73768.2	Coagulation factor XIII B chain
IDAVYEAPQEEK	P33434	13314	ND	ND	ND	ND	ND	ND	ND	ND	ND	ND	ND	ND	ND	ND	ND	ND	ND	ND	ND	ND	ND	ND	ND	ND	ND	ND	ND	ND	ND	ND	ND	ND	ND	ND	ND	ND	ND	ND	ND	ND	ND	ND	62177.3	72 kDa type IV collagenase [Cleaved into: PEX]
IDIIPNPQER	P11499	2177.8	2.2339	4.2325	ND	ND	ND	ND	ND	2.3749	ND	2.7712	2.6068	ND	ND	ND	2.4406	ND	2.5964	6.6	3.7488	3.4941	2.5431	ND	ND	2.4143	ND	ND	ND	ND	ND	ND	2.6939	ND	ND	ND	ND	3.665	4.2918	5.1656	ND	ND	ND	2.653	83150	Heat shock protein HSP 90-beta
IDLPEYQGEPDEISIQK	Q9D892	11655	ND	ND	ND	ND	ND	ND	ND	ND	ND	ND	ND	ND	ND	ND	ND	ND	ND	ND	ND	ND	ND	ND	ND	ND	ND	ND	ND	ND	ND	ND	ND	ND	ND	ND	ND	ND	ND	ND	ND	ND	ND	ND	21765.8	Inosine triphosphate pyrophosphatase
IDLTDFEK	Q71KU9	208.34	0.6818	1.076	1.0654	2.6442	3.2994	1.3633	1.1939	1.1707	1.1599	0.52067	0.90081	0.86658	0.83676	0.99467	0.66394	0.61556	0.49928	0.56959	ND	ND	ND	0.5757	0.55124	0.57683	ND	0.24725	0.59819	0.24425	0.77978	0.56444	1.3935	2.0486	0.21441	0.3367	0.68911	0.56069	0.26605	0.24771	ND	0.26088	ND	0.24589	34013.5	Fibrinogen-like protein 1
IDSQLVEK	O88968	22089	ND	ND	ND	ND	ND	ND	27.111	23.389	23.883	26.139	22.345	28.127	32.011	29.923	30.133	26.533	26.557	25.609	35.861	34.287	42.639	28.764	31.672	25.591	30.905	33.433	35.955	30.32	32.368	28.971	33.143	33.46	37.18	26.569	32.455	27.003	34.744	27.501	28.21	ND	26.613	22.334	45744.4	Transcobalamin-2
IDVSVEAASGGK	O08749	4211.2	ND	ND	ND	ND	ND	ND	ND	ND	ND	ND	ND	ND	ND	ND	ND	ND	ND	ND	ND	ND	ND	ND	ND	ND	ND	ND	ND	ND	ND	ND	ND	ND	ND	ND	ND	ND	ND	ND	ND	ND	ND	ND	50242.7	Dihydrolipoyl dehydrogenase, mitochondrial
IEEALGDK	P21550	5362.6	ND	ND	ND	ND	ND	ND	ND	14.761	ND	13.65	ND	6.7285	ND	ND	ND	ND	ND	13.58	8.2215	11.594	5.8264	ND	ND	7.1863	7.4233	ND	ND	8.2892	11.109	7.835	13.696	7.8428	ND	ND	ND	20.722	ND	13.99	ND	ND	ND	ND	46893.7	Beta-enolase
IEGLQSLVNLR	Q3UM45	799.42	ND	0.77656	ND	ND	ND	ND	1.0537	1.1868	1.1608	ND	0.78574	0.79868	0.91492	ND	0.82357	ND	ND	ND	ND	ND	0.87936	ND	ND	ND	ND	ND	0.84701	ND	ND	0.79103	0.90243	ND	ND	ND	ND	1.0444	0.81746	1.1453	ND	ND	ND	ND	41160.8	Protein phosphatase 1 regulatory subunit 7
IEHPGLSIGDTAK	P30681	1221.1	ND	ND	ND	ND	ND	ND	ND	ND	ND	ND	ND	ND	ND	ND	ND	ND	ND	ND	ND	ND	ND	ND	ND	ND	ND	ND	ND	ND	ND	ND	ND	ND	ND	ND	ND	ND	ND	ND	ND	ND	ND	ND	24030.7	High mobility group protein B2
IELLGSYDPQK	Q9D358	564.45	0.60107	ND	ND	ND	0.57592	ND	0.72023	3.0642	2.0967	2.4709	2.6198	2.2225	1.052	1.5441	2.6586	1.2303	1.9097	4.0578	4.784	4.5935	2.6485	1.3984	1.9603	2.4395	3.4956	3.5165	2.8165	3.5051	3.9038	1.8243	2.1342	1.8574	1.8386	1.2471	1.8029	4.3781	2.3666	4.0633	3.0883	3.3124	2.5205	2.4706	18060.5	Low molecular weight phosphotyrosine protein phosphatase
IFADLIVLK	P07361	4335.6	352.69	733.83	729.18	1470.7	3449.8	911.86	355.8	26.767	82.772	56.514	54.082	39.303	16.434	75.124	23.412	27.982	49.135	37.299	21.031	8.1418	10.972	27.124	39.926	39.905	29.976	42.952	40.637	62.052	68.213	28.734	834.36	728.73	31.938	38.499	34.439	50.543	81.412	636.21	8.8711	47.047	51.38	87.992	21866.8	Alpha-1-acid glycoprotein 2
IGFALAR	P06281	1634.4	ND	ND	ND	ND	ND	ND	ND	ND	ND	ND	ND	ND	ND	ND	ND	ND	ND	ND	ND	ND	ND	ND	ND	ND	ND	ND	ND	ND	ND	ND	ND	ND	ND	ND	ND	ND	ND	ND	ND	ND	ND	ND	36011.9	Renin-1
IGLFGGAGVGK	P56480	2240.2	ND	ND	ND	ND	ND	ND	ND	ND	ND	ND	ND	ND	ND	ND	ND	ND	ND	ND	ND	ND	ND	ND	ND	ND	ND	ND	ND	ND	ND	ND	ND	ND	ND	ND	ND	ND	ND	ND	ND	ND	ND	ND	51749.2	ATP synthase subunit beta, mitochondrial
IGPASQGLQK	P00920	1071.4	29.275	57.976	56.59	48.465	54.984	47.635	53.41	172.62	152.73	190.27	181.91	172.08	86.009	109.76	154.8	104.75	171.58	256.47	236.16	177.28	130.11	87.304	109.9	132.05	298.21	281.32	204.69	160.74	181.42	122.58	143.66	121.07	140.79	112.84	177.04	246.14	116.34	195.3	163.26	128.67	134.85	152.25	28901.4	Carbonic anhydrase 2
IGVPAFQQR	Q64339	807.95	4.1975	5.3671	3.4671	1.6192	2.1229	3.1604	2.7932	15.796	7.8429	11.666	10.976	5.6265	3.4742	3.3394	7.2543	3.3933	2.8738	6.1582	3.1582	1.9892	2.1352	2.0138	1.8492	1.688	1.6922	1.253	0.87678	1.9032	1.3389	1.0174	8.124	7.1033	4.6948	3.7552	6.8513	12.256	2.8429	6.3686	3.6357	2.6063	2.405	3.2824	17234.9	Ubiquitin-like protein ISG15
IHFFLSK	Q7TNV0	793.05	ND	ND	ND	ND	ND	ND	ND	ND	ND	ND	ND	ND	ND	ND	ND	ND	ND	ND	ND	ND	ND	ND	ND	ND	ND	ND	ND	ND	ND	ND	ND	ND	ND	ND	ND	ND	ND	ND	ND	ND	ND	ND	43158.5	Protein DEK
IHPSDSDTNYNQK	P01750	223100	ND	435.85	ND	853.96	343.29	868.74	ND	ND	ND	ND	ND	ND	ND	ND	ND	ND	311.84	476.13	ND	ND	ND	ND	ND	ND	ND	ND	ND	ND	ND	ND	ND	ND	ND	ND	ND	ND	ND	ND	ND	ND	ND	ND	12866.6	Ig heavy chain V region 102
IIPSTEDPNEDIVER	P01592	33461	291.9	191.05	127.69	1913.6	815.35	918.69	50.053	64.418	99.765	222.93	136.51	483.62	227.54	401.81	728.44	296.05	1591.8	879.35	273.08	77.489	189.27	48.423	212.04	220.33	386.75	530.02	429.06	361.08	338.65	259.04	ND	ND	ND	ND	ND	ND	357.81	319.77	384.2	442.39	533.91	579.07	15678.5	Immunoglobulin J chain
ILFNQQELFGR	Q9DBD0	11580	293.04	340.83	348.63	392.24	440.95	293.95	460.24	474.19	499.89	682.67	657.06	746.47	528.1	690.98	753.41	502.41	922.8	813.82	1519.6	938.07	1097.8	675.69	986.62	1170.6	1145.6	1232.1	1274.2	902.25	926.28	692.59	739.57	643.43	1211.8	727.55	772.89	757.17	1469.8	1210.9	1389.6	1332.2	1288.4	1186.5	74793.1	Inhibitor of carbonic anhydrase
ILGADTSVDLEETGR	Q03265	2844.6	ND	ND	ND	ND	ND	ND	ND	ND	ND	ND	ND	ND	ND	ND	ND	ND	ND	ND	ND	ND	ND	ND	ND	ND	ND	ND	ND	ND	ND	ND	ND	ND	ND	ND	ND	ND	ND	ND	ND	ND	ND	ND	55310.4	ATP synthase subunit alpha, mitochondrial
ILGPGLNK	P53026	6451.7	ND	ND	ND	ND	ND	ND	ND	ND	ND	ND	ND	ND	ND	ND	ND	ND	ND	ND	ND	ND	ND	ND	ND	ND	ND	ND	ND	ND	ND	ND	ND	ND	ND	ND	ND	ND	ND	ND	ND	ND	ND	ND	24785.2	60S ribosomal protein L10a
ILSDDTALK	P54728	2621.1	ND	ND	ND	ND	ND	ND	ND	ND	ND	ND	ND	ND	ND	ND	ND	ND	ND	ND	ND	ND	ND	ND	ND	ND	ND	ND	ND	ND	ND	ND	ND	ND	ND	ND	ND	ND	ND	ND	ND	ND	ND	ND	43512.6	UV excision repair protein RAD23 homolog B
INENTGSVSVTR	Q9WTR5	4080.3	ND	ND	ND	ND	ND	ND	ND	ND	ND	ND	ND	ND	4.3471	4.5089	ND	ND	ND	ND	ND	ND	ND	ND	ND	ND	ND	4.4321	ND	ND	ND	ND	ND	ND	ND	ND	ND	ND	ND	ND	ND	ND	ND	ND	60584.1	Cadherin-13
IPASFEK	P51910	8582	33.33	28.342	50.55	55.266	85.351	41.093	26.095	25.347	31.67	47.095	50.956	27.731	34.529	47.9	54.429	45.542	73.79	61.086	98.613	101.71	24.26	42.155	78.25	83.02	42.429	52.774	49.599	42.998	46.119	34.738	95.045	87.75	110.88	65.092	85.149	59.277	70.608	78.717	37.251	33.074	31.335	32.517	19430.1	Apolipoprotein D
IPLENLQIIR	Q01279	12086	14.392	12.761	29.072	12.782	15.952	ND	18.061	22.102	33.708	18.154	20.872	ND	19.329	34.511	36.675	15.062	ND	ND	ND	84.536	ND	14.855	27.762	19.489	53.571	49.577	57.051	19.077	24.771	15.06	146.45	118.24	114.4	17.932	18.357	21.537	98.276	140.38	48.374	ND	ND	ND	132527	Epidermal growth factor receptor
IQEEGTGVEETGK	Q6GQT1	7560.6	ND	ND	ND	17.619	60.392	15.013	ND	ND	ND	15.631	43.029	15.998	ND	ND	ND	37.544	31.262	25.635	ND	ND	ND	ND	ND	13.462	ND	ND	ND	9.3381	13.166	53.448	ND	ND	ND	22.303	16.062	25.42	ND	ND	ND	ND	10.521	7.6004	160924	Alpha-2-macroglobulin-P
IQSSHSFQLENVNK	Q91XA2	8034.8	ND	ND	ND	ND	ND	ND	ND	ND	ND	ND	ND	ND	ND	ND	ND	ND	ND	ND	ND	ND	ND	ND	ND	ND	ND	ND	ND	ND	ND	ND	ND	ND	ND	ND	ND	ND	ND	ND	ND	ND	ND	ND	44326.2	Golgi membrane protein 1
ISEDTAILK	Q8K135	1054.1	ND	ND	ND	ND	ND	ND	ND	ND	ND	ND	ND	ND	ND	ND	ND	ND	ND	ND	ND	ND	ND	ND	ND	ND	ND	ND	ND	ND	ND	ND	ND	ND	ND	ND	ND	ND	ND	ND	ND	ND	ND	ND	115312	Dyslexia-associated protein KIAA0319-like protein
ISLYSK	Q99K82	26366	ND	ND	ND	ND	ND	ND	ND	ND	ND	ND	ND	ND	ND	ND	ND	ND	ND	ND	ND	ND	ND	ND	ND	ND	ND	ND	ND	ND	ND	ND	ND	ND	ND	ND	ND	ND	ND	ND	ND	ND	ND	ND	61852.3	Spermine oxidase
ITDYGLESFR	P18293	29126	ND	ND	ND	ND	ND	ND	ND	ND	ND	ND	ND	ND	ND	ND	ND	ND	ND	ND	ND	ND	ND	ND	ND	ND	ND	ND	ND	ND	ND	ND	ND	ND	ND	ND	ND	ND	ND	ND	ND	ND	ND	ND	115967	Atrial natriuretic peptide receptor 1
ITFTLSHVK	Q923X1	1526	ND	ND	ND	ND	ND	ND	ND	ND	ND	ND	ND	ND	ND	ND	ND	ND	ND	ND	ND	ND	ND	ND	ND	ND	ND	ND	ND	ND	ND	ND	ND	ND	ND	ND	ND	ND	ND	ND	ND	ND	ND	ND	80122.6	Adhesion G protein-coupled receptor L4
ITGLGVK	Q64374	7109.6	ND	ND	ND	ND	ND	ND	ND	ND	ND	ND	ND	ND	ND	ND	ND	ND	ND	6.8201	ND	ND	ND	ND	ND	ND	ND	ND	ND	ND	ND	ND	ND	ND	ND	ND	ND	ND	ND	ND	ND	ND	ND	ND	33406.8	Regucalcin
ITHQESTSVLLQQSER	O55111	774.38	ND	ND	ND	ND	1.9264	1.9756	ND	ND	ND	ND	2.3805	2.0951	3.2738	2.3703	ND	2.3397	2.4622	2.7123	ND	ND	ND	2.3472	ND	ND	ND	ND	ND	ND	ND	ND	ND	ND	ND	ND	ND	ND	2.9074	2.6362	3.2902	ND	ND	2.1034	116324	Desmoglein-2
IVVVTAGVR	P16125	1767.7	ND	ND	ND	ND	ND	ND	ND	2.5743	2.063	1.8859	ND	1.9886	ND	ND	ND	ND	1.7673	2.8391	2.5823	2.0764	2.1796	ND	ND	2.0162	ND	ND	ND	1.8652	2.1014	1.7402	2.5365	ND	ND	ND	2.1656	4.5084	ND	2.1226	ND	ND	ND	ND	36441.1	L-lactate dehydrogenase B chain
IYGPADSASR	Q9DC11	3514.1	4.915	5.3372	3.915	8.6698	9.4747	5.3206	12.829	11.79	11.463	18.198	14.677	24.277	13.22	13.359	12.91	14.611	24.64	30.025	18.009	11.317	11.959	13.97	22.184	20.828	23.718	32.073	22.211	13.966	16.251	14.74	13.486	11.049	22.363	16.225	22.193	21.856	17.505	10.444	18.742	20.347	20.644	29.089	56211.2	Plexin domain-containing protein 2
IYGPGAGR	Q9QWK4	3789.3	84.195	96.608	95.331	217.26	130.71	115.83	39.629	40.751	62.054	120.16	73.456	141.11	118.35	187.75	265.15	162.93	667.78	386.25	131.38	44.851	92.327	36.335	120.94	130.62	165.12	235.52	211.53	185.66	185.81	123.81	9.693	8.7587	10.47	6.4523	7.2114	9.6753	175.27	144.7	173.64	211.56	252.48	283.94	36605.9	CD5 antigen-like
IYHPNIDEK	P68037	30230	ND	ND	ND	ND	ND	ND	ND	ND	ND	ND	ND	ND	ND	ND	ND	ND	ND	ND	ND	ND	ND	ND	ND	ND	ND	ND	ND	ND	ND	ND	ND	ND	ND	ND	ND	ND	ND	ND	ND	ND	ND	ND	17861.6	Ubiquitin-conjugating enzyme E2 L3
IYVTGSLSHSAQAK	P29788	5746	639.33	896.75	981.84	1011.7	1656	807.45	1386.4	1338.3	1462.3	2046.9	1779.3	2216	1560.9	1689	1791.3	1268.3	2068.1	2119.1	2653.9	1500.2	2491.8	1085.2	1814.3	2010	2274.3	2521.6	2581.1	1260.5	1643.1	1217.2	2445.4	2093.9	2693.8	1097.5	1267.9	1457.4	2314.4	2280.1	1914.2	1431.3	1623	1652.7	52751.4	Vitronectin
LAADTVVSLGR	P48759	11890	ND	ND	ND	ND	ND	ND	ND	ND	ND	ND	ND	ND	ND	ND	ND	ND	ND	ND	ND	ND	ND	ND	ND	ND	ND	ND	ND	ND	ND	ND	ND	ND	ND	ND	ND	ND	ND	ND	ND	ND	ND	ND	40021.3	Pentraxin-related protein PTX3
LAAVAAINAAIQK	Q9JKF1	4723.2	ND	ND	ND	ND	ND	ND	ND	ND	ND	ND	ND	ND	ND	ND	ND	ND	ND	ND	ND	ND	ND	ND	ND	ND	ND	ND	ND	ND	ND	ND	ND	ND	ND	ND	ND	ND	ND	ND	ND	ND	ND	ND	188611	Ras GTPase-activating-like protein IQGAP1
LADVYQAELR	P03995	1035.3	ND	ND	ND	ND	ND	ND	ND	ND	ND	ND	ND	ND	ND	ND	ND	ND	ND	ND	ND	ND	ND	ND	ND	ND	ND	ND	ND	ND	ND	ND	ND	ND	ND	ND	ND	ND	ND	ND	ND	ND	ND	ND	49900	Glial fibrillary acidic protein
LAELHSDLK	P55302	3708.5	ND	ND	ND	ND	ND	ND	ND	ND	ND	ND	ND	ND	ND	ND	ND	ND	ND	ND	ND	ND	ND	ND	ND	ND	ND	ND	ND	ND	ND	ND	ND	ND	ND	ND	ND	ND	ND	ND	ND	ND	ND	ND	38993.9	Alpha-2-macroglobulin receptor-associated protein
LAGESESNLR	Q01853	4517	ND	ND	ND	ND	ND	ND	ND	ND	ND	ND	ND	ND	ND	ND	ND	ND	ND	ND	ND	ND	ND	ND	ND	ND	ND	ND	ND	ND	ND	ND	ND	ND	ND	ND	ND	ND	ND	ND	ND	ND	ND	ND	89190.6	Transitional endoplasmic reticulum ATPase
LAILGIHNEVSK	Q7TPR4	2292.7	5.7119	9.0949	ND	ND	ND	ND	ND	ND	ND	ND	ND	ND	ND	ND	ND	ND	ND	ND	ND	ND	ND	ND	ND	ND	ND	ND	ND	ND	ND	ND	ND	ND	ND	ND	ND	ND	ND	ND	ND	ND	ND	ND	103068	Alpha-actinin-1
LAPALSVK	Q93092	742.54	2.2259	3.7908	1.4762	3.3608	3.119	1.6706	4.6498	4.7555	4.1515	3.7463	3.5262	4.3946	2.3467	2.9502	3.0496	1.9979	2.9702	5.0609	4.2331	4.4974	4.3065	1.5128	2.0704	2.8181	3.2828	2.2491	2.8541	3.632	4.217	2.0736	3.7547	3.9175	3.7254	1.5917	2.0205	4.5618	4.0759	6.4539	2.8499	3.5125	2.5382	4.4022	37386.9	Transaldolase
LAQIHIPR	Q00898	26813	1219.5	1749.1	1827.6	253.73	1276.1	627.01	6403	9845.5	10802	2140.7	1420.6	4892.8	11055	12746	14152	563.67	300.2	353.44	ND	ND	ND	ND	ND	ND	ND	ND	ND	ND	ND	ND	ND	ND	ND	ND	ND	ND	ND	ND	ND	ND	ND	ND	43357.2	Alpha-1-antitrypsin 1-5
LEAGDHPVELLAR	P07214	2103.4	ND	ND	ND	ND	ND	ND	ND	ND	ND	2.2188	ND	ND	ND	ND	ND	ND	ND	2.3205	ND	ND	ND	ND	ND	ND	ND	ND	ND	ND	ND	2.2571	ND	ND	ND	ND	ND	2.1393	ND	ND	ND	ND	ND	ND	32515.6	SPARC
LEGLTDEINFLR	P11679	31609	ND	ND	ND	ND	ND	ND	ND	ND	ND	ND	ND	ND	ND	ND	ND	ND	ND	ND	ND	ND	ND	ND	ND	ND	ND	ND	ND	ND	ND	ND	ND	ND	ND	ND	ND	ND	ND	ND	ND	ND	ND	ND	54565.3	Keratin, type II cytoskeletal 8
LEGNPIALGK	Q62000	12431	ND	ND	ND	ND	ND	ND	ND	ND	ND	ND	ND	ND	ND	ND	ND	ND	ND	ND	ND	ND	ND	ND	ND	ND	ND	ND	ND	ND	ND	ND	ND	ND	ND	ND	ND	ND	ND	ND	ND	ND	ND	ND	31812.5	Mimecan
LEIPLNSDFQDNYYK	P09581	1863	32.987	42.767	49.427	38.255	42.656	27.124	28.852	23.832	30.148	59.939	56.042	69.248	51.265	56.114	55.371	44.692	84.235	81.284	36.99	33.256	44.047	28.478	43.9	38.688	46.48	67.102	59.502	47.605	49.097	36.058	23.644	22.115	46.963	34.098	34.951	38.365	60.163	49.019	55.379	62.29	71.675	80.859	107166	Macrophage colony-stimulating factor 1 receptor
LELAEQK	Q8BSS9	22226	ND	ND	ND	ND	ND	ND	ND	ND	ND	ND	ND	ND	ND	ND	ND	ND	ND	ND	ND	ND	ND	ND	ND	ND	ND	ND	ND	ND	ND	ND	ND	ND	ND	ND	ND	ND	ND	ND	ND	ND	ND	ND	143234	Liprin-alpha-2
LENLDLSHNNLK	O35930	2308.8	17.481	17.354	12.971	20.708	15.013	14.306	23.35	29.767	40.209	46.136	41.222	47.589	43.401	47.831	60.95	47.533	90.748	84.865	82.177	58.839	63.794	29.313	52.302	63.491	68.705	79.238	71.84	37.638	36.34	28.965	33.041	39.985	78.452	56.579	56.236	63.931	64.81	64.812	80.889	71.195	84.935	79.328	78295.1	Platelet glycoprotein Ib alpha chain
LEPQIATASEYAHR	Q9DBG5	480.69	ND	0.51806	ND	ND	ND	ND	0.98738	0.68396	0.55608	0.67883	0.59917	0.65213	0.64432	0.6455	0.89051	0.58394	0.96862	1.2935	0.91177	0.9621	0.81357	ND	0.65215	1.1967	0.87787	0.79064	0.99711	0.69114	0.51187	ND	0.84119	0.75287	1.1481	ND	0.50973	0.65937	0.98906	1.2137	ND	0.49201	ND	0.68415	47131	Perilipin-3
LEVAFSHYQK	P50404	606.64	ND	ND	ND	ND	ND	0.74729	ND	ND	ND	ND	ND	ND	ND	ND	ND	ND	ND	ND	0.83059	ND	ND	ND	ND	ND	ND	ND	ND	ND	ND	ND	ND	ND	ND	ND	ND	0.81235	ND	ND	ND	ND	ND	ND	35650.6	Pulmonary surfactant-associated protein D
LFDEINPETK	Q8R121	14040	79.067	119.23	150.17	173.65	356.31	90.36	134.43	126.08	122.32	144.6	150.46	142.39	133.18	198.11	192.66	108.96	214.48	175.49	434.88	258.99	386.55	125.26	211.85	343.75	260.62	445.61	345.18	175.25	192.83	135.96	467.85	414.8	327.62	119.04	139.66	140.19	298.29	303.49	268.67	184.74	215.5	184.62	49453.5	Protein Z-dependent protease inhibitor
LFVTNHEK	P39039	4749.1	133.53	95.764	121.18	131.28	150.45	97.6	296.16	383.86	356.22	299.82	287.12	180.13	285.96	370.68	376.75	268.24	323.29	261.07	373.31	238.76	469.51	248.38	264.62	235.33	368.28	296.4	311.27	286.79	216.55	285.06	505.8	395.36	357.81	196.55	218.05	220.34	269.14	314.52	326.91	165.86	192.95	162.75	23604.7	Mannose-binding protein A
LGAEVYHTLK	P17183	898.2	ND	ND	ND	ND	ND	ND	ND	ND	ND	ND	ND	ND	ND	ND	ND	ND	ND	ND	ND	ND	ND	ND	ND	ND	ND	ND	ND	ND	ND	ND	ND	ND	ND	ND	ND	ND	ND	ND	ND	ND	ND	ND	47165.5	Gamma-enolase
LGEYDLR	P33587	8313.5	18.554	19.923	23.023	25.785	33.582	14.449	32.134	31.281	36.405	41.476	38.824	37.889	39.778	55.581	50.958	28.77	50.397	54.278	78.272	53.615	72.231	34.344	47.842	65.63	63.266	62.082	62.312	29.508	38.356	20.973	49.698	51.954	70.8	29.183	33.992	31.682	76.813	82.809	57.962	33.538	44.315	35.994	47015.5	Vitamin K-dependent protein C [Cleaved into: Vitamin K-dependent protein C light chain; Vitamin K-dependent protein C heavy chain; Activation peptide]
LGLLVDTVGPR	Q9WVJ3	1056.6	24.673	23.443	30.035	27.068	28.892	20.039	29.833	25.777	32.158	63.087	62.349	72.529	39.62	35.575	38.77	43.061	81.586	72.687	83.025	43.615	55.828	48.121	87.159	116.84	33.467	36.08	35.087	39.914	35.702	24.579	33.011	30.682	67.295	55.317	58.971	61.365	67.041	59.013	65.46	58.776	68.078	74.829	46970.6	Carboxypeptidase Q
LGPTVASR	Q5ND34	3049.8	ND	ND	ND	ND	ND	ND	ND	ND	ND	ND	ND	ND	ND	ND	ND	ND	ND	ND	ND	ND	ND	ND	ND	ND	ND	ND	ND	ND	ND	ND	ND	ND	ND	ND	ND	ND	ND	ND	ND	ND	ND	ND	205133	WD repeat-containing protein 81
LGTSLSSGYVR	O70362	443.14	211.19	190.7	256.45	174.98	216.62	128.74	299.46	278.7	322.65	ULOQ	ULOQ	416.99	284.6	437.37	439.41	439.72	ULOQ	ULOQ	ULOQ	ULOQ	ULOQ	394.13	ULOQ	ULOQ	ULOQ	ULOQ	ULOQ	ULOQ	ULOQ	ULOQ	353.62	298.91	ULOQ	357.58	ULOQ	411.55	ULOQ	ULOQ	ULOQ	ULOQ	ULOQ	ULOQ	90776.3	Phosphatidylinositol-glycan-specific phospholipase D
LGVYEVEDQLTAVR	P97321	936.22	ND	ND	ND	ND	ND	ND	ND	ND	ND	ND	ND	ND	ND	ND	ND	ND	ND	ND	ND	ND	ND	ND	ND	ND	ND	ND	ND	ND	ND	ND	ND	ND	ND	ND	ND	ND	ND	ND	ND	ND	ND	ND	87944.7	Prolyl endopeptidase FAP [Cleaved into: Antiplasmin-cleaving enzyme FAP, soluble form]
LHIDQIDSTLK	P29533	11117	19.338	26.934	25.577	25.781	26.733	18.884	16.024	13.953	15.657	25.371	26	31.584	23.772	23.66	25.427	18.506	41.385	ND	19.276	16.8	20.02	ND	19.574	17.953	25.295	32.324	34.163	22.931	26.875	18.664	15.111	14.722	20.709	13.997	12.367	16.598	21.322	16.932	20.484	22.068	ND	ND	78803.3	Vascular cell adhesion protein 1
LHISPDR	P34884	17152	ND	ND	ND	ND	ND	ND	ND	20.202	ND	ND	ND	ND	ND	ND	ND	ND	18.89	31.844	ND	18.054	ND	ND	ND	ND	ND	ND	ND	ND	ND	ND	ND	ND	ND	ND	ND	ND	ND	ND	ND	ND	ND	ND	12373.1	Macrophage migration inhibitory factor
LHVEINGISPK	P04202	2607.3	ND	ND	ND	ND	ND	ND	ND	ND	ND	ND	ND	ND	ND	ND	ND	ND	ND	ND	ND	ND	3.7026	ND	ND	ND	ND	ND	ND	ND	ND	ND	ND	ND	ND	ND	3.7122	ND	ND	3.1057	ND	ND	ND	ND	28475.4	Latency-associated peptide
LIDLHSPSEIVK	P60867	1928.4	ND	1.8355	ND	ND	ND	ND	ND	ND	ND	ND	ND	ND	ND	ND	ND	ND	ND	ND	ND	ND	ND	ND	ND	ND	ND	ND	ND	ND	ND	ND	ND	ND	ND	ND	ND	ND	ND	ND	ND	ND	ND	ND	13241.5	40S ribosomal protein S20
LIQYYYDEK	Q91V80	19985	ND	ND	ND	ND	ND	ND	ND	ND	ND	ND	ND	ND	ND	ND	ND	ND	ND	ND	ND	ND	ND	ND	ND	ND	ND	ND	ND	ND	ND	ND	ND	ND	ND	ND	ND	ND	ND	ND	ND	ND	ND	ND	17515.6	Apolipoprotein F
LLAGDHPIELLLR	P70663	2532.9	7.4151	9.0088	8.1835	7.6939	11.63	8.7479	10.029	10.42	8.359	10.264	12.902	16.083	15.319	10.678	9.362	9.6262	11.564	12.181	6.0425	4.8568	9.2427	8.5046	ND	8.4129	12.091	12.535	11.731	14.922	13.69	14.299	11.531	10.364	9.8291	12.311	11.442	11.088	10.207	8.4593	9.6046	9.2465	9.2639	9.9106	70718.2	SPARC-like protein 1
LLDAGADTNAQDHSGR	Q61982	2038.3	ND	ND	ND	ND	ND	ND	ND	ND	ND	ND	ND	ND	ND	ND	ND	ND	ND	ND	ND	ND	ND	ND	ND	ND	ND	ND	ND	ND	ND	ND	ND	ND	ND	ND	ND	ND	ND	ND	ND	ND	ND	ND	240082	Neurogenic locus notch homolog protein 3 [Cleaved into: Notch 3 extracellular truncation; Notch 3 intracellular domain]
LLEFQNDR	P29391	652.07	ND	ND	ND	ND	ND	ND	ND	ND	ND	ND	ND	ND	ND	ND	ND	ND	ND	ND	ND	ND	ND	ND	ND	ND	ND	ND	ND	ND	ND	ND	ND	ND	ND	ND	ND	ND	ND	ND	ND	ND	ND	ND	20802.4	Ferritin light chain 1
LLIYDTSNLASGVPVR	P04945	11072	88.733	127.83	90.363	1284.7	473.73	327.12	17.071	14.652	13.543	54.32	26.791	57.96	48.763	561.43	1028.7	876.46	1299.2	2343.4	27.045	73.377	19.323	ND	35.581	19.876	84.36	36.093	64.071	72.624	59.376	23.699	ND	ND	ND	ND	ND	ND	25.686	13.54	31.982	47.005	41.846	29.766	11713.3	Ig kappa chain V-VI region NQ2-6.1
LLIYYTSSLHSGVPSR	P01643	1912.1	42.167	30.013	17.235	206.49	73.395	319.67	2.3133	3.5359	7.4642	8.7394	7.1197	14.856	15.152	18.553	11.229	20.959	18.328	16.821	7.1047	ND	ND	ND	5.6879	1.8929	7.082	5.5783	9.7478	7.6813	7.52	11.229	ND	ND	ND	ND	ND	ND	15.546	8.7682	17.402	7.3078	4.258	5.5579	11819.1	Ig kappa chain V-V region MOPC 173
LLLSAALSAGK	Q61362	5853.5	ND	ND	ND	ND	ND	ND	ND	ND	ND	ND	ND	ND	ND	ND	ND	ND	ND	ND	ND	ND	ND	ND	ND	ND	ND	ND	ND	ND	ND	ND	ND	ND	ND	ND	ND	ND	ND	ND	ND	ND	ND	ND	40825.5	Chitinase-3-like protein 1
LLSVPFEK	Q9CQ60	5645.2	ND	ND	ND	ND	ND	ND	ND	ND	ND	ND	ND	ND	ND	ND	ND	ND	ND	ND	ND	ND	ND	ND	ND	ND	ND	ND	ND	ND	ND	ND	ND	ND	ND	ND	ND	ND	ND	ND	ND	ND	ND	ND	27123.2	6-phosphogluconolactonase
LLYPADIPVGNDQLLELLNK	Q62009	40943	ND	ND	ND	ND	ND	ND	ND	ND	ND	ND	ND	ND	ND	ND	ND	ND	ND	ND	ND	ND	ND	ND	ND	ND	ND	ND	ND	ND	ND	ND	ND	ND	ND	ND	ND	ND	ND	ND	ND	ND	ND	ND	90633.4	Periostin
LNVKPLAR	Q8QZT1	10051	ND	ND	ND	ND	ND	ND	ND	ND	ND	ND	ND	ND	ND	ND	ND	ND	ND	ND	ND	ND	ND	ND	ND	ND	ND	ND	ND	ND	ND	ND	ND	ND	ND	ND	ND	ND	ND	ND	ND	ND	ND	ND	41414	Acetyl-CoA acetyltransferase, mitochondrial
LPDPQILK	P28798	1168.3	2.3429	ND	3.3788	1.8069	4.2335	2.2194	ND	ND	ND	ND	ND	ND	ND	ND	ND	ND	ND	ND	ND	ND	ND	ND	ND	ND	ND	ND	ND	ND	ND	ND	7.1518	ND	ND	ND	ND	ND	ND	5.6838	ND	2.4004	ND	ND	61653	Granulins [Cleaved into: Acrogranin; Granulin-1; Granulin-2; Granulin-3; Granulin-4; Granulin-5; Granulin-6; Granulin-7]
LQDVTDDHIR	Q923D2	940.61	1.9916	4.2656	1.7153	1.6834	1.7372	2.5608	3.8868	43.677	18.838	18.307	19.116	10.804	5.1241	9.3281	16.879	10.159	7.9709	21.833	17.072	18.958	15.966	12.171	8.3484	8.9625	14.698	9.5726	8.0708	11.737	12.893	9.7059	23.113	16.46	7.8802	8.5392	14.757	33.231	7.888	25.255	16.398	8.0973	12.69	10.204	22066.1	Flavin reductase (NADPH)
LSEALTDFSVK	P97290	4570.1	451.81	553.2	735.29	654.73	819.13	506.88	713.04	671.18	669.05	1042	1134.2	1347.6	776.34	880.64	890.59	709.93	1123.4	950.05	1411.8	960.4	1110.6	737.05	1094.7	1291.2	939.47	1243	1168.3	832.56	1030	727.55	1471.6	1167.6	1574	879.53	839.78	1048.2	1102.9	918.63	790.04	827.61	896.95	947.63	53229.6	Plasma protease C1 inhibitor
LSEIDVSTEGVK	Q9D8Y0	22316	ND	ND	ND	ND	ND	ND	ND	ND	ND	ND	ND	ND	ND	ND	ND	ND	ND	ND	ND	ND	ND	ND	ND	ND	ND	ND	ND	ND	ND	ND	ND	ND	ND	ND	ND	ND	ND	ND	ND	ND	ND	ND	26660	EF-hand domain-containing protein D2
LSFQEFLK	Q62356	2209.8	2.3153	2.4431	ND	ND	2.8811	2.408	3.9625	3.3258	3.0715	2.7594	3.4074	3.4793	3.2371	2.8544	2.6612	2.3818	ND	2.5069	ND	ND	ND	ND	ND	ND	ND	2.4024	ND	ND	2.9483	2.288	3.6051	2.8958	ND	ND	ND	2.3472	3.2783	3.7042	2.3075	ND	ND	ND	32477.3	Follistatin-related protein 1
LSILYPATTGR	O08709	1189.8	1.7311	3.2979	ND	ND	ND	ND	1.4606	5.0906	2.7723	4.9494	5.2228	2.9656	5.4097	2.4357	3.9251	2.6924	2.8823	16.985	7.6736	7.6713	4.5429	1.7906	2.4034	3.1226	5.0465	4.1015	3.3501	4.5578	3.7554	2.6572	4.9849	3.3774	3.7237	1.4357	3.2311	7.4372	3.4513	6.227	2.4611	2.6412	1.1916	4.6134	24739.5	Peroxiredoxin-6
LSLEDTPK	E9Q414	7068.1	129.92	116.63	109.69	266.95	443.11	158.25	360.38	325.37	317.01	397.05	437.49	373.38	201.81	273.04	262.72	226.96	346.96	270.75	397.78	291.94	321.74	237	369.86	441.39	368	427.55	501.16	218.58	352.81	227	196.83	225.56	301.46	218.4	254.23	210.03	302.88	274.85	228.39	243.81	231.49	244.31	506367	Apolipoprotein B-100 [Cleaved into: Apolipoprotein B-48]
LSPQSIYNLLPGK	Q61838	79742	5923.2	5598	5310.5	6838.5	7468.7	6277	7906.1	9823.7	8904.1	8007	7841	8374.4	11104	10292	10202	8250.6	10566	9014.1	10026	6993.5	12114	7751.7	9037.7	7969.5	11453	8905.4	11273	8297.9	8418.3	9254.5	ND	ND	ND	ND	ND	ND	9400.5	10545	9933.7	6995	7902.8	7580.2	163072	Pregnancy zone protein [Cleaved into: Alpha-2-macroglobulin 165 kDa subunit; Alpha-2-macroglobulin 35 kDa subunit]
LSSAHVYLR	Q78PG9	725.69	0.42173	0.27882	0.28016	0.38266	1.7968	0.34111	0.49885	0.27999	0.69525	0.33726	0.27843	0.36423	0.42378	0.27983	0.35461	0.2789	0.27984	0.31293	0.35375	0.46111	0.33794	0.28134	0.27984	0.2793	0.27961	0.4584	0.2793	0.95989	0.28059	0.59047	0.37269	0.43608	0.46267	0.3113	0.38278	0.28114	0.28087	0.27915	0.31247	0.33992	0.34104	0.37572	24479.9	Coiled-coil domain-containing protein 25
LSSETFGFAAR	Q8CIZ8	10693	ND	ND	ND	ND	ND	ND	ND	ND	ND	ND	ND	ND	ND	ND	ND	ND	15.202	16.949	12.318	ND	12.568	ND	ND	ND	12.034	ND	ND	13.479	ND	ND	ND	ND	ND	ND	ND	ND	ND	15.68	ND	ND	ND	ND	81707	von Willebrand antigen 2
LTFPLDYHLNQPFLFVLR	P97298	3054.9	12.326	8.5684	11.03	9.7291	12.739	8.6422	23.287	21.992	21.887	35.492	31.521	30.509	20.729	29.91	33.619	21.336	ND	ND	51.476	33.78	ND	19.24	40.276	ND	31.554	42.199	36.922	24.144	26.915	18.196	42.436	31.912	53.513	24.025	20.31	25.756	43.401	42.419	36.908	27.795	30.327	34.377	44284.7	Pigment epithelium-derived factor
LTLEQIDLIR	Q8C255	6966.5	11.108	13.482	12.29	8.8373	14.089	ND	13.41	15.672	19.979	21.531	19.757	23.292	18.291	23.776	23.461	15.185	29.027	26.634	18.952	11.963	17.582	10.165	14.409	15.027	23.84	24.821	23.33	17.014	19.777	15.49	13.037	14.019	20.293	12.789	13.083	18.505	16.639	16.148	19.84	17.252	16.946	14.707	47503	Dipeptidase 2
LTLSLLR	P35330	1273.1	2.0369	1.9481	1.8031	2.6665	3.3198	2.0798	2.4951	2.313	2.3374	3.8219	5.4391	6.3426	3.4246	3.0676	3.3988	3.17	5.7857	5.9	2.2414	2.2084	1.97	2.1619	3.1207	2.1561	2.8276	3.1987	3.25	2.6449	2.7224	2.518	ND	ND	1.2607	ND	ND	ND	2.0539	1.8704	2.5795	3.107	3.6617	3.3825	29012.5	Intercellular adhesion molecule 2
LVDTLPQETR	Q06318	14392	ND	ND	ND	16.59	24.711	ND	17.863	17.598	ND	20.312	25.582	25.122	21.457	22.531	20.034	21.009	37.671	57.653	29.746	ND	27.981	ND	15.516	34.231	29.848	31.317	24.076	ND	27.02	19.144	19.879	15.023	20.11	15.203	19.706	27.865	25.915	23.233	29.39	43.041	23.007	27.1	8378.77	Uteroglobin
LVESGFTTDPVTIENK	P01872	6694.7	1211.3	1386.5	1325.2	1409.3	1053.8	1047	697.13	980.64	1102.2	1345.1	713.72	1309.3	1804.6	2415.8	5021.2	2285.6	ULOQ	4303.4	1126.5	359.38	1218.8	517.61	1274.3	1019.5	2089	1897.2	2198.2	2327.6	2065.3	2143	ND	ND	ND	ND	ND	ND	2076.7	2014.3	3029	2063.2	2761.4	2649.3	49972	Ig mu chain C region
LVIIESDLER	P58771	262.27	1.6444	3.7619	ND	ND	0.38695	ND	0.84267	1.7299	1.9317	0.9771	0.63553	0.53433	0.36706	0.48115	0.41189	0.499	0.68319	1.0328	0.66666	0.57924	0.37941	ND	0.34121	0.62716	0.66882	1.7924	1.9461	0.75043	2.2973	0.53007	0.46777	0.35816	ND	ND	ND	0.87603	0.49694	0.71356	0.34472	ND	0.49126	0.58997	32680.6	Tropomyosin alpha-1 chain
LVPVVNNR	Q62165	372.83	0.85335	0.6689	0.5946	0.63845	0.64866	0.66969	1.4567	1.5844	1.3492	1.1231	1.4307	1.086	1.1525	1.333	1.1834	1.1858	1.1824	1.2742	1.1868	0.90016	1.0681	1.1474	1.1464	1.0923	1.378	1.112	1.3331	1.2538	1.4405	1.3158	1.6734	1.3355	1.2588	1.2417	1.1795	1.1195	0.91371	1.0303	1.2794	1.1231	1.1221	1.307	67629.1	Alpha-dystroglycan
LVQEVTDFAK	P07724	21473	ULOQ	ULOQ	ULOQ	ULOQ	ULOQ	ULOQ	ULOQ	ULOQ	ULOQ	ULOQ	ULOQ	ULOQ	ULOQ	ULOQ	ULOQ	ULOQ	ULOQ	ULOQ	ULOQ	ULOQ	ULOQ	ULOQ	ULOQ	ULOQ	ULOQ	ULOQ	ULOQ	ULOQ	ULOQ	ULOQ	ULOQ	ULOQ	ULOQ	ULOQ	ULOQ	ULOQ	ULOQ	ULOQ	ULOQ	ULOQ	ULOQ	ULOQ	65892.1	Serum albumin
LVQIHIPR	P22599	26477	3429	3030.1	3237	3816.5	4628.8	2458.1	8061.5	8385	9353.3	13792	12090	11810	9380	10710	12022	9295	16816	ND	ND	10321	ND	6070	11816	14956	ND	21565	18328	10852	10676	7883.7	12451	12151	21214	8999.4	11379	11077	20783	19265	18077	11107	ND	ND	43468.5	Alpha-1-antitrypsin 1-2
LVQLAGTR	P35455	505.02	1.6796	1.8364	2.0829	2.22	1.6051	1.3495	2.0166	1.9	5.2896	2.4603	7.701	11.526	2.7728	4.5611	5.905	5.7463	9.0867	17.039	9.4443	4.0327	1.6807	3.8754	7.7261	6.9643	13.74	24.752	17.955	12.946	21.124	22.691	2.1078	1.4748	3.9903	10.604	4.1166	9.3877	3.5708	2.5035	3.8133	5.9657	13.063	12.987	4220.8	Copeptin
LVVEEK	P11680	9506.8	190.08	247.56	241.06	270.34	300.14	205.33	188.42	192	255.47	518.23	483.81	700.7	445.07	404.22	332.61	328.97	763.39	648.03	351.94	259.29	341.61	287.45	419.8	446.11	371.2	482.16	376.31	380.75	475.06	315.32	193.45	162.92	346.04	320.67	311.69	428.06	332.84	251.38	255.45	366.75	409.3	406	47939.2	Properdin
LYEQLSGK	P70296	7133.4	ND	ND	ND	ND	ND	ND	ND	ND	ND	ND	ND	ND	ND	ND	ND	ND	ND	8.3905	8.5244	ND	ND	ND	ND	ND	ND	ND	ND	ND	ND	ND	ND	ND	ND	ND	ND	9.4019	ND	8.3698	ND	ND	ND	ND	20699.2	Phosphatidylethanolamine-binding protein 1 [Cleaved into: Hippocampal cholinergic neurostimulating peptide]
LYQPEYQEVSTEEQR	Q9JKR6	40121	ND	ND	ND	ND	ND	ND	ND	ND	ND	ND	ND	ND	ND	ND	ND	ND	ND	ND	ND	ND	ND	ND	ND	ND	ND	ND	ND	ND	ND	ND	ND	ND	ND	ND	ND	ND	ND	ND	ND	ND	ND	ND	107606	Hypoxia up-regulated protein 1
NALLAK	Q8VCU0	2476.2	ND	ND	ND	ND	ND	ND	ND	ND	ND	ND	ND	ND	ND	ND	ND	ND	ND	ND	ND	ND	ND	ND	ND	ND	ND	ND	ND	ND	ND	ND	ND	ND	ND	ND	ND	ND	ND	ND	ND	ND	ND	ND	75253.6	Protein angel homolog 1
NDEGIAYR	Q61171	2579.6	5.3786	9.4364	5.4026	5.8631	5.8438	6.4517	7.9974	79.557	43.61	76.944	69.863	50.02	19.941	24.449	55.04	28.972	33.165	88.085	114.32	83.485	53.772	27.432	35.705	46.314	71.353	65.531	43.621	53.066	60.245	31.292	42.365	36.553	33.556	18.904	26.194	84.529	27.984	76.941	55.978	44.191	51.722	53.827	21647.5	Peroxiredoxin-2
NESGGHAVPAGSETHFR	Q9D8S9	44581	ND	ND	ND	ND	ND	ND	ND	ND	ND	ND	ND	ND	ND	ND	ND	ND	ND	ND	ND	ND	ND	ND	ND	ND	ND	ND	ND	ND	ND	ND	ND	ND	ND	ND	ND	ND	ND	ND	ND	ND	ND	ND	14379.4	BolA-like protein 1
NFTDVHPDYGAR	P24270	1739.9	ND	ND	ND	ND	ND	ND	ND	ND	ND	ND	ND	ND	ND	ND	2.8629	ND	ND	ND	ND	ND	2.1916	ND	ND	ND	2.1721	ND	3.2864	2.0283	ND	ND	ND	ND	ND	ND	2.4087	ND	ND	3.1549	ND	ND	ND	1.7892	59664.1	Catalase
NGITGIR	Q9Z1F6	8942.7	ND	ND	ND	ND	ND	ND	ND	ND	ND	ND	ND	ND	ND	ND	ND	ND	ND	ND	ND	ND	ND	ND	ND	ND	ND	ND	ND	ND	ND	ND	ND	ND	ND	ND	ND	ND	ND	ND	ND	ND	ND	ND	22988.5	Chondrosurfactant protein
NHGLETLQATQK	P31532	5508.1	414.08	293.51	357.63	296.88	409.81	247.14	772.77	1298.6	1136.1	327.92	329.77	181.87	547.78	1223.3	1103.1	346.92	512.08	354.41	1592.3	1064.2	1835	687.14	826.78	829.39	1669	1319.2	1839.7	794.37	737.31	704.44	2808.1	2211.8	1115.8	305.97	380.43	533.21	1037.2	1152.2	770.17	434.66	564.62	434.88	13226.5	Serum amyloid A-4 protein
NIFSFYLNR	P18242	1676.7	1.7428	ND	ND	2.187	2.4244	ND	1.8275	1.7246	ND	2.827	2.7554	3.0762	2.4223	2.7211	2.7144	2.3906	4.2386	3.9095	1.7275	ND	3.741	2.0552	2.4537	3.5986	2.9878	3.2245	2.6031	2.1056	2.5218	1.69	1.8926	2.1161	2.7765	1.6801	2.1438	1.8003	4.5464	3.5752	3.1608	2.3506	2.5428	2.8731	38007.5	Cathepsin D
NIIDPTFR	Q8R242	5579.1	7.242	7.0784	8.4874	10.284	11.654	6.4557	8.4059	8.894	9.0171	14.874	12.493	13.967	9.0333	10.322	11.671	10.562	20.405	17.545	16.146	10.104	12.033	11.505	16.714	21.041	15.443	17.944	17.601	13.747	14.095	10.613	9.183	7.7628	11.186	7.1257	6.5746	8.2467	8.5773	8.3565	9.1711	8.6052	9.1297	9.0929	38957.1	Di-N-acetylchitobiase
NIIHGSDSVESAEK	Q01768	15534	ND	ND	ND	ND	ND	ND	ND	ND	ND	ND	ND	ND	ND	ND	ND	ND	21.59	20.374	ND	ND	ND	ND	ND	ND	ND	ND	ND	ND	ND	ND	ND	ND	ND	ND	ND	ND	ND	ND	ND	ND	ND	ND	17363.1	Nucleoside diphosphate kinase B
NIILEEGK	P18760	703.68	17.471	39.766	0.98556	1.7883	1.8339	1.0624	2.1911	4.0465	2.3048	5.1283	7.1565	3.695	3.3111	3.4905	5.6669	4.7902	4.6124	11.578	7.0837	3.9287	3.7449	3.2595	2.9343	6.0047	3.8058	4.7872	4.2587	4.0993	4.6527	3.7325	4.85	3.5134	2.2282	1.6201	4.1453	5.8956	4.2338	5.1879	3.7364	6.3949	4.8907	5.5178	18428.3	Cofilin-1
NILQLHDLTTGALLK	Q9QUR6	838.9	ND	ND	ND	ND	ND	ND	ND	ND	ND	ND	ND	ND	ND	ND	ND	ND	ND	ND	ND	ND	ND	ND	ND	ND	ND	ND	ND	ND	ND	ND	ND	ND	ND	ND	ND	ND	ND	ND	ND	ND	ND	ND	80751.6	Prolyl endopeptidase
NLLELLINIK	O89051	6745.5	ND	ND	ND	ND	ND	ND	ND	ND	ND	ND	ND	ND	ND	ND	ND	ND	ND	ND	ND	ND	ND	ND	ND	ND	ND	ND	ND	ND	ND	ND	ND	ND	ND	ND	ND	ND	ND	ND	ND	ND	ND	ND	30259.9	Integral membrane protein 2B [Cleaved into: BRI2, membrane form; BRI2 intracellular domain; BRI2C, soluble form; Bri23 peptide]
NLQYYDISAK	P62827	5680.8	ND	ND	ND	ND	ND	ND	ND	6.2943	ND	ND	ND	ND	ND	ND	ND	ND	ND	ND	ND	ND	ND	ND	ND	ND	ND	ND	ND	ND	ND	ND	ND	ND	ND	ND	ND	ND	ND	ND	ND	ND	ND	ND	24291.9	GTP-binding nuclear protein Ran
NNSFYGPEVK	Q00519	6571.2	ND	ND	ND	ND	ND	ND	ND	ND	ND	ND	ND	ND	ND	ND	ND	ND	ND	ND	ND	ND	ND	ND	ND	ND	ND	ND	ND	ND	ND	ND	ND	ND	ND	ND	ND	ND	ND	ND	ND	ND	ND	ND	146431	Xanthine dehydrogenase/oxidase
NPNPSALPQLQEQR	Q61247	11341	199	218.66	332.09	378.04	482.78	238.78	291.58	334.25	469.81	568.62	611.14	566.24	349.4	352.66	399.56	471.42	ND	ND	ND	487.4	ND	501.65	908.52	979.87	610.15	648.14	820.89	552.18	692.17	454.32	1035.6	926.76	912.24	547.68	508.93	695.74	918.19	814.7	669.59	792.58	ND	ND	50887.1	Alpha-2-antiplasmin
NQLTSNPENTVFDAK	P20029	3387.3	12.503	20.335	6.6559	13.88	16.309	7.7819	10.188	12.031	10.794	9.975	13.741	12.739	10.056	14.449	15.372	10.039	15.983	15.925	22.508	10.397	19.428	6.3564	9.8317	15.434	15.234	24.91	18.553	11.525	12.026	8.0193	21.288	18.659	22.881	9.6553	9.0586	12.561	18.428	13.574	12.125	12.161	15.304	11.467	70464.6	78 kDa glucose-regulated protein
NQLVEIEK	Q61646	52043	631.32	117.39	371.82	11521	34885	ND	3927.2	ND	72.408	ND	ND	ND	ND	146.2	ND	ND	52.167	ND	ND	ND	ND	ND	ND	ND	ND	ND	52.592	ND	ND	ND	11154	10930	62.047	ND	ND	ND	1276.6	1431.4	72.664	ND	ND	ND	36810.9	Haptoglobin [Cleaved into: Haptoglobin alpha chain; Haptoglobin beta chain]
NSILETLNTADLGNLK	P07743	2132.5	3.2839	4.9931	6.554	17.661	33.746	19.462	20.104	51.464	49.583	26.718	20.133	8.5827	3.9192	56.625	8.4333	22.76	12.382	15.391	17.637	6.7704	6.9587	16.636	23.131	25.817	76.592	83.597	34.072	63.136	51.862	85.281	16.169	7.565	21.849	11.529	6.9435	13.568	35.718	19.36	36.6	16.775	24.89	24.479	22690.4	BPI fold-containing family A member 2
NSPLVSR	P08249	10647	ND	ND	ND	ND	ND	ND	ND	ND	ND	ND	ND	ND	ND	ND	ND	ND	ND	ND	ND	ND	ND	ND	ND	ND	ND	ND	ND	ND	ND	ND	ND	ND	ND	ND	ND	ND	ND	ND	ND	ND	ND	ND	33138.6	Malate dehydrogenase, mitochondrial
NTETNVFPQDK	P42703	2462.3	100.07	59.31	106.21	51.528	106.38	70.147	267.49	338.58	357.43	795.35	793.65	677.78	334.71	416.55	437.9	379.69	371.31	454.99	635.58	338.71	800.19	317.1	509.51	512.7	867.41	1033.5	678.36	824.77	553.05	332.77	262.82	212.7	670.56	179.84	236.6	243.3	717.31	636.86	575.01	426.85	379.1	324.92	117509	Leukemia inhibitory factor receptor
NYTDDAIETDDLTIK	Q9Z2U0	7814.2	ND	ND	ND	ND	ND	ND	ND	ND	ND	ND	ND	ND	ND	ND	ND	ND	ND	ND	ND	ND	ND	ND	ND	ND	ND	ND	ND	ND	ND	ND	ND	ND	ND	ND	ND	ND	ND	ND	ND	ND	ND	ND	27854.8	Proteasome subunit alpha type-7
PDFSSQPAVHK	P21803	35182	ND	ND	ND	ND	ND	ND	ND	ND	ND	ND	ND	ND	ND	ND	ND	ND	ND	ND	ND	ND	ND	ND	ND	ND	ND	ND	ND	ND	ND	ND	ND	ND	ND	ND	ND	ND	ND	ND	ND	ND	ND	ND	89690.1	Fibroblast growth factor receptor 2
PGFPVQEK	P37889	20440	ND	ND	ND	ND	ND	ND	ND	ND	ND	ND	ND	ND	ND	ND	ND	ND	ND	ND	ND	ND	ND	ND	ND	ND	ND	ND	ND	ND	ND	ND	ND	ND	ND	ND	ND	ND	ND	ND	ND	ND	ND	ND	129180	Fibulin-2
PYGVNFR	P97802	10450	ND	ND	ND	ND	ND	ND	ND	ND	ND	ND	ND	ND	ND	ND	ND	ND	ND	ND	ND	ND	ND	ND	ND	ND	ND	ND	ND	ND	ND	ND	ND	ND	ND	ND	ND	ND	ND	ND	ND	ND	ND	ND	14187.1	Angiogenin-3
QEPGENSEILPSLK	P46412	2031.4	271.07	454.46	364.91	394.01	608.27	265.48	650.04	597.23	704.08	826.16	860.86	1111.6	773.41	682.52	768.43	695.02	1186.7	1017.4	701.79	445.62	448.43	520.97	661.43	800.29	879.59	1129.5	1070.7	657.96	872.33	606.49	375.84	403.31	737.87	599.47	719.91	702.02	1123.7	784.92	992.37	839.4	973.79	847.08	22930	Glutathione peroxidase 3
QVSEHIAVYR	P70274	8212.9	84.853	72.778	75.629	87.788	90.277	80.909	171.87	157.87	153.99	173.74	158.13	113.27	155.11	158.46	180.87	152.12	167.76	147.34	317.88	148.3	466.89	289.6	217.57	194.98	313.46	246.41	300.14	279.54	255.49	262.44	164.64	161.41	173.04	125.4	136.92	117.01	191.22	196.23	184.71	139.71	154.66	166.72	40718.2	Selenoprotein P
RPDVLHQLR	P03953	9333.6	59.486	46.439	ND	ND	79.383	95.85	53.737	46.109	ND	ND	86.47	41.513	ND	68.004	66.422	134.92	88.402	77.135	ND	ND	20.231	ND	ND	71.61	36.17	37.133	35.391	102.22	127.31	ND	221.21	172.85	ND	147.67	159.44	ND	ND	ND	53.559	74.559	58.17	75.845	25457.7	Complement factor D
SAFSVGLETR	Q60994	2480.2	75.735	136.67	81.019	116.39	94.043	98.234	36.631	53.74	48.939	247.23	227.43	293.23	171.72	120.35	180.06	134.06	359.96	ND	66.409	47.584	40.68	56.753	117.18	125.14	69.461	126.19	80.502	132.27	118.68	93.483	40.814	44.999	61.484	87.725	172.57	135.14	95.622	105.25	99.815	157.54	194.11	194.11	24920.6	Adiponectin
SAGYPGTLIPYR	Q3U0B3	23893	ND	ND	ND	ND	ND	ND	ND	ND	ND	ND	ND	ND	ND	ND	ND	ND	ND	ND	ND	ND	ND	ND	ND	ND	ND	ND	ND	ND	ND	ND	ND	ND	ND	ND	ND	ND	ND	ND	ND	ND	ND	ND	25190.7	Dehydrogenase/reductase SDR family member 11
SELAVSSELDLLK	Q07797	5630.6	ND	ND	ND	ND	ND	ND	ND	ND	ND	ND	ND	ND	ND	ND	ND	ND	ND	ND	ND	ND	ND	ND	ND	ND	ND	ND	ND	ND	ND	ND	ND	ND	ND	ND	ND	ND	ND	ND	ND	ND	ND	ND	62550.7	Galectin-3-binding protein
SFEGNNNYDTPELR	P97333	32399	ND	ND	ND	ND	ND	ND	ND	ND	ND	ND	ND	ND	ND	ND	ND	ND	ND	ND	ND	ND	ND	ND	ND	ND	ND	ND	ND	ND	ND	ND	ND	ND	ND	ND	ND	ND	ND	ND	ND	ND	ND	ND	100950	Neuropilin-1
SFSENTLAR	P70375	10748	ND	ND	ND	11.272	28.126	ND	14.128	14.998	15.129	28.947	24.175	19.007	12.25	20.935	20.796	18.237	49.768	31.886	60.755	31.463	48.164	26.578	41.642	51.069	41.061	41.866	41.532	36.225	31.442	19.895	33.762	27.819	40.061	18.503	21.833	24.075	45.761	38.398	38.839	39.105	37.64	41.952	28283.6	Coagulation factor VII heavy chain
SFSTVPYIVGINK	Q8VCT4	2112	ND	ND	ND	ND	ND	ND	ND	ND	ND	ND	ND	ND	ND	ND	ND	ND	ND	ND	ND	ND	ND	ND	ND	ND	ND	ND	ND	ND	ND	ND	ND	ND	ND	ND	ND	ND	ND	ND	ND	ND	ND	ND	59839.4	Carboxylesterase 1D
SFVLNLGK	P16045	861.74	1.6443	1.3917	1.197	1.0442	1.2776	1.0687	2.4463	4.4135	2.2788	2.1792	1.9417	1.4733	1.4763	1.5967	2.174	2.0986	1.3102	2.5663	3.7753	2.4115	3.4924	1.4402	1.4336	1.632	2.1404	1.1783	1.3409	1.7549	1.7496	1.8834	3.6223	2.5325	1.9074	1.6065	1.3178	5.7568	4.861	4.8634	1.7452	1.7183	1.4417	2.3784	14734.7	Galectin-1
SGEVLVNVK	Q9QZD9	3004.5	ND	ND	ND	ND	ND	ND	ND	ND	ND	ND	ND	ND	ND	ND	ND	ND	4.4247	ND	ND	ND	ND	ND	ND	ND	ND	ND	ND	ND	ND	ND	ND	ND	ND	ND	ND	ND	ND	ND	ND	ND	ND	ND	36460.8	Eukaryotic translation initiation factor 3 subunit I
SGFFNLQEDNQK	Q60675	3957.1	ND	ND	ND	ND	ND	ND	ND	ND	ND	ND	ND	ND	ND	ND	ND	ND	ND	ND	ND	ND	ND	ND	ND	ND	ND	ND	ND	ND	ND	ND	ND	ND	ND	ND	ND	ND	ND	ND	ND	ND	ND	ND	341966	Laminin subunit alpha-2
SGNENGEFYLR	Q8BPB5	10451	38.88	36.75	32.103	33.002	37.847	37.157	44.271	51.977	58.344	48.317	53.181	55.058	62.322	60.706	55.107	40.381	61.699	62.732	28.667	19.218	28.337	48.643	41.475	41.377	58.068	71.542	74.478	59.442	53.833	59.544	53.959	47.922	61.33	44.26	46.113	38.226	50.146	49.376	45.192	35.348	38.447	48.726	53047.4	EGF-containing fibulin-like extracellular matrix protein 1
SHPAHTAAPQVTSTASK	Q60805	6894.6	ND	ND	ND	ND	ND	ND	ND	ND	ND	ND	ND	ND	ND	ND	ND	ND	ND	ND	ND	ND	ND	ND	ND	ND	ND	ND	ND	ND	ND	ND	ND	ND	ND	ND	ND	ND	ND	ND	ND	ND	ND	ND	108242	Tyrosine-protein kinase Mer
SIGYSIR	P55284	1049.8	1.6487	1.7368	1.8685	1.9104	2.1998	1.5394	2.5117	2.9375	3.0792	4.1351	3.6501	5.638	3.1262	3.0932	3.5754	2.261	4.6764	4.7228	2.812	2.1353	2.702	1.9207	2.9448	2.6005	2.4001	3.0106	2.7429	2.2569	3.137	2.1196	3.8505	2.3857	4.5577	3.0745	1.8418	4.0839	2.1406	2.1304	2.7966	2.4989	2.7434	2.7886	83051.2	Cadherin-5
SILPTAPR	Q8BGD9	895.01	ND	ND	ND	ND	ND	ND	ND	ND	ND	ND	ND	1.1308	ND	ND	ND	ND	ND	2.1822	ND	1.3281	ND	ND	ND	ND	ND	ND	ND	ND	ND	ND	ND	ND	ND	ND	ND	ND	ND	ND	ND	ND	ND	1.0462	68840	Eukaryotic translation initiation factor 4B
SILYDER	P49722	853.64	9.0703	12.076	8.1485	6.6664	5.932	5.516	14.221	15.211	12.788	11.148	8.7427	12.609	11.778	10.864	11.146	7.4789	10.764	9.5203	6.6357	4.8341	5.321	6.9947	6.4919	6.6355	14.243	10.719	13.019	12.301	11.719	10.574	11.761	11.126	9.5869	8.5846	12.06	11.619	11.247	11.689	9.149	8.8375	8.867	9.3163	25795.4	Proteasome subunit alpha type-2
SITTIIDTFHQYSR	P31725	1624.8	1.6691	2.5587	1.9841	8.0956	4.6796	2.304	6.8336	6.9274	4.0694	ND	ND	1.7623	1.965	2.5108	2.3412	ND	2.1062	1.8963	2.17	1.8888	2.0213	ND	ND	1.9393	1.8635	ND	1.9062	1.8144	4.3321	1.6099	9.897	13.378	3.8609	2.2888	3.053	7.3843	3.7852	14.058	2.3387	4.5839	2.0572	3.2747	12917.7	Protein S100-A9
SLEDLNR	P06728	33428	1564.5	1838.7	1722.4	3852	3611.9	1773.5	4837.2	4424.3	4782.5	6263.6	6814.9	7500.5	7564.7	7824.2	8636.7	5713.4	13078	9526.9	17445	11392	11697	7038.5	12202	13555	13605	17451	17401	10898	14326	8212.3	5934.6	5494.6	8982.4	6929.5	6170.2	6369.8	9837.3	9518.8	10306	8528.7	9586.2	9567	42986.5	Apolipoprotein A-IV
SLGSEEINPVHTDNFQER	O35188	2210.2	ND	ND	ND	ND	ND	ND	ND	ND	ND	ND	ND	ND	ND	ND	ND	ND	3.291	ND	ND	ND	ND	ND	ND	ND	ND	ND	ND	ND	2.0378	ND	ND	ND	ND	ND	ND	ND	ND	ND	ND	ND	ND	ND	39477.4	Fractalkine [Cleaved into: Processed fractalkine]
SLGVGFATR	P11404	25714	ND	ND	ND	ND	ND	ND	ND	ND	ND	ND	ND	ND	ND	ND	ND	ND	ND	ND	ND	ND	ND	ND	ND	ND	ND	ND	ND	ND	ND	ND	ND	ND	ND	ND	ND	ND	ND	ND	ND	ND	ND	ND	14687.7	Fatty acid-binding protein, heart
SLLNSLEEAK	Q06890	3949.7	378.15	419.13	555.77	580.95	598.31	364.15	712.78	897.43	944.85	852.48	844.79	962.54	1014.1	1331.6	1336.1	535.06	1030	1072.9	1989.7	968.98	1461.5	520.44	940.71	877.31	1344	1910.8	1687.5	755.71	773.8	567	1300.9	1291.8	1568.7	600.62	651.92	617.17	1535.4	1658.3	1259.5	912.81	1039.6	988.36	49344.6	Clusterin [Cleaved into: Clusterin beta chain; Clusterin alpha chain]
SLQVALEEFHK	Q9DD06	2415.1	ND	ND	ND	ND	ND	ND	ND	ND	ND	ND	ND	ND	ND	ND	ND	ND	2.9437	ND	ND	ND	ND	ND	ND	ND	ND	ND	ND	ND	ND	ND	ND	ND	ND	ND	ND	ND	ND	ND	ND	ND	ND	2.7065	15508	Retinoic acid receptor responder protein 2
SNFEEALAAHK	P09103	18884	ND	ND	ND	ND	ND	ND	ND	ND	ND	ND	ND	ND	ND	ND	ND	ND	ND	ND	ND	ND	ND	ND	ND	ND	ND	ND	ND	ND	ND	ND	ND	ND	ND	ND	ND	ND	ND	ND	ND	ND	ND	ND	55090	Protein disulfide-isomerase
SNPTLNEYHTR	Q00623	78211	22709	14212	15805	14291	13802	15503	29794	39093	35688	28572	34371	23351	42419	43860	56384	37322	48542	34802	58707	32808	61856	43092	39361	40447	63850	49748	63962	32367	40640	44666	43351	46064	50258	30992	36777	34661	40680	40484	42641	23762	28633	24837	28815.3	Apolipoprotein A-I [Cleaved into: Proapolipoprotein A-I; Truncated apolipoprotein A-I]
SNVNDGVAQSTR	P17751	1280.8	ND	1.8564	ND	ND	ND	ND	ND	4.998	ND	2.6637	ND	2.3869	ND	ND	ND	ND	ND	4.6441	2.4622	4.1581	ND	ND	ND	1.4817	ND	ND	ND	1.7814	2.2175	3.1102	3.0757	1.8952	ND	ND	ND	5.6194	1.6842	3.2368	ND	1.5168	ND	ND	32191.8	Triosephosphate isomerase
SPAPISK	P06796	36981	ND	ND	ND	ND	ND	ND	ND	ND	ND	ND	ND	ND	ND	ND	ND	ND	ND	ND	ND	ND	ND	ND	ND	ND	ND	ND	ND	ND	ND	ND	ND	ND	ND	ND	ND	ND	ND	ND	ND	ND	ND	ND	17700.9	Kappa-casein
SPEPISTQTHSVQILFR	P98064	1879.6	13.638	10.94	14.369	14.614	14.458	15.696	18.159	19.563	21.884	17.787	19.497	11.62	17.177	21.208	22.075	20.034	22.698	18.68	43.553	32.939	35.193	27.81	35.292	26.028	15.417	14.642	16.343	16.547	14.251	12.609	73.124	54.267	46.046	30.957	32.515	31.605	48.387	59.607	37.452	28.407	28.162	27.701	77135.8	Mannan-binding lectin serine protease 1 [Cleaved into: Mannan-binding lectin serine protease 1 heavy chain; Mannan-binding lectin serine protease 1 light chain]
SQSLFSYSVK	P12246	4437.9	ND	ND	ND	9.1339	33.865	ND	9.7547	5.1947	9.0118	ND	ND	ND	ND	ND	ND	ND	ND	ND	6.5478	ND	10.301	14.008	13.325	17.651	7.1958	7.2662	11.871	18.484	20.118	15.421	489.65	156.64	24.247	29.395	13.094	98.329	15.398	34.221	ND	8.1012	11.071	9.6039	23870.1	Serum amyloid P-component
SSDSGLPSDIPHVR	Q8K558	10265	ND	ND	ND	ND	ND	ND	ND	ND	ND	ND	ND	ND	ND	ND	ND	ND	ND	ND	ND	ND	ND	ND	ND	ND	ND	ND	ND	ND	ND	ND	ND	ND	ND	ND	ND	ND	ND	ND	ND	ND	ND	ND	31462.7	Trem-like transcript 1 protein
SSFFVNGLTLGGQK	P62962	2301.7	29.359	47.859	ND	ND	ND	ND	4.6383	11.326	4.1192	8.283	8.1286	3.6775	4.6186	3.627	6.8047	8.4347	2.8601	7.742	4.7151	3.4766	4.6557	4.1954	ND	4.0171	3.526	3.3211	4.4628	3.4682	4.7182	4.9192	12.494	6.1311	ND	ND	5.0464	9.7832	4.1871	6.2834	3.7773	5.5504	3.855	5.7639	14826	Profilin-1
SVDEVFGEVVK	Q9DBP5	6674.9	ND	ND	ND	ND	ND	ND	ND	ND	ND	ND	ND	ND	ND	ND	ND	ND	ND	ND	ND	ND	ND	ND	ND	ND	ND	ND	ND	ND	ND	ND	ND	ND	ND	ND	ND	ND	ND	ND	ND	ND	ND	ND	22165.3	UMP-CMP kinase
SVNQSLLELHK	P09528	2086.4	ND	ND	ND	ND	ND	ND	ND	ND	ND	ND	ND	ND	ND	ND	ND	ND	2.3662	ND	ND	ND	ND	ND	ND	ND	ND	ND	ND	ND	ND	ND	ND	ND	ND	ND	ND	ND	ND	ND	ND	ND	ND	ND	21066.6	Ferritin heavy chain [Cleaved into: Ferritin heavy chain, N-terminally processed]
SVVVHAGEDDLGK	O09164	4814.6	20.47	26.977	23.311	34.437	33.206	22.575	35.903	35.041	37.136	96.345	100.36	165.15	80.107	72.89	69.866	70.191	158.83	152.21	128.55	75.25	51.225	49.359	83.63	95.73	161.46	200.73	160.8	158.24	175.18	129.25	31.666	31.251	72.982	57.062	69.734	67.298	158.42	105.91	198.75	202.56	235.55	209.57	24903.9	Extracellular superoxide dismutase [Cu-Zn]
SYTITGLQPGTDYK	P11276	29195	387.21	472.18	569.24	861.93	1327.2	443.07	570.58	341.33	545.68	997.83	1072.6	767.61	546.54	833.31	774.29	875.38	1619.9	1449.8	1470.1	1065.3	1020.9	748.09	1211.5	1490.2	1001.7	1336.8	1598.2	971.23	1474.1	900.19	784.99	1006.5	879.89	578.6	994.41	442.32	1065.3	1034.4	904.08	1175.7	1303.7	1049.7	269202	Fibronectin [Cleaved into: Anastellin]
TAESGELHGLTTDEK	P07309	9783.2	72.063	53.766	58.556	56.266	64.651	60.921	208.92	161	165.15	145.59	137.97	117.28	243.63	273.99	206.68	234.25	208.36	165.17	285.76	274.08	391.92	211.2	206.46	209.93	291.96	262.23	223.66	216.69	218.64	275.55	180.19	297.67	417.66	207.2	244.35	145.37	311.3	267.15	279.82	150.21	262.02	139.65	13640.3	Transthyretin
TANLGAGAAQPLR	P08226	2140.1	1070.1	586.78	683.74	924.6	1440.9	782.84	ULOQ	ULOQ	ULOQ	2004.3	ULOQ	1392.7	ULOQ	ULOQ	ULOQ	1396.9	1828.4	1409.7	ULOQ	1911.5	ULOQ	ULOQ	ULOQ	1782.5	1865.7	1714.8	ULOQ	ULOQ	ULOQ	ULOQ	1877.6	ULOQ	2125.6	1450.7	1823.8	1373.4	ULOQ	ULOQ	ULOQ	1495.7	1706.7	1477.5	33968.2	Apolipoprotein E
TEAYLEAIR	P47867	2094.3	ND	ND	ND	ND	ND	ND	ND	ND	ND	ND	ND	ND	ND	ND	ND	ND	ND	ND	ND	ND	ND	ND	ND	ND	ND	ND	ND	ND	ND	2.3725	ND	ND	ND	ND	ND	ND	ND	ND	ND	ND	ND	ND	50941.3	Secretogranin-3
TEGLVQVK	Q61129	1199.4	97.676	130.94	121.68	169.8	224.79	107.82	135.59	123.29	127.82	235.66	234.66	243.27	229.99	249.64	239.44	197.41	337.48	316.51	505.79	249.82	418.68	206.26	354.17	439.19	378.78	460.72	412.45	265.83	352.02	216.89	244.1	281.74	414.16	204.35	267.98	198.89	315.21	311.61	259.85	243.51	290.87	296.88	65297.1	Complement factor I [Cleaved into: Complement factor I heavy chain; Complement factor I light chain]
TELEDTLDSTAAQQELR	Q8VDD5	9915.8	ND	ND	ND	ND	ND	ND	ND	ND	ND	ND	ND	ND	ND	ND	ND	ND	ND	ND	ND	ND	ND	ND	ND	ND	ND	ND	ND	ND	ND	ND	ND	ND	ND	ND	ND	ND	ND	ND	ND	ND	ND	ND	226241	Myosin-9
TENYDEHLEVFK	P06683	17806	251.59	199.36	263.45	95.435	121.3	116.43	621.48	1218.3	907.72	221.46	179.62	202.9	810.43	1020.4	1017.1	177.12	242.46	173.37	1137.9	536.35	1256.4	224.17	283.07	272.72	873.71	939.78	915.89	141.32	162.77	146.23	2601	2290.4	2095.4	311.32	473.89	416.37	1545.4	1634.4	1082.6	90.008	78.902	97.673	60085	Complement component C9
TESELLEISGK	P23953	11636	490.96	547.38	542.86	590.11	791.15	509.73	724.49	464.07	674.61	1716	1664.1	1724.4	967.56	877.96	985.88	1213.4	2384.2	2039.2	1884.4	1302.4	1598.8	1409.1	2290.8	2496.5	2252.9	2332.1	2225.7	2745	2311.5	1913.8	740.81	808.11	1617.8	1377.9	1863.6	1440.6	2119.5	1826.3	1697.5	2822.2	3033.5	3241.5	59093.3	Carboxylesterase 1C
TFHETPLQLLEK	P07141	2661.7	ND	ND	ND	ND	ND	ND	ND	ND	ND	ND	ND	ND	ND	ND	ND	ND	ND	ND	ND	ND	ND	ND	ND	ND	ND	ND	ND	ND	ND	ND	ND	ND	ND	ND	ND	ND	ND	ND	ND	ND	ND	ND	57287.6	Macrophage colony-stimulating factor 1 [Cleaved into: Processed macrophage colony-stimulating factor 1]
TFLGGASVK	Q61468	1353.1	2.7976	2.5651	2.1587	2.1665	2.1424	2.9232	4.6686	4.5999	3.55	3.1109	3.1896	3.4635	3.5645	3.1472	2.7055	2.1059	2.4993	2.4878	1.9458	1.636	2.1436	2.2779	1.6762	1.4574	2.5324	2.4796	2.714	2.384	1.5523	2.198	2.3617	2.116	2.9868	2.3011	2.3053	2.3194	2.6166	2.728	2.2299	1.9344	2.1962	2.3163	63044.4	Mesothelin [Cleaved into: Megakaryocyte-potentiating factor; Mesothelin, cleaved form]
TFLVGER	Q9D8N0	5634.6	ND	ND	ND	ND	ND	ND	ND	ND	ND	ND	ND	ND	ND	ND	ND	ND	ND	ND	ND	ND	ND	ND	ND	ND	ND	ND	ND	ND	ND	ND	ND	ND	ND	ND	ND	ND	ND	ND	ND	ND	ND	ND	49929.6	Elongation factor 1-gamma
TGAISGHSLK	P26262	17209	84.285	72.019	86.559	79.952	103.22	62.252	142.96	175.61	229.06	301.94	243.12	335.41	200.23	226.24	242.87	202.99	356.16	321.95	422.11	280.56	308.06	172.14	329.06	357.1	327.55	405.61	391.01	212.57	208.9	184.02	255.68	184.26	423.31	256.02	183.97	333.89	292.46	217.83	276.93	188.25	226.4	210.33	41618.6	Plasma kallikrein heavy chain
TGFSLDNGDLR	Q9CZ44	3120	ND	ND	ND	ND	ND	ND	ND	ND	ND	ND	ND	ND	ND	ND	ND	ND	ND	ND	ND	ND	ND	ND	ND	ND	ND	ND	ND	ND	ND	ND	ND	ND	ND	ND	ND	ND	ND	ND	ND	ND	ND	ND	40710	NSFL1 cofactor p47
TGIVSGFGR	O88947	9421.8	160.76	145.54	184.37	210.79	299.18	129.16	255.11	272.27	290.14	411.84	418.16	403.32	310.74	464.06	452.83	319.86	611.52	476.8	867.33	485.98	699.44	390.78	591.33	688.43	623	691.81	662.04	499.45	449.02	338.95	470.66	431.66	681.5	317.71	376.73	364.79	665.96	588.14	634.93	464.12	634.76	652.7	49672.7	Coagulation factor X [Cleaved into: Factor X light chain; Factor X heavy chain; Activated factor Xa heavy chain]
TGPNLHGLFGR	P62897	3874.1	4.3675	5.5682	ND	ND	ND	ND	7.9416	15.437	16.028	16.035	12.436	28.819	4.161	4.6704	4.6905	ND	3.8954	5.3585	4.2743	4.0105	ND	ND	ND	3.8353	4.1739	5.6976	4.7526	4.1532	4.3797	4.173	8.0513	7.8428	8.9385	9.6859	4.9269	12.809	ND	ND	4.5815	ND	4.5146	ND	11474.2	Cytochrome c, somatic
THAVLVALK	Q9R1P4	1454.6	7.615	9.2571	7.8629	8.9275	8.0025	4.3081	8.4698	7.445	9.7729	10.895	10.604	13.168	13.176	10.005	11.427	7.4124	14.323	16.196	7.7762	6.7228	6.8359	6.2932	9.2717	9.1396	14.794	17.222	19.544	13.538	13.059	9.5714	5.9109	6.9304	10.894	7.997	11.086	8.1715	13.153	13.084	12.219	11.769	13.714	11.903	29546.5	Proteasome subunit alpha type-1
THEQLTPLVR	P09813	31616	19329	13941	20233	18711	22848	15314	ULOQ	ULOQ	ULOQ	ULOQ	ULOQ	27972	29140	ULOQ	ULOQ	ULOQ	ULOQ	ULOQ	ULOQ	ULOQ	ULOQ	ULOQ	ULOQ	ULOQ	ULOQ	ULOQ	ULOQ	ULOQ	ULOQ	ULOQ	ULOQ	ULOQ	ULOQ	ULOQ	ULOQ	ULOQ	ULOQ	ULOQ	ULOQ	ULOQ	ULOQ	ULOQ	9421.7	Apolipoprotein A-II [Cleaved into: Proapolipoprotein A-II]
TIAPALVSK	P17182	1111.1	8.2662	15.69	1.2981	2.9889	2.8111	1.6362	3.1139	5.6225	3.3878	6.2556	6.1335	4.2005	3.0698	3.2325	4.9671	3.3165	4.3756	16.848	12.405	8.7428	8.9144	3.0119	4.0225	5.4683	6.3348	5.3746	5.1717	4.7115	4.2643	3.1594	7.9759	5.3267	5.6679	2.4995	4.1207	10.501	6.4824	14.069	5.5591	6.2841	5.0109	8.6331	47009.6	Alpha-enolase
TIDELAFK	Q6F3F9	23044	ND	ND	ND	ND	ND	ND	ND	ND	ND	ND	ND	ND	ND	ND	ND	ND	ND	ND	ND	ND	ND	ND	ND	ND	ND	ND	ND	ND	ND	ND	ND	ND	ND	ND	ND	ND	ND	ND	ND	ND	ND	ND	126246	Adhesion G-protein coupled receptor G6 [Cleaved into: ADGRG6 N-terminal fragment; ADGRG6 C-terminal fragment]
TISSGIHLK	Q9Z126	5378.7	140.99	280.85	ND	11.989	15.23	13.151	34.158	67.426	25.542	116.4	65.711	42.663	35.323	81.206	173.94	23.417	64.654	91.981	490.89	76.255	613.62	20.644	37	117.93	212.13	39.775	36.571	170.37	40.802	52.292	113.46	332.63	59.621	34.593	244.21	137.9	35.651	971.52	43.343	32.539	27.796	91.563	8210.71	Platelet factor 4
TLADGVPSR	P01635	823.42	116.21	77.058	59.027	252.5	287.81	261.33	10.062	10.039	4.9061	48.75	25.297	40.439	21.955	43.528	33.57	10.15	55.796	52.334	12.753	9.4632	19.42	ND	23.558	ND	64.436	64.379	49.612	50.886	29.649	54.25	ND	ND	ND	ND	ND	ND	15.147	91.553	17.642	93.518	51.148	26.465	12581.3	Ig kappa chain V-V region K2 (Fragment)
TLAQFLPK	Q9Z0M6	604.76	3.5917	3.5735	4.5818	3.7891	4.641	4.2389	4.3136	6.5833	4.5759	4.7944	6.3921	3.8628	6.025	5.6492	5.4403	4.2745	6.1248	5.8606	4.6847	4.2474	5.6548	8.1101	6.4804	7.8506	13.029	12.585	10.507	12.335	9.8247	12.242	6.1281	5.3094	6.6656	4.0802	5.5916	5.7351	7.0902	7.2347	7.6875	7.5383	7.1951	7.9604	88115.5	CD97 antigen [Cleaved into: CD97 antigen subunit alpha; CD97 antigen subunit beta]
TLEEDEEELFK	P34022	3201.1	ND	ND	ND	ND	ND	ND	ND	ND	ND	ND	ND	ND	ND	ND	ND	ND	ND	4.0757	3.233	ND	ND	ND	ND	ND	ND	ND	ND	ND	ND	ND	ND	ND	ND	ND	ND	3.7085	ND	3.6304	ND	ND	ND	ND	23465.2	Ran-specific GTPase-activating protein
TLEGELHDLR	P48678	4576.6	ND	ND	ND	ND	ND	ND	ND	ND	ND	ND	ND	ND	ND	ND	ND	ND	ND	ND	ND	ND	ND	ND	ND	ND	ND	ND	ND	ND	ND	ND	ND	ND	ND	ND	ND	ND	ND	ND	ND	ND	ND	ND	73906.1	Prelamin-A/C [Cleaved into: Lamin-A/C]
TLFSVLPGLK	A6X935	17305	282.99	553.45	476.03	904.81	2255.5	488.03	493.82	394.45	450	583.89	582.44	724.47	403.58	511.26	421.45	428.04	680.97	692.11	656.04	474.93	607.66	326.96	525.92	856.55	705.48	922.63	918.79	682.51	823.11	505.35	1392.5	1294	649.42	435.14	418.09	582.75	625.99	652.22	431.66	478.31	515.52	572.03	101657	Inter alpha-trypsin inhibitor, heavy chain 4
TLHDQLVLAAEK	P11859	3018.1	21.9	24.496	27.527	41.765	47.506	28.17	56.182	45.712	49.053	62.677	77.324	62.31	49.589	69.193	74.221	61.6	93.078	82.998	97.667	53.537	78.174	59.638	72.56	95.62	62.015	82.585	80.327	76.028	95.18	54.958	36.477	42.932	64.649	40.42	62.228	41.89	59.929	51.316	55.39	62.113	69.66	69.425	49555.5	Angiotensinogen [Cleaved into: Angiotensin-1; Angiotensin-2; Angiotensin-3; Angiotensin-4; Angiotensin 1-9; Angiotensin 1-7; Angiotensin 1-5; Angiotensin 1-4]
TLNQLGTPQDSPELR	O70439	23743	ND	ND	ND	ND	ND	ND	ND	ND	ND	ND	ND	ND	ND	ND	ND	ND	26.273	ND	ND	ND	ND	ND	ND	ND	ND	ND	ND	ND	ND	ND	ND	ND	ND	ND	ND	ND	ND	ND	ND	ND	ND	ND	29689.5	Syntaxin-7
TNEAQAIETAR	P61089	6340.7	ND	ND	ND	ND	ND	ND	ND	ND	ND	ND	ND	ND	ND	ND	ND	ND	ND	ND	ND	ND	ND	ND	ND	ND	ND	ND	ND	ND	ND	ND	ND	ND	ND	ND	ND	ND	ND	ND	ND	ND	ND	ND	17137.8	Ubiquitin-conjugating enzyme E2 N
TNFFGTR	P48758	5666.7	ND	ND	ND	ND	ND	ND	ND	ND	ND	ND	ND	ND	ND	ND	ND	ND	ND	ND	ND	ND	ND	ND	ND	ND	ND	ND	ND	ND	ND	ND	ND	ND	ND	ND	ND	ND	ND	ND	ND	ND	ND	ND	30510	Carbonyl reductase [NADPH] 1
TNTQPFDLQVYHPSR	Q91ZX7	959.85	ND	ND	ND	ND	ND	ND	5.8232	7.7046	ND	3.965	4.0483	3.6005	ND	ND	7.8198	3.4201	3.8761	3.5979	4.4791	4.9724	7.4902	3.9932	3.4406	3.5603	ND	6.5694	ND	4.4571	4.4548	4.1204	ND	ND	ND	3.7614	3.875	4.6507	6.0348	4.7889	5.4632	3.2407	3.8184	2.9788	502798	Prolow-density lipoprotein receptor-related protein 1 [Cleaved into: Low-density lipoprotein receptor-related protein 1 85 kDa subunit; Low-density lipoprotein receptor-related protein 1 515 kDa subunit; Low-density lipoprotein receptor-related protein 1 intracellular domain]
TNVSGGAIALGHPLGGSGSR	Q8BWT1	1002.7	ND	ND	ND	ND	ND	ND	ND	ND	ND	ND	ND	ND	ND	ND	ND	ND	ND	ND	ND	ND	ND	ND	ND	ND	ND	ND	ND	ND	ND	ND	ND	ND	ND	ND	ND	ND	ND	ND	ND	ND	ND	ND	41829.9	3-ketoacyl-CoA thiolase, mitochondrial
TPDEEFK	Q60847	38572	ND	ND	ND	ND	ND	ND	ND	ND	ND	ND	ND	ND	ND	ND	ND	ND	39.328	ND	ND	ND	ND	ND	ND	ND	ND	ND	ND	ND	ND	ND	ND	ND	ND	ND	ND	ND	ND	ND	ND	ND	ND	ND	337837	Collagen alpha-1(XII) chain
TPEEYPESAK	Q9CWS0	6342.8	ND	ND	ND	ND	ND	ND	ND	ND	ND	ND	ND	ND	ND	ND	ND	ND	ND	ND	ND	ND	ND	ND	ND	ND	ND	ND	ND	ND	ND	ND	ND	ND	ND	ND	ND	ND	ND	ND	ND	ND	ND	ND	31249.8	N(G),N(G)-dimethylarginine dimethylaminohydrolase 1
TPFAVASTR	Q19LI2	1960.9	ND	ND	ND	5.4372	48.689	5.4839	ND	ND	ND	122.5	89.485	418.21	ND	ND	ND	366.23	428.06	343.16	ND	4.3679	24.612	ULOQ	ULOQ	ULOQ	ND	ND	ND	1845.5	694.03	100.36	ND	ND	ND	145.34	219.84	167.44	ND	ND	ND	50.236	58.114	249.56	54682.7	Alpha-1B-glycoprotein
TPQIQVYSR	P01887	22276	25.292	ND	ND	ND	ND	ND	56.03	109.76	98.686	47.473	37.795	34.55	39.858	47.276	40.922	29.134	38.144	32.502	55.445	39.351	39.262	ND	38.04	30.225	34.46	37.425	46.054	48.882	28.454	34.129	217.5	75.819	80.065	67.765	36.049	115.35	43.404	52.143	33.558	ND	ND	ND	11643.3	Beta-2-microglobulin
TQAWLQSSR	Q61268	11651	283.94	196.38	229.94	220.1	345.12	186.61	751.99	610.84	551.12	765.24	868.79	411.34	574.46	812.62	1001.3	650.36	1635.6	1027.4	3252	2026.8	1851.8	1150.4	1837.7	2729.8	730.46	1008.8	1026.4	788.15	610.28	597.77	572.6	577.26	1124	596.57	802.01	604.76	1157	1051.1	1217.1	1184.8	1357.1	1172.7	11312.9	Apolipoprotein C-IV
TSESGLPSTR	Q91Y47	34775	ND	ND	ND	ND	ND	ND	ND	ND	ND	ND	ND	ND	ND	ND	ND	ND	ND	ND	ND	ND	ND	ND	ND	ND	ND	ND	ND	ND	ND	ND	ND	ND	ND	ND	ND	ND	ND	ND	ND	ND	ND	ND	41745.8	Coagulation factor XIa heavy chain
TSNLASGVPAR	P01680	1481.1	252.04	295.74	225.41	312.51	586.82	384.58	54.547	18.595	18.932	99.297	39.819	113.45	90.398	124.14	89.088	45.722	186.25	258.31	23.111	27.622	21.624	22.371	96.136	20.298	49.587	58.84	112.98	53.173	49.292	59.231	ND	ND	ND	ND	ND	ND	55.77	59.304	85.316	77.874	84.768	77.962	11363.6	Ig kappa chain V-IV region S107B
TSTSPIVK	P01837	65586	8314.9	11841	7385	61809	23041	44321	828.47	1434.8	1461.6	7556.2	3184.4	8444.6	3064.5	6193.5	7555.4	5012.5	27960	17958	2699.8	1840.2	2366	1607.8	4575.7	3593.7	5608	8411.1	7181.9	6180.8	5951.3	5484.5	ND	ND	ND	ND	ND	ND	3837.6	3396.7	4123.5	4892.3	4790.6	5791.4	11777.9	Ig kappa chain C region
TTDAEFHTFFNEK	P19221	7245	590.1	509.94	537.1	543.92	691.16	544.75	786.67	981.46	776.05	965.11	968.12	813.09	1095.9	1111.3	1159.7	975.9	1109.5	998.34	1259.5	844.77	1381.1	1190.5	1247.2	1254.9	1292.3	1170.3	1325.9	1115.9	977.21	1095.5	1194.5	1080.6	1111.9	882.62	1070.6	965.41	1374.5	1253.9	1298.3	990.92	1023.5	947.14	65642.1	Prothrombin [Cleaved into: Activation peptide fragment 1; Activation peptide fragment 2; Thrombin light chain; Thrombin heavy chain]
TTDVTQTFGIEK	Q9R098	4271.7	58.203	30.231	36.797	29.114	36.934	35.107	52.018	51.335	44.091	62.498	64.738	45.032	58.545	71.276	71.414	71.669	104.21	87.748	67.001	37.338	71.318	48.173	50.147	51.139	78.536	65.365	72.884	93.765	78.286	79.387	57.127	49.913	49.337	42.794	59.231	45.174	98.297	114.51	97.965	83.623	86.925	86.886	26908.6	Hepatocyte growth factor activator [Cleaved into: Hepatocyte growth factor activator short chain; Hepatocyte growth factor activator long chain]
TTLLENAQR	Q8CG14	5213	101.52	72.058	58.633	89.569	96.902	105.98	109.22	141.41	113.97	122.29	107.68	97.823	130.8	127.08	100.33	68.549	113.69	79.813	94.077	29.18	101.42	37.218	50.785	96.656	135.43	114.31	140.94	103.02	105.88	110.71	102.05	105.15	90.649	18.176	68.329	60.032	151.23	160.09	107.1	75.266	75.345	74.641	75187.4	Complement C1s-A subcomponent [Cleaved into: Complement C1s-A subcomponent heavy chain; Complement C1s-A subcomponent light chain]
TTTLPVEFK	P29268	2534.2	ND	ND	ND	ND	ND	ND	ND	ND	ND	ND	ND	ND	ND	ND	ND	ND	ND	ND	ND	ND	ND	ND	ND	ND	ND	ND	ND	ND	ND	ND	ND	ND	ND	ND	ND	ND	ND	ND	ND	ND	ND	ND	35373	Connective tissue growth factor
TVEGAGNIAAATGFVK	O55042	2297.1	ND	3.4113	ND	ND	ND	ND	ND	6.1504	4.1083	6.1189	7.9832	3.0997	ND	ND	4.8098	ND	3.4452	10.205	8.858	7.6726	3.4309	ND	ND	3.1977	5.0171	2.983	3.1237	3.7026	4.0271	ND	ND	ND	ND	ND	3.1056	6.58	ND	7.1698	2.9113	3.1668	ND	3.1096	14485.2	Alpha-synuclein
TVVSGGPLEGPYR	Q9ERQ8	6599.2	ND	ND	ND	ND	ND	ND	ND	ND	ND	ND	ND	ND	ND	ND	ND	ND	ND	ND	ND	ND	ND	ND	ND	ND	ND	ND	ND	ND	ND	ND	ND	ND	ND	ND	ND	ND	ND	ND	ND	ND	ND	ND	29914.7	Carbonic anhydrase 7
TVYFAEK	Q9DCT8	18754	ND	ND	ND	ND	ND	ND	ND	ND	ND	ND	ND	ND	ND	ND	ND	ND	ND	ND	ND	ND	ND	ND	ND	ND	ND	ND	ND	ND	ND	ND	ND	ND	ND	ND	ND	ND	ND	ND	ND	ND	ND	ND	22727	Cysteine-rich protein 2
TYFFVEDK	P28862	28769	ND	ND	ND	ND	ND	ND	ND	ND	ND	ND	ND	ND	ND	ND	ND	ND	ND	ND	ND	ND	ND	ND	ND	ND	ND	ND	ND	ND	ND	ND	ND	ND	ND	ND	ND	ND	ND	ND	ND	ND	ND	ND	42684	Stromelysin-1
TYFPHFDVSHGSAQVK	P01942	10920	322.2	838.16	199.61	148.05	125.8	1382.2	619.83	ULOQ	ULOQ	ULOQ	ULOQ	8362.4	5239	5927.2	ULOQ	7165.6	4697	ULOQ	ULOQ	ULOQ	10747	8746	6367.2	6826.8	ULOQ	9994.9	8347.3	ULOQ	ULOQ	9206.1	2915.5	2830.5	5275.6	5559.7	9272.6	ULOQ	3393.3	ULOQ	ULOQ	8574.9	8198.8	10081	14954	Hemoglobin subunit alpha
VAEVLAGEGHLYSR	P19096	2016.6	ND	ND	ND	ND	ND	ND	ND	ND	ND	ND	ND	ND	ND	ND	ND	ND	ND	2.8068	ND	2.4723	3.1791	ND	ND	ND	ND	ND	ND	ND	ND	ND	ND	ND	ND	ND	ND	ND	ND	3.3394	ND	ND	ND	ND	272428	Fatty acid synthase
VAFPLEVVQK	Q61730	1209.5	102.58	95.928	120.47	93.809	122.31	69.251	193.22	201.59	263.32	323.69	320.7	256.96	234.17	319.99	321.69	200.66	374.85	359.36	567.25	403.11	368.6	91.201	251.06	239.51	537.38	603.79	569.25	216.05	221.36	236.14	204.44	171.21	464.34	201.99	221.26	218.95	409.28	312.31	395.92	255.92	293.49	247.58	63427.9	Interleukin-1 receptor accessory protein
VAIDLTNK	Q60963	1591	16.196	27.126	24.508	30.382	41.928	17.07	27.697	28.519	34.731	37.976	37.807	52.166	43.322	47.331	49.384	29.882	60.043	44.67	51.016	58.968	43.217	37.743	52.482	54.111	79.544	80.982	81.637	57.908	71.239	42.792	36.032	34.201	53.156	33.27	52.202	41.045	60.192	41.32	41.173	49.186	47.222	47.631	46851.2	Platelet-activating factor acetylhydrolase
VALPAPAAQSR	Q9EPX2	827.61	ND	ND	ND	ND	ND	ND	ND	ND	ND	ND	ND	ND	ND	ND	ND	ND	ND	ND	ND	ND	ND	ND	ND	ND	ND	ND	ND	ND	ND	ND	ND	ND	ND	ND	ND	ND	ND	ND	ND	ND	ND	ND	136699	Papilin
VAPEEHPTLLTEAPLNPK	P62737	5073	ND	ND	ND	ND	ND	ND	13.913	23.02	30.472	ND	ND	ND	ND	ND	ND	ND	8.1216	7.099	ND	ND	ND	ND	ND	ND	ND	13.326	12.308	9.3972	24.672	ND	ND	ND	ND	ND	ND	7.078	ND	ND	ND	ND	ND	ND	41774.6	Actin, aortic smooth muscle
VAPEEHPVLLTEAPLNPK	P63260	991.28	412.51	679.49	87.114	71.176	87.78	79.51	305.15	269.46	224.62	139.47	181.74	140.93	179.32	156.58	175.69	143.51	113.99	133.81	103.81	62.678	81.789	106.9	96.421	88.885	106.75	114.89	119.57	114.98	145.57	115.74	209.33	178.07	83.963	80.155	106.94	150.69	199.16	209.25	117.35	145.39	117.84	128.81	41736.7	Actin, cytoplasmic 1 [Cleaved into: Actin, cytoplasmic 1, N-terminally processed]
VAPEEHPVLLTEAPLNPK	P63270	991.28	412.51	679.49	87.114	71.176	87.78	79.51	305.15	269.46	224.62	139.47	181.74	140.93	179.32	156.58	175.69	143.51	113.99	133.81	103.81	62.678	81.789	106.9	96.421	88.885	106.75	114.89	119.57	114.98	145.57	115.74	209.33	178.07	83.963	80.155	106.94	150.69	199.16	209.25	117.35	145.39	117.84	128.81	41792.8	Actin, cytoplasmic 2 [Cleaved into: Actin, cytoplasmic 2, N-terminally processed]
VDPEIQNVK	Q3TTY5	1245.7	ND	ND	ND	ND	ND	ND	ND	ND	ND	ND	ND	ND	ND	ND	ND	ND	ND	ND	ND	ND	ND	ND	ND	ND	ND	ND	ND	ND	ND	ND	ND	ND	ND	ND	ND	ND	ND	ND	ND	ND	ND	ND	70922.7	Keratin, type II cytoskeletal 2 epidermal
VDPVNFK	P06467	7113.9	231.57	676.02	151.86	115.69	100.85	1215.1	506.6	ULOQ	ULOQ	ULOQ	ULOQ	6092.1	4160.6	4520.2	ULOQ	6090.9	4121.1	ULOQ	ULOQ	ULOQ	ULOQ	7056.9	5209.1	5812.9	ULOQ	ULOQ	7086.3	ULOQ	ULOQ	ULOQ	2113.9	2178.2	4301.2	3931.7	ULOQ	ULOQ	2704.3	ULOQ	ULOQ	ULOQ	6363.2	ULOQ	16103.7	Hemoglobin subunit zeta
VEIATLTR	Q9R1P0	1619	9.8359	13.678	9.7894	9.77	9.6619	5.6644	14.768	7.5889	10.727	13.027	14.608	19.932	15.462	15.588	17.349	11.392	22.691	22.026	13.982	9.6382	9.6154	9.3307	11.378	12.305	24.822	27.557	25.751	17.137	19.51	15.225	10.247	10.506	14.413	10.738	15.758	10.724	19.442	17.212	13.279	18.231	20.279	20.755	29470.8	Proteasome subunit alpha type-4
VEYHFLSPYVSPR	Q62351	90199	ND	ND	ND	ND	ND	ND	ND	ND	ND	ND	ND	ND	ND	ND	ND	ND	116.65	ND	ND	ND	ND	ND	ND	ND	ND	ND	ND	ND	ND	ND	ND	ND	ND	ND	ND	ND	ND	ND	ND	ND	ND	ND	85731.4	Transferrin receptor protein 1
VEYSHGEVVK	P06909	3058.4	6.9253	10.842	7.2968	14.258	19.616	7.8155	11.367	9.4148	11.379	15.504	16.213	16.576	13.893	17.996	16.617	12.728	25.304	22.653	24.658	10.969	18.011	11.025	20.304	26.265	20.439	19.216	20.339	12.754	17.987	15.187	12.888	12.394	14.919	10.091	9.5155	13.041	15.694	15.264	13.572	16.203	15.562	13.055	137039	Complement factor H
VFADYEAYVK	Q9ET01	3722.4	ND	ND	ND	ND	ND	ND	ND	ND	ND	ND	ND	ND	ND	ND	ND	ND	ND	ND	ND	ND	ND	ND	ND	ND	ND	ND	ND	ND	ND	ND	ND	ND	ND	ND	ND	ND	ND	ND	ND	ND	ND	ND	97331.9	Glycogen phosphorylase, liver form
VFLENVIR	P62806	2077.7	ND	ND	ND	ND	ND	ND	ND	ND	ND	ND	ND	ND	ND	ND	ND	ND	ND	ND	ND	3.61	ND	ND	ND	ND	ND	ND	ND	ND	ND	ND	ND	ND	ND	ND	ND	ND	ND	ND	ND	ND	ND	ND	11236.1	Histone H4
VFNLYPR	O08553	8778.8	ND	ND	ND	ND	ND	ND	ND	ND	ND	ND	ND	ND	ND	ND	ND	ND	ND	ND	ND	ND	ND	ND	ND	ND	ND	ND	ND	ND	ND	ND	ND	ND	ND	ND	ND	ND	ND	ND	ND	ND	ND	ND	62277.6	Dihydropyrimidinase-related protein 2
VFTLLDPQASR	Q8VCS0	1850.5	89.693	64.974	72.705	82.721	78.239	44.463	120.16	129.96	121.4	176.73	140.06	200.41	188.28	185.25	195.66	120.36	248.62	211.32	253.82	148.35	146.26	100.56	158.98	201.68	214.89	246.09	228.91	156.48	161.82	119.98	136.86	120.42	196.85	86.482	105.41	111.82	297.77	265.98	249.62	157.12	158.43	213.99	55331.9	N-acetylmuramoyl-L-alanine amidase
VGDYGSLSGR	Q9WUU7	12322	ND	ND	ND	13.582	16.27	ND	13.425	13.039	11.99	17.157	15.27	22.225	11.929	ND	ND	ND	26.489	21.617	12.952	ND	14.225	18.45	26.011	50.048	19.003	22.045	22.79	25.803	26.165	16.736	15.178	14.207	20.089	12.616	16.528	18.323	23.402	23.417	17.927	12.773	13.954	15.35	26986.1	Cathepsin Z
VGIQTDEK	P47791	176350	ND	ND	ND	ND	ND	ND	ND	ND	ND	ND	ND	ND	ND	ND	ND	ND	ND	ND	ND	ND	ND	ND	ND	ND	ND	ND	ND	ND	ND	ND	ND	ND	ND	ND	ND	ND	ND	ND	ND	ND	ND	ND	51073.5	Glutathione reductase, mitochondrial
VINDFVEK	P07758	31735	6448.3	7121.2	7888	6743.5	9659.9	4744.1	19075	24524	24607	25430	25088	26950	25707	29497	ULOQ	15892	29760	27157	ULOQ	24153	ULOQ	12197	22795	23484	ULOQ	ULOQ	ULOQ	14987	17512	12343	23707	22815	ULOQ	14591	17553	16144	ULOQ	28580	28280	11108	11187	12774	43514.5	Alpha-1-antitrypsin 1-1
VIPGGNR	Q64726	13875	313.98	339.25	412.05	325.08	421.89	261.11	626.13	731.37	808.18	988.97	784.17	747.36	776.45	886.99	1022.2	547.63	1236.8	880.48	2114.2	1206.2	1527.6	724.08	1214.6	1307.7	1054.4	1347.7	1258.1	862.36	831.01	593.53	988.82	948.98	1505.2	843.44	931.91	838.97	1673.9	1598.8	1581.4	880.68	956.89	871.32	33570.7	Zinc-alpha-2-glycoprotein
VISLSGEHSIIGR	P08228	480.05	4.3896	6.9788	1.1485	1.3672	1.5149	1.1418	3.5675	16.117	9.2344	15.031	11.885	10.764	4.8897	6.8691	10.567	8.2164	6.6678	42.675	21.419	17.799	13.747	5.4524	6.3737	8.9504	15.191	12.821	10.207	11.199	11.428	6.3302	13.482	8.3237	9.1443	3.7281	7.9204	20.097	8.5766	18.844	9.4627	8.7573	7.2701	15.16	15811.5	Superoxide dismutase [Cu-Zn]
VITAFNDGLNHLDSLK	P02088	3647.9	227.3	373.88	182.93	192.72	205.1	479.49	418.39	ULOQ	3433.2	ULOQ	ULOQ	ULOQ	1665.6	2292.6	ULOQ	2611.7	2193.6	ULOQ	ULOQ	ULOQ	ULOQ	2129.6	2529	3149.3	ULOQ	ULOQ	3292.2	ULOQ	ULOQ	2375.8	1741	1841.8	2852.1	1660	3207	ULOQ	1843.2	ULOQ	ULOQ	3306	3185.3	ULOQ	15709	Hemoglobin subunit beta-1
VITNANENYEPR	P14106	58504	3942.7	2803.8	2757.4	4598.5	4985.3	5221.6	1754.7	1028.2	563.58	2643.9	1837.6	1235.5	3549.8	1276.2	291	480.41	1738.6	2211.8	1315.2	753.98	2228.4	1101.3	1515.2	2651.7	2754.3	2871	3040.6	2124.6	2558	2971.2	1014.1	1381.9	721.63	214.36	765.23	478.63	2088.5	1287.9	1614	969.6	1304.5	1102.1	23755.8	Complement C1q subcomponent subunit B
VLAAVYK	P05064	1271.7	19.19	36.854	9.7115	16.379	13.197	8.7299	70.638	66.816	97.925	49.61	32.377	56.966	25.494	29.043	46.557	16.97	32.025	73.004	41.812	41.977	29.336	12.367	19.858	31.721	38.777	68.614	57.305	46.032	72.333	29.907	43.275	28.522	32.436	17.537	22.889	56.65	41.024	48.414	35.041	34.788	37.568	48.811	39224.7	Fructose-bisphosphate aldolase A
VLDALNSVK	P13634	1278.4	3.3597	3.6123	2.2629	2.6849	1.9156	2.7105	3.229	30.504	17.656	13.282	14.337	9.4584	8.163	11.832	28.186	11.409	7.4112	22.69	35.709	36.351	25.401	13.126	17.369	13.322	34.194	24.899	22.3	27.339	29.096	25.468	31.016	22.978	11.945	9.6823	16.922	46.692	6.6681	18.007	14.427	7.376	8.2412	10.659	28199.4	Carbonic anhydrase 1
VLEPTLK	P21614	8072.9	1480	1568.7	1783.9	1710.2	2342.8	1281.1	2934.1	2586.2	2672.5	4360.1	4108	3806.3	2903.4	3901.3	4143.5	2929.2	4641.1	4314.6	7956.2	4038.9	5477.5	2851.5	4821.9	4265.3	4440	4262.6	5084.8	3400.2	4106.6	2721.9	3663.6	3619	5149.4	2857.6	3207.7	2714.7	4766.8	3853.1	3531.5	3033.2	3259.3	3309.1	51866.1	Vitamin D-binding protein
VLGLTLLQK	Q9CPU0	3374.7	ND	ND	ND	ND	ND	ND	ND	3.9041	ND	3.9826	3.5222	ND	ND	ND	3.5057	ND	4.0803	9.9475	6.186	4.8451	3.9193	ND	ND	ND	6.2917	5.3557	4.2396	4.4464	4.6241	ND	ND	ND	ND	ND	ND	3.3693	ND	4.0831	ND	ND	ND	ND	20678.4	Lactoylglutathione lyase
VLNLGPITR	Q91X17	1273.7	2.1749	3.364	3.3845	2.9474	2.4798	1.8379	5.8166	7.6856	8.6816	8.3457	6.8815	6.6361	10.585	8.6879	9.6706	8.2653	11.433	12.253	9.8996	4.5762	9.0391	8.1864	8.8324	8.3932	16.125	11.485	13.624	9.2241	7.8348	9.2836	8.1439	8.6047	12.97	9.4677	11.652	11.388	6.2191	5.6398	7.9308	6.3188	7.2181	6.5253	65388.2	Uromodulin [Cleaved into: Uromodulin, secreted form]
VLYVHNSPGAHLFPDK	Q06806	1180.9	ND	ND	ND	ND	ND	ND	ND	ND	ND	ND	ND	ND	ND	ND	ND	ND	1.2856	ND	ND	ND	ND	ND	ND	ND	ND	ND	ND	ND	ND	ND	ND	ND	ND	ND	ND	ND	ND	ND	ND	ND	ND	ND	122228	Tyrosine-protein kinase receptor Tie-1
VNVPGSQAQLK	Q02819	948.91	3.6277	4.1843	3.2184	4.0448	5.597	3.4427	4.4369	5.9962	5.6481	4.7984	5.6447	5.9438	9.3579	6.9962	7.7607	6.6459	6.8165	5.581	4.7186	3.1338	9.3707	7.0885	7.5594	6.2535	5.1163	5.0783	4.9848	4.5189	4.7563	5.8288	7.1332	5.4436	3.7065	3.1404	3.2089	5.8883	9.7433	7.197	5.8955	3.0507	5.4924	5.2912	50821.4	Nucleobindin-1
VPAHFVALNGNR	P21180	6441.5	ND	ND	ND	ND	ND	ND	ND	ND	ND	ND	ND	ND	ND	ND	ND	ND	9.0655	ND	ND	ND	ND	ND	ND	ND	ND	ND	ND	ND	ND	ND	8.724	6.9104	8.1875	ND	ND	ND	6.3902	ND	ND	ND	ND	ND	82858.1	Complement C2 [Cleaved into: Complement C2b fragment; Complement C2a fragment]
VQAVIPK	P50405	3433.6	ND	ND	ND	ND	ND	ND	ND	ND	ND	ND	ND	ND	ND	ND	ND	ND	ND	ND	ND	ND	ND	ND	ND	ND	ND	ND	ND	ND	ND	ND	ND	ND	ND	ND	ND	ND	ND	ND	ND	ND	ND	ND	8505.55	Pulmonary surfactant-associated protein B
VQFELHYQEVK	Q61703	5997	358.04	555.99	468.84	725.36	687.45	401.34	517.66	462.82	507.53	961.93	1045.9	1686.2	926.69	746.35	747.38	833.55	1319.5	1430	1262.8	911.53	994.58	701.23	1064.8	1145.1	1265.7	1321	1407.1	853.93	965.2	885.86	709.05	726.95	1230.2	1049.8	1063.8	1190.3	1187.3	888.51	996.01	973.73	1249.6	1210.8	72133.9	Inter-alpha-trypsin inhibitor heavy chain H2
VQYAPERPGPQPTAETTR	Q8BWG8	554.51	ND	ND	ND	ND	ND	ND	ND	ND	ND	ND	ND	ND	ND	ND	ND	ND	ND	ND	ND	ND	ND	ND	ND	ND	ND	ND	ND	ND	ND	ND	ND	ND	ND	ND	ND	ND	ND	ND	ND	ND	ND	ND	46972.6	Beta-arrestin-1
VSALIQK	Q8R016	1499.8	9.5896	12.7	7.1908	6.9857	8.7488	6.0649	20.877	18.344	15.52	13.133	10.656	13.109	16.904	13.678	14.339	8.5243	14.727	10.478	9.2148	5.8305	5.8746	11.46	8.7106	7.4389	15.797	12.391	15.588	15.007	15.272	14.346	14.211	10.316	10.813	9.5587	12.998	15.592	9.7294	12.213	10.401	11.129	9.1167	10.564	52511.1	Bleomycin hydrolase
VSNAPGVQIR	P16301	15877	98.141	113.01	87.743	107.52	147.7	89.3	166.58	221.26	167.01	171.71	187.53	202.97	240.92	147.41	184.45	167.65	224.26	195.07	204.68	147.12	226.98	273.05	216.41	246.78	232.47	207.52	231.7	217.02	288.6	239.11	293.57	287.04	258.56	211.04	258.71	244.9	251.35	250.85	197.72	173.04	181.68	184.55	47224.7	Phosphatidylcholine-sterol acyltransferase
VSVADHSLHLSK	O08807	3280.6	ND	ND	ND	ND	ND	ND	ND	ND	ND	ND	ND	ND	ND	ND	ND	ND	ND	ND	ND	ND	ND	ND	ND	ND	ND	ND	ND	ND	ND	ND	ND	ND	ND	ND	ND	ND	ND	ND	ND	ND	ND	ND	26476	Peroxiredoxin-4
VTFNQPR	Q8K4G1	9039.6	ND	ND	ND	ND	ND	ND	ND	ND	ND	ND	ND	ND	ND	ND	ND	ND	10.539	ND	ND	ND	ND	ND	ND	ND	ND	ND	8.8691	ND	ND	ND	ND	ND	ND	ND	ND	ND	ND	ND	ND	ND	ND	ND	176229	Latent-transforming growth factor beta-binding protein 4
VTFSNLK	P48356	131.37	ND	ND	ND	ND	ND	ND	ND	ND	ND	ND	0.66598	0.80289	ND	ND	ND	ND	ND	ND	ND	ND	ND	ND	ND	ND	ND	ND	ND	ND	ND	ND	ND	ND	ND	ND	ND	ND	ND	ND	ND	ND	ND	ND	128201	Leptin receptor
VTFSSGYVNLSPENK	P06684	2582.1	43.527	43.324	41.55	33.488	39.838	33.018	63.223	99.991	80.211	40.147	37.817	34.318	109.13	119.73	99.593	38.406	47.284	37.279	92.538	71.015	103.95	46.653	42.235	40.28	108.57	104.02	116.49	47.984	52.58	49.028	ND	ND	ND	ND	ND	ND	87.713	107.91	68.542	36.01	37.482	43.573	73553.1	Complement C5 beta chain
VTSAALDLVK	P55065	2395.1	84.044	49.352	67.891	68.988	79.298	49.807	61.244	62.539	67.212	137.19	148	130.56	136.13	146.33	170.52	119.38	307.31	ND	372.37	242.88	187.19	104.06	195.94	164.17	142.44	175.02	163.88	114.4	122.89	84.053	90.343	69.829	149.03	79.652	79.92	103.66	161.56	136.55	151	135.38	124.37	128.7	52660.8	Phospholipid transfer protein
VTYHSPGYVYGQFER	P10404	4550	7.6105	9.2401	6.0201	ND	ND	ND	24.32	21.379	20.21	ND	ND	24.817	ND	ND	ND	ND	ND	ND	ND	ND	ND	ND	ND	ND	21.715	37.789	26.26	ND	ND	ND	14.809	11.781	17.278	ND	10.795	10.928	ND	ND	ND	ND	ND	ND	44145	MLV-related proviral Env polyprotein: surface protein
VVFLNTQVR	Q9DBB9	6570.3	218.67	192.18	187.69	196.78	212.44	173.08	280.75	384.95	337.49	378.7	365.93	338.65	376.19	370.56	378.5	378.07	485.61	395.06	519.1	366.17	553.95	413.87	416.43	501.57	549.59	445.17	495.2	499.47	426.66	457.31	465.42	507.4	452.86	365.8	445.11	465.6	433.64	449.39	488.97	407.13	477.6	446.75	58081.2	Carboxypeptidase N subunit 2
VVGLGAQDK	O70165	5099.8	50.122	57.476	63.093	88.818	85.306	51.538	61.945	73.985	95.292	157.82	105.98	128.27	115.91	117.82	142.67	99.429	185.91	179.73	99.163	96.975	115.42	43.483	89.453	93.233	113.66	156.93	106.16	84.257	98.043	76.022	48.103	45.491	93.63	64.223	61.832	60.565	138.73	106.36	117.04	103.35	144.89	166.5	34350.1	Ficolin-1
VVLAPQDVVVAR	Q8BKG3	1406	ND	ND	ND	ND	ND	ND	ND	ND	ND	ND	ND	1.4324	ND	ND	ND	ND	ND	ND	ND	ND	ND	ND	ND	ND	ND	ND	ND	ND	ND	ND	ND	ND	ND	ND	ND	ND	ND	1.9488	ND	ND	ND	ND	115290	Inactive tyrosine-protein kinase 7
VVTVLAR	Q64237	423.87	ND	ND	ND	ND	ND	ND	ND	ND	ND	ND	ND	ND	ND	ND	ND	ND	ND	ND	ND	ND	ND	ND	ND	ND	ND	ND	ND	ND	ND	ND	ND	ND	ND	ND	ND	ND	ND	ND	ND	ND	ND	ND	70314	Dopamine beta-hydroxylase [Cleaved into: Soluble dopamine beta-hydroxylase]
VVVHPDYR	Q3UZ09	1396	ND	ND	ND	ND	2.2427	ND	2.3884	3.182	3.3934	3.9433	4.4198	2.6541	1.5527	3.6098	4.2479	2.5118	7.3278	6.1552	9.1217	6.0618	7.0358	3.6879	4.9708	11.096	8.1164	7.4453	7.2119	4.6335	6.3418	4.4528	4.0919	2.6967	6.5677	2.8346	2.4911	2.9573	7.4916	6.124	7.5051	6.4639	5.4949	6.2324	48566.6	Complement C1r subcomponent-like protein
VYALPEDLVEVNPK	Q61233	455.58	1.0563	1.4362	1.1513	1.9331	1.474	0.93929	1.9638	1.287	1.619	1.3079	1.6021	1.8614	1.3915	1.4369	1.4396	0.98156	1.9112	1.698	1.7043	0.60675	1.1716	0.70746	1.2388	1.2669	1.2934	1.2804	1.2203	1.3391	1.6818	0.97664	1.129	1.3476	1.1438	0.71289	0.81312	0.94083	1.7963	1.6714	1.1206	1.3651	1.3644	1.5053	70018.1	Plastin-2
VYVGNDGK	P00687	38858	ND	ND	ND	ND	ND	ND	ND	ND	ND	ND	ND	ND	ND	42.495	ND	ND	85.372	67.463	118.43	90.933	77.001	ND	101.55	84.971	42.445	45.327	55.814	ND	44.52	ND	48.883	41.383	81.662	42.514	55.344	52.48	ND	ND	ND	ND	ND	ND	55872.4	Alpha-amylase 1
WEWLVNQHR	Q923D4	16430	ND	ND	ND	ND	ND	ND	ND	ND	ND	ND	ND	ND	ND	ND	ND	ND	ND	ND	ND	ND	ND	ND	ND	ND	ND	ND	ND	ND	ND	ND	ND	ND	ND	ND	ND	ND	ND	ND	ND	ND	ND	ND	9988.11	Splicing factor 3B subunit 5
WPEPVFGR	Q91WP0	1118.9	ND	ND	ND	4.6181	6.8859	ND	ND	ND	ND	ND	7.7695	ND	6.7506	ND	ND	8.3558	12.862	10.073	11.111	10.124	8.1819	5.066	13.59	ND	ND	10.638	11.226	7.4246	ND	6.3656	ND	ND	13.672	7.4027	8.7563	ND	12.698	12.387	11.147	10.927	8.5387	14.106	73404.9	Mannan-binding lectin serine protease 2 [Cleaved into: Mannan-binding lectin serine protease 2 A chain; Mannan-binding lectin serine protease 2 B chain]
YALSNSIGPVR	P10493	1198.8	ND	ND	ND	1.9826	1.8666	ND	ND	ND	ND	1.4697	1.4422	ND	ND	ND	1.3245	ND	2.3393	1.6655	1.2657	ND	ND	ND	1.3279	ND	ND	1.4553	ND	ND	1.2264	ND	1.5957	ND	1.3808	ND	ND	ND	1.7878	1.7588	1.461	ND	ND	ND	133562	Nidogen-1
YASNLESGVPAR	P01674	1639.6	48.083	52.732	42.201	366.28	88.628	175.8	3.6464	6.3049	ND	13.046	7.5185	17.797	24.316	16.057	10.603	25.956	18.916	35.682	4.9568	21.806	2.858	11.532	26.212	8.5371	40.491	37.651	34.903	28.128	33.076	20.149	ND	ND	ND	ND	ND	ND	10.324	24.39	8.0126	26.006	11.439	16.024	11699	Ig kappa chain V-III region PC 2154
YDALEVFAGSGTSGQR	Q61398	963.14	ND	ND	ND	ND	ND	ND	ND	ND	ND	ND	ND	ND	ND	ND	ND	ND	ND	ND	ND	ND	ND	ND	ND	ND	ND	ND	ND	ND	ND	ND	ND	ND	ND	ND	ND	ND	ND	ND	ND	ND	ND	ND	47630.9	Procollagen C-endopeptidase enhancer 1
YEELQQTAGR	Q922U2	7398.8	ND	ND	ND	ND	ND	ND	ND	ND	ND	ND	ND	ND	ND	ND	ND	ND	ND	ND	ND	ND	ND	ND	ND	ND	ND	ND	ND	ND	ND	ND	ND	ND	ND	ND	ND	ND	ND	ND	ND	ND	ND	ND	61766.7	Keratin, type II cytoskeletal 5
YFETSVSRPGLGEPR	P01898	2243.6	1094.8	582.32	816.78	501.38	724.61	414.46	1299.9	1211.6	1291.3	1815.1	1665.2	1420	1745.5	2191.4	ULOQ	1433.4	ULOQ	ULOQ	ULOQ	ULOQ	2099	1238.9	ULOQ	ULOQ	ULOQ	ULOQ	ULOQ	ULOQ	2015.1	1820.2	1469.4	1248.9	ULOQ	1182.1	1311.6	1280.2	1676.4	1607.8	1685.3	1645.2	1878.6	2035.9	34845	H-2 class I histocompatibility antigen, Q10 alpha chain
YFPAFEK	P30115	1279.7	ND	ND	ND	ND	ND	ND	ND	ND	ND	ND	ND	ND	ND	ND	ND	ND	1.4122	29.916	1.7293	ND	ND	ND	ND	ND	ND	ND	ND	ND	ND	ND	2.1327	ND	ND	ND	1.3624	1.5089	2.0111	1.8904	1.4599	ND	ND	2.8207	25229.3	Glutathione S-transferase A3
YGFLLPER	Q9JHH6	6326.1	54.068	56.696	64.494	65.269	141.58	36.919	69.093	63.268	54.12	70.213	71.938	66.03	80	96.204	91.911	54.656	99.95	78.311	135.55	75.325	104.99	60.489	100.94	118.3	76.834	106.1	105.94	53.71	66.056	40.523	171.23	160.06	148.45	63.54	67.658	69.412	112.98	114.28	68.554	61.136	61.521	64.07	36036.8	Carboxypeptidase B2
YGLPYEDR	Q9R0S3	1203.2	ND	ND	ND	ND	ND	ND	ND	ND	ND	ND	ND	ND	ND	ND	ND	ND	ND	ND	ND	ND	ND	ND	ND	ND	ND	ND	ND	ND	ND	ND	ND	ND	ND	ND	ND	ND	ND	ND	ND	ND	ND	ND	49220.7	Matrix metalloproteinase-17
YIATPIFSK	P10649	1452.9	ND	ND	ND	ND	ND	ND	1.5382	3.3184	2.1296	3.6471	2.4513	2.2454	2.1204	1.6892	2.055	4.612	1.9896	28.262	9.7905	5.2429	3.2102	ND	ND	1.6674	2.9827	ND	2.0384	2.3345	2.2129	3.2135	5.7466	2.27	2.4455	1.7029	3.5113	10.713	3.2748	3.6052	2.7508	3.1669	1.5849	4.503	25838.8	Glutathione S-transferase Mu 1
YIESAGAR	Q9Z0L8	1611.9	3.7661	3.0178	2.4649	3.8025	4.8258	3.1756	5.9789	3.7612	3.9438	8.4222	10.112	7.6553	3.7554	5.9699	4.9196	4.3976	11.797	11.544	4.7153	2.2856	4.6299	3.835	7.1458	6.6379	4.9852	7.7504	4.5594	5.4702	5.2363	3.0292	3.1211	3.0238	5.6427	3.1853	3.856	3.8227	4.6021	5.4168	5.7864	4.3685	4.6011	5.1163	33047.5	Gamma-glutamyl hydrolase
YIGGNLFTSAFTR	Q02858	2097.2	ND	ND	ND	ND	ND	ND	ND	ND	ND	ND	ND	ND	ND	ND	ND	ND	ND	ND	ND	ND	ND	ND	ND	ND	ND	ND	ND	ND	ND	ND	ND	ND	ND	ND	ND	ND	ND	ND	ND	ND	ND	ND	123510	Angiopoietin-1 receptor
YIHSADIIHR	P47811	1286.3	ND	ND	ND	ND	ND	ND	ND	ND	ND	ND	ND	ND	ND	ND	ND	ND	ND	ND	ND	ND	ND	ND	ND	ND	ND	ND	ND	ND	ND	ND	ND	ND	ND	ND	ND	ND	ND	ND	ND	ND	ND	ND	41156.1	Mitogen-activated protein kinase 14
YIQLPFGDEDALK	O70370	1568.5	9.0865	13.42	8.747	7.027	5.635	4.9063	2.9142	3.0828	3.3931	3.0376	2.448	3.6285	4.1938	4.3827	3.0186	2.6844	3.5544	3.0886	2.3025	1.8113	2.1704	2.3001	2.8973	1.6343	2.4036	ND	1.7777	2.1171	1.878	2.4299	2.1798	2.8342	2.2697	2.0766	2.3507	2.8451	ND	2.3389	2.0101	1.904	2.3553	2.2391	23740.5	Cathepsin S
YLAEVATGDDK	O70456	676.82	ND	ND	ND	ND	ND	ND	5.2124	ND	2.6755	2.7762	ND	ND	ND	ND	ND	ND	2.1218	ND	2.5053	2.0794	ND	ND	2.019	ND	ND	ND	ND	ND	ND	ND	2.0564	ND	ND	ND	ND	2.0627	2.7597	3.1558	ND	ND	ND	2.0807	27706	14-3-3 protein sigma
YLPGYYSEK	P58802	8399.5	ND	ND	ND	ND	ND	ND	ND	ND	ND	ND	ND	ND	ND	ND	ND	ND	ND	ND	ND	ND	ND	ND	ND	ND	ND	ND	ND	ND	ND	ND	ND	ND	ND	ND	ND	ND	ND	ND	ND	ND	ND	ND	56202.4	TBC1 domain family member 10A
YLQEIYNSNNQK	Q8VCM7	126070	9115.1	10213	10411	17534	34391	10641	16558	13436	14504	15495	17170	19074	11450	11498	4973.4	9810	14536	13089	11877	23182	4509	9653.2	18007	20988	7273.7	27299	32655	558.35	10204	1581.6	30312	24674	19673	12151	7055.3	15272	20415	ND	12916	12260	13611	1971.8	46671.1	Fibrinogen gamma chain
YLTLNTEK	Q03311	1547.6	7.9358	10.082	10.999	15.852	18.884	8.658	14.08	11.821	14.568	36.511	31.861	33.229	18.612	16.282	19.714	29.34	56.789	38.83	34.476	19.281	14.986	19.296	32.588	40.73	30.33	35.249	26.896	32.379	29.411	18.713	11.134	10.303	13.583	24.377	33.981	33.826	18.728	16.159	20.892	39.739	45.365	47.316	65039.1	Cholinesterase
YLTTAVITNK	P60229	226520	ND	ND	ND	ND	ND	ND	ND	ND	ND	ND	ND	ND	ND	ND	ND	ND	ND	ND	ND	ND	ND	ND	ND	ND	ND	ND	ND	ND	ND	ND	ND	ND	ND	ND	ND	ND	ND	ND	ND	ND	ND	ND	52089.6	Eukaryotic translation initiation factor 3 subunit E
YNLGLDLR	P26443	5324.2	ND	ND	ND	ND	ND	ND	ND	ND	ND	ND	ND	ND	ND	ND	ND	ND	ND	ND	ND	ND	ND	ND	ND	ND	ND	ND	ND	ND	ND	ND	ND	ND	ND	ND	ND	ND	ND	ND	ND	ND	ND	ND	55912.6	Glutamate dehydrogenase 1, mitochondrial
YQSHDYAFSSVEK	Q9CQF9	5482.7	ND	ND	ND	ND	ND	ND	ND	ND	ND	8.3849	8.9235	6.4385	6.8802	6.9369	8.5045	ND	11.941	14.47	16.3	11.677	11.052	ND	9.5027	16.258	10.814	13.543	12.043	10.51	11.336	6.7435	ND	ND	10.443	5.5473	5.5961	ND	12.78	7.3418	7.0653	10.409	10.323	12.301	53717.3	Prenylcysteine oxidase
YTAGIHGNEVLGR	Q640N1	2961.2	ND	ND	ND	ND	ND	ND	ND	ND	ND	ND	ND	ND	ND	ND	ND	ND	ND	ND	ND	ND	ND	ND	ND	ND	ND	ND	ND	ND	ND	ND	ND	ND	ND	ND	ND	ND	ND	ND	ND	ND	ND	ND	125829	Adipocyte enhancer-binding protein 1
YTGVPDR	P01633	2043.2	419.14	477.26	370.5	1953	1073.7	1996.6	23.382	59.852	58.066	817.77	156.14	292.86	91.603	194.75	146.36	111.59	956.49	811.58	260.96	108.68	102.29	76.689	172.24	188.12	166.94	195.84	251.02	247.12	197.85	407.37	ND	ND	ND	ND	ND	ND	174.91	145.4	171.78	198.24	171.75	229.29	13126.7	Ig kappa chain V19-17
YTSFEYPK	Q01339	23939	1054.5	1045.4	1240.1	1480.4	1874.8	1015.5	1764.3	1407.1	1727.1	2666	2755.4	2585.8	2013.2	2464	2639.4	2176.1	3878.8	3257.9	6009.5	3892.5	4476.6	2376.5	3734.6	4680.4	4141.5	5051.8	5050.2	2534.7	3359.4	2329.3	3033.1	2975.5	5406.3	2563.2	2847.1	2570.1	4871.2	4259.6	4086.2	3099	3482.2	3210.2	36647.4	Beta-2-glycoprotein 1
YTSGFDELQNIHFLSDK	Q9R097	616.66	1.955	1.8573	2.065	3.1693	3.4289	2.3504	1.9501	1.8383	1.9705	3.5598	2.6553	4.0032	2.73	3.1287	3.4658	2.542	4.8888	5.4904	3.6648	2.0886	2.8499	1.9654	2.9311	2.8794	2.6095	3.1869	2.3869	2.2935	3.1996	1.9476	2.3092	2.6377	6.0001	3.2597	3.3719	3.938	2.4616	2.1037	2.9526	2.7274	3.1798	3.0978	53623.4	Kunitz-type protease inhibitor 1
YVYIAELLAHK	P52430	8912	57.7	62.563	68.901	78.174	69.713	39.319	64.99	48.283	57.021	146.63	ND	ND	89.116	97.165	117.97	ND	ND	ND	ND	81.768	ND	45.097	ND	ND	ND	ND	ND	ND	ND	83.017	34.125	52.115	ND	71.535	110.45	70.021	124.52	71.857	ND	ND	ND	ND	39434	Serum paraoxonase/arylesterase 1
YYDYSGAFR	Q9R0R1	32153	ND	ND	ND	ND	ND	ND	ND	ND	ND	ND	ND	ND	ND	ND	ND	ND	ND	ND	ND	ND	ND	ND	ND	ND	ND	ND	ND	ND	ND	ND	ND	ND	ND	ND	ND	ND	ND	ND	ND	ND	ND	ND	76210.9	Melanotransferrin
YYGAQTVR	P97807	3742.8	ND	ND	ND	ND	ND	ND	ND	ND	ND	ND	ND	ND	ND	ND	ND	ND	ND	ND	ND	ND	ND	ND	ND	ND	ND	ND	ND	ND	ND	ND	ND	ND	ND	ND	ND	ND	ND	ND	ND	ND	ND	ND	49921.4	Fumarate hydratase, mitochondrial

## Sheet: Linear regression slope and R2
Linear regression comparison	Slope	R-squared
C57BL/6BR/m vs C57/CRL/m	0.934917	0.865
C57BL/6BR/m vs C57BL/6J/m	1.0107	0.909658
C57BL/6BR/m vs CD1/m	0.978874	0.828965
C57BL/6BR/m vs 129S1/SvlmJ/m	1.0307	0.86712
C57BL/6BR/m vs NOD/SCID/J/m	1.05902	0.888294
C57BL/6BR/m vs Balb/cJ/m	1.0106	0.877838
C57BL/6BR/m vs C57BL/6BR/f	1.03381	0.918839
C57BL/6BR/m vs C57/CRL/f	0.983232	0.909529
C57BL/6BR/m vs C57BL/6J/f	1.00263	0.900717
C57BL/6BR/m vs CD1/f	1.02847	0.872235
C57BL/6BR/m vs 129S1/SvlmJ/f	0.965554	0.879887
C57BL/6BR/m vs NOD/SCID//f	1.00486	0.898577
C57BL/6BR/m vs Balb/cJ/f	0.993255	0.877611
C57/CRL/m vs C57BL/6J/m	1.01726	0.934151
C57/CRL/m vs CD1/m	1.04362	0.92502
C57/CRL/m vs 129S1/SvlmJ/m	1.05535	0.908766
C57/CRL/m vs NOD/SCID/J/m	1.06424	0.949044
C57/CRL/m vs Balb/cJ/m	1.03382	0.931665
C57/CRL/m vs C57BL/6BR/f	0.95206	0.781585
C57/CRL/m vs C57/CRL/f	1.00852	0.93814
C57/CRL/m vs C57BL/6J/f	0.978872	0.870894
C57/CRL/m vs CD1/f	1.05907	0.933892
C57/CRL/m vs 129S1/SvlmJ/f	0.983733	0.91235
C57/CRL/m vs NOD/SCID/J/f	0.994594	0.93535
C57/CRL/m vs Balb/cJ/f	1.01044	0.914868
C57BL/6J/m vs CD1/m	0.994334	0.945704
C57BL/6J/m vs 129S1/SvlmJ/m	1.02852	0.965547
C57BL/6J/m vs NOD/SCID/J/m	0.995516	0.915811
C57BL/6J/m vs Balb/cJ/m	0.993661	0.959363
C57BL/6J/m vs C57BL/6BR/f	0.944535	0.835693
C57BL/6J/m vs C57/CRL/f	0.965804	0.968908
C57BL/6J/m vs C57BL/6J/f	0.973581	0.956424
C57BL/6J/m vs CD1/f	1.00939	0.954944
C57BL/6J/m vs 129S1/SvlmJ/f	0.953239	0.953053
C57BL/6J/m vs NOD/SCID/J/f	0.965779	0.960353
C57BL/6J/m vs Balb/cJ/f	0.9726	0.952091
CD1/m vs 129S1/SvlmJ/m	0.991126	0.95469
CD1/m vs NOD/SCID/J/m	0.947312	0.919774
CD1/m vs Balb/cJ/m	0.962829	0.965242
CD1/m vs C57BL/6BR/f	0.874914	0.755324
CD1/m vs C57/CRL/f	0.929504	0.934315
CD1/m vs C57BL/6J/f	0.92366	0.896256
CD1/m vs CD1/f	0.981796	0.951958
CD1/m vs 129S1/SvlmJ/f	0.909433	0.917422
CD1/m vs NOD/SCID/J/f	0.915937	0.948011
CD1/m vs Balb/cJ/f	0.929851	0.927372
129S1/SvlmJ/m vs NOD/SCID/J/m	0.924407	0.874805
129S1/SvlmJ/m vs Balb/cJ/m	0.944317	0.958484
129S1/SvlmJ/m vs C57BL/6BR/f	0.88668	0.794991
129S1/SvlmJ/m vs C57/CRL/f	0.922699	0.96074
129S1/SvlmJ/m vs C57BL/6J/f	0.927777	0.946353
129S1/SvlmJ/m vs CD1/f	0.971274	0.962083
129S1/SvlmJ/m vs 129S1/SvlmJ/f	0.914181	0.96287
129S1/SvlmJ/m vs NOD/SCID/J/f	0.909066	0.945052
129S1/SvlmJ/m vs Balb/cJ/f	0.93655	0.957752
NOD/SCID/J1303/m vs Balb/cJ/m	0.930473	0.900951
NOD/SCID/J1303/m vs C57BL/6BR/f	0.888605	0.887853
NOD/SCID/J1303/m vs C57/CRL/f	0.928297	0.928856
NOD/SCID/J1303/m vs C57BL/6J/f	0.883304	0.872352
NOD/SCID/J1303/m vs CD1/f	0.984476	0.930202
NOD/SCID/J1303/m vs 129S1/SvlmJ/f	0.902779	0.901304
NOD/SCID/J1303/m vs NOD/SCID/J/f	0.92632	0.935022
NOD/SCID/J1303/m vs Balb/cJ/f	0.929106	0.900998
Balb/cJ/m vs C57BL/6BR/f	0.90857	0.798457
Balb/cJ/m vs C57/CRL/f	0.952347	0.950348
Balb/cJ/m vs C57BL/6J/f	0.946255	0.920297
Balb/cJ/m vs CD1/f	1.00507	0.958157
Balb/cJ/m vs 129S1/SvlmJ/f	0.937939	0.944963
Balb/cJ/m vs NOD/SCID/J/f	0.939892	0.955001
Balb/cJ/m vs Balb/cJ/f	0.970377	0.956341
C57BL/6BR/f vs C57/CRL/f	0.890214	0.856778
C57BL/6BR/f vs C57BL/6J/f	0.888077	0.850453
C57BL/6BR/f vs CD1/f	0.927582	0.829272
C57BL/6BR/f vs 129S1/SvlmJ/f	0.868747	0.833508
C57BL/6BR/f vs NOD/SCID/J/f	0.947651	0.864644
C57BL/6BR/f vs Balb/cJ/f	0.887004	0.827595
C57/CRL/f vs C57BL/6J/f	0.998419	0.972225
C57/CRL/f vs CD1/f	1.03733	0.974992
C57/CRL/f vs 129S1/SvlmJ/f	0.9733	0.959152
C57/CRL/f vs NOD/SCID/J/f	0.978569	0.965074
C57/CRL/f vs Balb/cJ/f	1.00075	0.972019
C57BL/6J/f vs CD1/f	1.01569	0.959385
C57BL/6J/f vs 129S1/SvlmJ/f	0.958184	0.956584
C57BL/6J/f vs NOD/SCID/J/f	0.974327	0.953175
C57BL/6J/f vs Balb/cJ/f	0.988003	0.963208
CD1/f vs 129S1/SvlmJ/f	0.923506	0.962177
CD1/f vs NOD/SCID/J/f	0.923124	0.963638
CD1/f vs Balb/cJ/f	0.953634	0.973457
129S1/SvlmJ/f vs NOD/SCID/J/f	0.976715	0.940661
129S1/SvlmJ/f vs Balb/cJ/f	1.00384	0.962137
NOD/SCID/J1303/f vs Balb/cJ/f	0.995526	0.953359
