# Supplementary material for: Molecular phenotyping of laboratory mouse strains using 500 multiple reaction monitoring mass spectrometry plasma assays
Source: Commun Biol. 2018 Jun 27;1:78. doi: 10.1038/s42003-018-0087-6 (PMC6123701; doi:10.1038/s42003-018-0087-6)
Supplement: Supplementary file 10 — Supplementary Data 8 [file 42003_2018_87_MOESM10_ESM.xlsx]

## Sheet: Sheet1
Supplementary Data 8. Mouse proteotypic peptides that are identical to those for human proteins.
Peptide sequence	Mouse UniProt accession number	Mouse MRM assay annotation	Human UniProt accession number	Human protein annotation
AAEDYGVIK	P37804	Transgelin	Q01995	Transgelin
ADEGISFR	P35700	Peroxiredoxin-1	Q06830	Peroxiredoxin-1
AELNEFLTR	P62908	40S ribosomal protein S3	P23396	40S ribosomal protein S3
AEVDDVIQVR	O88783	Coagulation factor V	P12259	Coagulation factor V
AFAAQEDLEK	P26043	Radixin	P35241	Radixin
AFVFPK	P14847	C-reactive protein	P02741	C-reactive protein
AGIIASAR	P58252	Elongation factor 2	P13639	Elongation factor 2
ALASQLQDSLK	Q64727	Vinculin	P18206	Vinculin
ALEEANADLEVK	Q6IFX2	Keratin, type I cytoskeletal 42	P08779	Keratin, type I cytoskeletal 16
			P02533	Keratin, type I cytoskeletal 14
			P13646	Keratin, type I cytoskeletal 13
			P19012	Keratin, type I cytoskeletal 15
ALGTLLHTNLR	O35516	Neurogenic locus notch homolog protein 2	Q04721	Neurogenic locus notch homolog protein 2
ALQASALAAWGGK	Q91Y97	Fructose-bisphosphate aldolase B	P05062	Fructose-bisphosphate aldolase B
ALQATVGNSYK	P11438	Lysosome-associated membrane glycoprotein 1	P11279	Lysosome-associated membrane glycoprotein 1
ALTSELANAR	P26041	Moesin	P26038	Moesin
ALTVPELTQQVFDAK	P99024	Tubulin beta-5 chain	P07437	Tubulin beta-5 chain
AQYEDIAQK	Q3UV17	Keratin, type II cytoskeletal 2 oral	P04264	Keratin, type II cytoskeletal 1
ASLENSLEETK	Q9Z2K1	Keratin, type I cytoskeletal 16	P08779	Keratin, type I cytoskeletal 16
			P02533	Keratin, type I cytoskeletal 14
ASLPGVK	O70251	Elongation factor 1-beta	P24534	Elongation factor 1-beta
AVELAANTK	P40142	Transketolase	P29401	Transketolase
AVLENALR	P70362	Ubiquitin recognition factor in ER-associated degradation protein 1	Q92890	Ubiquitin recognition factor in ER-associated degradation protein 1
AYLDVNELK	Q8R4K8	Pappalysin-1	Q13219	Pappalysin-1
DAFALAK	O88685	26S protease regulatory subunit 6A	P17980	26S protease regulatory subunit 6A
DAGTIAGLNVLR	P63017	Heat shock cognate 71 kDa protein	P11142	Heat shock cognate 71 kDa protein
DDLYVSDAFHK	P32261	Antithrombin-III	P01008	Antithrombin-III
DEIPHNDIALLK	Q8K0D2	Hyaluronan-binding protein 2 27 kDa light chain	Q14520	Hyaluronan-binding protein 2 27 kDa light chain
DGVILGADTR	O35955	Proteasome subunit beta type-10	P40306	Proteasome subunit beta type-10
DHAVDLIQK	P01029	Complement C4 alpha chain	P0C0L4	Complement C4-A (Acidic complement C4)
			P0C0L5	Complement C4-B (Basic complement C4)
DIFTGLIGPMK	Q61147	Ceruloplasmin	P00450	Ceruloplasmin
DIVEAHYR	P15105	Glutamine synthetase	P15104	Glutamine synthetase
DLAFTLEER	P06801	NADP-dependent malic enzyme	P48163	NADP-dependent malic enzyme
DLQYVEK	O88998	Noelin	Q99784	Noelin
DLSFTEEGYQVHPR	P35436	Glutamate receptor ionotropic, NMDA 2A	Q12879	Glutamate receptor ionotropic, NMDA 2A
DPGVLDR	P50543	Protein S100-A11	P31949	Protein S100-A11
DQIYDIFQK	P60843	Eukaryotic initiation factor 4A-I	P60842	Eukaryotic initiation factor 4A-I
DQPRPAFSAIR	P98086	Complement C1q subcomponent subunit A	P02745	Complement C1q subcomponent subunit A
EAFQLFDR	Q60605	Myosin light polypeptide 6	P60660	Myosin light polypeptide 6
EALIQFLEQVHQGIK	Q9JJN5	Carboxypeptidase N catalytic chain	P15169	Carboxypeptidase N catalytic chain
EAQLPVIENK	P20918	Plasminogen	P00747	Plasminogen
EELEEVIK	Q9Z2U1	Proteasome subunit alpha type-5	P28066	Proteasome subunit alpha type-5
EHGVPILISEIHPGQPADR	Q8BH60	Golgi-associated PDZ and coiled-coil motif-containing protein	Q9HD26	Golgi-associated PDZ and coiled-coil motif-containing protein
ELQDLALQGAK	P26339	Chromogranin-A	P10645	Chromogranin-A
ELQETNAALQDVR	Q9R0G6	Cartilage oligomeric matrix protein	P49747	Cartilage oligomeric matrix protein
EQIIYGK	O08689	Growth/differentiation factor 8	O14793	Growth/differentiation factor 8
ETGQGYQR	Q9Z1R3	Apolipoprotein M	O95445	Apolipoprotein M
EVATAIR	P25444	40S ribosomal protein S2	P15880	40S ribosomal protein S2
EVSFDVELPK	Q61704	Inter-alpha-trypsin inhibitor heavy chain H3	Q06033	Inter-alpha-trypsin inhibitor heavy chain H3
EVSTYIK	P10126	Elongation factor 1-alpha 1	P68104	Elongation factor 1-alpha 1
			Q5VTE0	Putative elongation factor 1-alpha-like 3
EVVQNFAK	Q9CQI6	Coactosin-like protein	Q14019	Coactosin-like protein
EVYFAER	P63254	Cysteine-rich protein 1	P50238	Cysteine-rich protein 1
EYLIAGK	P25785	Metalloproteinase inhibitor 2	P16035	Metalloproteinase inhibitor 2
FAAATGATPIAGR	P14206	40S ribosomal protein SA	P08865	40S ribosomal protein SA
FIGEGAR	P62196	26S protease regulatory subunit 8	P62195	26S protease regulatory subunit 8
FLEEHPGGEEVLR	P56395	Cytochrome b5	P00167	Cytochrome b5
FQEGQEEER	Q8BH61	Coagulation factor XIII A chain	P00488	Coagulation factor XIII A chain
FQIATVTEK	P99026	Proteasome subunit beta type-4	P28070	Proteasome subunit beta type-4
FSAEFDFR	Q08761	Proteasome subunit beta type-4	P07225	Vitamin K-dependent protein S
FSGSGSGTDFTLK	P01631	Ig kappa chain V-II region 26-10	P01614	Immunoglobulin kappa variable 2D-40
			P06310	Immunoglobulin kappa variable 2-30
			P01615	Immunoglobulin kappa variable 2D-28
			A0A075B6S6	Immunoglobulin kappa variable 2D-30
			A0A0A0MRZ7	Immunoglobulin kappa variable 2D-26
			A0A075B6S2	Immunoglobulin kappa variable 2D-29
			A2NJV5	Immunoglobulin kappa variable 2-29
FTAVIHAVTPLVSQSQPVLK	P97464	Exostosin-1	Q16394	Exostosin-1
FTIGDHSR	O88342	WD repeat-containing protein 1	O75083	WD repeat-containing protein 1
FTTDLDSPR	Q80YX1	Tenascin	P24821	Tenascin
FVFGTTPEDILR	P35441	Thrombospondin-1	P07996	Thrombospondin-1
FVGDADLER	P30999	Catenin delta-1	O60716	Catenin delta-1
FYSDNSVQR	P98063	Bone morphogenetic protein 1	P13497	Bone morphogenetic protein 1
GANEDELSPETSPYVK	Q64739	Collagen alpha-2(XI) chain	P13942	Collagen alpha-2(XI) chain
GDLGIEIPAEK	P53657	Pyruvate kinase PKLR	P30613	Pyruvate kinase PKLR
			P14618	Pyruvate kinase PKM
GEDFPANNIVK	Q9CY50	Translocon-associated protein subunit alpha	P43307	Translocon-associated protein subunit alpha
GESLGIK	P97315	Cysteine and glycine-rich protein 1	P21291	Cysteine and glycine-rich protein 1
GFSGLDGAK	P11087	Collagen alpha-1(I) chain	P02452	Collagen alpha-1(I) chain
GFYYSLK	Q9D1H9	Microfibril-associated glycoprotein 4	P55083	Microfibril-associated glycoprotein 4
GGAGPPGPEGGK	P08121	Collagen alpha-1(III) chain	P02461	Collagen alpha-1(III) chain
GGPLGYQK	Q80T21	ADAMTS-like protein 4	Q6UY14	ADAMTS-like protein 4
GHFGLFPANYVK	P49710	Hematopoietic lineage cell-specific protein	P14317	Hematopoietic lineage cell-specific protein
GIAGTPGPK	Q3U962	Collagen alpha-2(V) chain	P05997	Collagen alpha-2(V) chain
GIHPTIISESFQK	P80315	T-complex protein 1 subunit delta	P50991	T-complex protein 1 subunit delta
GIIDPTK	P63038	60 kDa heat shock protein, mitochondrial	P10809	60 kDa heat shock protein, mitochondrial
GIQNDLTK	Q63918	Caveolae-associated protein 2	O95810	Caveolae-associated protein 2
GIVQYLQK	Q9EQH2	Endoplasmic reticulum aminopeptidase 1	Q9NZ08	Endoplasmic reticulum aminopeptidase 1
GLDFEAK	P09803	Cadherin-1	P12830	Cadherin-1
			P22223	Cadherin-3
GLPNVQR	O88844	Isocitrate dehydrogenase [NADP] cytoplasmic	O75874	Isocitrate dehydrogenase [NADP] cytoplasmic
GNYDAAQR	P05366	Serum amyloid A-1 protein	P35542	Serum amyloid A-4 protein
GSGTAEVELK	P52480	Pyruvate kinase PKM	P14618	Pyruvate kinase PKM
GSSAGGLQHLVSIR	A2A8L5	Receptor-type tyrosine-protein phosphatase F	P10586	Receptor-type tyrosine-protein phosphatase F
GTTAVLTEK	P70195	Proteasome subunit beta type-7	Q99436	Proteasome subunit beta type-7
GVDSSVFEALPK	Q8QZR4	Out at first protein homolog	Q86UD1	Out at first protein homolog
GVLFASGQNLAR	Q9CPY7	Cytosol aminopeptidase	P28838	Cytosol aminopeptidase
GVTIASGGVLPR	Q8CCK0	Core histone macro-H2A.2	Q9P0M6	Core histone macro-H2A.2
GVVGPQGAR	Q01149	Collagen alpha-2(I) chain	P08123	Collagen alpha-2(I) chain
HITIFSPEGR	Q9QUM9	Proteasome subunit alpha type-6	P60900	Proteasome subunit alpha type-6
HSLVSFVVR	Q8BMS2	Spondin-2	Q9BUD6	Spondin-2
HVFGQAVK	Q9WUM4	Coronin-1C	Q9ULV4	Coronin-1C
HVFGQPAK	O89053	Coronin-1A	P31146	Coronin-1A
HVVPNEVVVQR	P13020	Gelsolin	P06396	Gelsolin
HYGALIGLNR	P15327	Bisphosphoglycerate mutase	P07738	Bisphosphoglycerate mutase
IANVFTNAFR	P11247	Myeloperoxidase	P05164	Myeloperoxidase
IAQYYYTFK	Q07968	Coagulation factor XIII B chain	P05160	Coagulation factor XIII B chain
IDAVYEAPQEEK	P33434	72 kDa type IV collagenase	P08253	72 kDa type IV collagenase
IDIIPNPQER	P11499	Heat shock protein HSP 90-beta	P08238	Heat shock protein HSP 90-beta
			Q58FF7	Putative heat shock protein HSP 90-beta-3
IDLPEYQGEPDEISIQK	Q9D892	Inosine triphosphate pyrophosphatase	Q9BY32	Inosine triphosphate pyrophosphatase
IEEALGDK	P21550	Beta-enolase	P13929	Beta-enolase
IELLGSYDPQK	Q9D358	Low molecular weight phosphotyrosine protein phosphatase	P24666	Low molecular weight phosphotyrosine protein phosphatase
IGFALAR	P06281	Renin-1	P00797	Renin
IGLFGGAGVGK	P56480	ATP synthase subunit beta, mitochondrial	P06576	ATP synthase subunit beta, mitochondrial
IHFFLSK	Q7TNV0	Protein DEK	P35659	Protein DEK
ILGADTSVDLEETGR	Q03265	ATP synthase subunit alpha, mitochondrial	P25705	ATP synthase subunit alpha, mitochondrial
ILGPGLNK	P53026	60S ribosomal protein L10a	P62906	60S ribosomal protein L10a
INENTGSVSVTR	Q9WTR5	Cadherin-13	P55290	Cadherin-13
IPLENLQIIR	Q01279	Epidermal growth factor receptor	P00533	Epidermal growth factor receptor
ISEDTAILK	Q8K135	Dyslexia-associated protein KIAA0319-like protein	Q8IZA0	Dyslexia-associated protein KIAA0319-like protein
ISLYSK	Q99K82	Spermine oxidase	Q5T6F2	Ubiquitin-associated protein 2
			Q9NWM0	Spermine oxidase
ITDYGLESFR	P18293	Atrial natriuretic peptide receptor 1	P16066	Atrial natriuretic peptide receptor 1
ITGLGVK	Q64374	Regucalcin	Q15493	Regucalcin
IVVVTAGVR	P16125	L-lactate dehydrogenase B chain	P07195	L-lactate dehydrogenase B chain
IYHPNIDEK	P68037	Ubiquitin-conjugating enzyme E2 L3	P68036	Ubiquitin-conjugating enzyme E2 L3
LADVYQAELR	P03995	Glial fibrillary acidic protein	P14136	Glial fibrillary acidic protein
LAGESESNLR	Q01853	Transitional endoplasmic reticulum ATPase	P55072	Transitional endoplasmic reticulum ATPase
LAILGIHNEVSK	Q7TPR4	Alpha-actinin-1	P12814	Alpha-actinin-1
LEAGDHPVELLAR	P07214	SPARC	P09486	SPARC
LEGLTDEINFLR	P11679	Keratin, type II cytoskeletal 8	P05787	Keratin, type II cytoskeletal 8
LELAEQK	Q8BSS9	Liprin-alpha-2	O75334	Liprin-alpha-2
			Q13136	Liprin-alpha-1
LFDEINPETK	Q8R121	Protein Z-dependent protease inhibitor	Q9UK55	Protein Z-dependent protease inhibitor
LGAEVYHTLK	P17183	Gamma-enolase	P09104	Gamma-enolase
LGEYDLR	P33587	Vitamin K-dependent protein C	P04070	Vitamin K-dependent protein C
LGPTVASR	Q5ND34	WD repeat-containing protein 81	Q562E7	WD repeat-containing protein 81
LIDLHSPSEIVK	P60867	40S ribosomal protein S20	P60866	40S ribosomal protein S20
LLDAGADTNAQDHSGR	Q61982	Neurogenic locus notch homolog protein 3	Q9UM47	Neurogenic locus notch homolog protein 3
LLLSAALSAGK	Q61362	Chitinase-3-like protein 1	P36222	Chitinase-3-like protein 1
LSFQEFLK	Q62356	Follistatin-related protein 1	Q12841	Follistatin-related protein 1
LSILYPATTGR	O08709	Peroxiredoxin-6	P30041	Peroxiredoxin-6
LSSAHVYLR	Q78PG9	Coiled-coil domain-containing protein 25	Q86WR0	Coiled-coil domain-containing protein 25
LTLEQIDLIR	Q8C255	Dipeptidase 2	Q9H4A9	Dipeptidase 2
LVIIESDLER	P58771	Tropomyosin alpha-1 chain	P09493	Tropomyosin alpha-1 chain
LVPVVNNR	Q62165	Alpha-dystroglycan	Q14118	Dystroglycan
LVVEEK	P11680	Properdin	P27918	Properdin
LYEQLSGK	P70296	Phosphatidylethanolamine-binding protein 1	P30086	Phosphatidylethanolamine-binding protein 1
LYQPEYQEVSTEEQR	Q9JKR6	Hypoxia up-regulated protein 1	Q9Y4L1	Hypoxia up-regulated protein 1
NGITGIR	Q9Z1F6	Chondrosurfactant protein	O75829	Leukocyte cell-derived chemotaxin 1
NIIHGSDSVESAEK	Q01768	Nucleoside diphosphate kinase B	P15531	Nucleoside diphosphate kinase B
NIILEEGK	P18760	Cofilin-1	P23528	Cofilin-1
NILQLHDLTTGALLK	Q9QUR6	Prolyl endopeptidase	P48147	Prolyl endopeptidase
NLLELLINIK	O89051	Integral membrane protein 2B	Q9Y287	Integral membrane protein 2B
NLQYYDISAK	P62827	GTP-binding nuclear protein Ran	P62826	GTP-binding nuclear protein Ran
NQLTSNPENTVFDAK	P20029	78 kDa glucose-regulated protein	P11021	78 kDa glucose-regulated protein
NSPLVSR	P08249	Malate dehydrogenase, mitochondrial	P40926	Malate dehydrogenase, mitochondrial
PDFSSQPAVHK	P21803	Fibroblast growth factor receptor 2	P21802	Fibroblast growth factor receptor 2
SAGYPGTLIPYR	Q3U0B3	Dehydrogenase/reductase SDR family member 11	Q6UWP2	Dehydrogenase/reductase SDR family member 11
SFEGNNNYDTPELR	P97333	Neuropilin-1	O14786	Neuropilin-1
SFVLNLGK	P16045	Galectin-1	P09382	Galectin-1
SGEVLVNVK	Q9QZD9	Eukaryotic translation initiation factor 3 subunit I	Q13347	Eukaryotic translation initiation factor 3 subunit I
SGNENGEFYLR	Q8BPB5	EGF-containing fibulin-like extracellular matrix protein 1	Q12805	EGF-containing fibulin-like extracellular matrix protein 1
SIGYSIR	P55284	Cadherin-5	P33151	Cadherin-5
SILPTAPR	Q8BGD9	Eukaryotic translation initiation factor 4B	P23588	Eukaryotic translation initiation factor 4B
SILYDER	P49722	Proteasome subunit alpha type-2	P25787	Proteasome subunit alpha type-2
SLGVGFATR	P11404	Fatty acid-binding protein, heart	P05413	Fatty acid-binding protein, heart
SYTITGLQPGTDYK	P11276	Fibronectin	P02751	Fibronectin
TEAYLEAIR	P47867	Secretogranin-3	Q8WXD2	Secretogranin-3
TELEDTLDSTAAQQELR	Q8VDD5	Myosin-9	P35579	Myosin-9
TFLVGER	Q9D8N0	Elongation factor 1-gamma	P26641	Elongation factor 1-gamma
TGIVSGFGR	O88947	Coagulation factor X	P00742	Coagulation factor X
TGPNLHGLFGR	P62897	Cytochrome c, somatic	P99999	Cytochrome c
THAVLVALK	Q9R1P4	Proteasome subunit alpha type-1	P25786	Proteasome subunit alpha type-1
TIAPALVSK	P17182	Alpha-enolase	P06733	Alpha-enolase
TIDELAFK	Q6F3F9	Adhesion G-protein coupled receptor G6	Q86SQ4	Adhesion G-protein coupled receptor G6
TLEEDEEELFK	P34022	Ran-specific GTPase-activating protein	P43487	Ran-specific GTPase-activating protein
TLEGELHDLR	P48678	Prelamin-A/C	P02545	Prelamin-A/C
TLNQLGTPQDSPELR	O70439	Syntaxin-7	O15400	Syntaxin-7
TNEAQAIETAR	P61089	Ubiquitin-conjugating enzyme E2 N	Q5JXB2	Putative ubiquitin-conjugating enzyme E2 N-like
			P61088	Ubiquitin-conjugating enzyme E2 N
TNFFGTR	P48758	Carbonyl reductase [NADPH] 1	P16152	Carbonyl reductase [NADPH] 1
TNTQPFDLQVYHPSR	Q91ZX7	Prolow-density lipoprotein receptor-related protein 1	Q07954	Prolow-density lipoprotein receptor-related protein 1
TPEEYPESAK	Q9CWS0	N(G),N(G)-dimethylarginine dimethylaminohydrolase 1	O94760	N(G),N(G)-dimethylarginine dimethylaminohydrolase 1
TSESGLPSTR	Q91Y47	Coagulation factor XIa heavy chain	P03951	Coagulation factor XI
TTDVTQTFGIEK	Q9R098	Hepatocyte growth factor activator	Q04756	Hepatocyte growth factor activator
TTTLPVEFK	P29268	Connective tissue growth factor	P29279	Connective tissue growth factor
TVYFAEK	Q9DCT8	Cysteine-rich protein 2	P52943	Cysteine-rich protein 2
TYFFVEDK	P28862	Stromelysin-1	P08254	Stromelysin-1
VAFPLEVVQK	Q61730	Interleukin-1 receptor accessory protein	Q9NPH3	Interleukin-1 receptor accessory protein
VAPEEHPTLLTEAPLNPK	P62737	Actin, aortic smooth muscle	P62736	Actin, aortic smooth muscle (Alpha-actin-2)
			P68032	Actin, alpha cardiac muscle 1 (Alpha-cardiac actin)
			P68133	Actin, alpha skeletal muscle (Alpha-actin-1)
			P63267	Actin, gamma-enteric smooth muscle (Alpha-actin-3)
VAPEEHPVLLTEAPLNPK	P63260	Actin, cytoplasmic 1	P60709	Actin, cytoplasmic 1
	P63270	Actin, cytoplasmic 2	P63261	Actin, cytoplasmic 2
VDPEIQNVK	Q3TTY5	Keratin, type II cytoskeletal 2 epidermal	P35908	Keratin, type II cytoskeletal 2 epidermal
VDPVNFK	P06467	Hemoglobin subunit zeta	P02008	Hemoglobin subunit zeta
			P69905	Hemoglobin subunit alpha
VEIATLTR	Q9R1P0	Proteasome subunit alpha type-4	P25789	Proteasome subunit alpha type-4
VFADYEAYVK	Q9ET01	Glycogen phosphorylase, liver form	P06737	Glycogen phosphorylase, liver form
VFLENVIR	P62806	Histone H4	P62805	Histone H4
VFNLYPR	O08553	Dihydropyrimidinase-related protein 2	Q16555	Dihydropyrimidinase-related protein 2
VGDYGSLSGR	Q9WUU7	Cathepsin Z	Q9UBR2	Cathepsin Z
VLAAVYK	P05064	Fructose-bisphosphate aldolase A	P04075	Fructose-bisphosphate aldolase A
			P05062	Fructose-bisphosphate aldolase B
			P09972	Fructose-bisphosphate aldolase C
VLEPTLK	P21614	Vitamin D-binding protein	P02774	Vitamin D-binding protein
VLNLGPITR	Q91X17	Uromodulin	P07911	Uromodulin
VNVPGSQAQLK	Q02819	Nucleobindin-1	Q02818	Nucleobindin-1
VQFELHYQEVK	Q61703	Inter-alpha-trypsin inhibitor heavy chain H2	P19823	Inter-alpha-trypsin inhibitor heavy chain H2
VQYAPERPGPQPTAETTR	Q8BWG8	Beta-arrestin-1	P49407	Beta-arrestin-1
VSNAPGVQIR	P16301	Phosphatidylcholine-sterol acyltransferase	P04180	Phosphatidylcholine-sterol acyltransferase
VSVADHSLHLSK	O08807	Peroxiredoxin-4	Q13162	Peroxiredoxin-4
VVLAPQDVVVAR	Q8BKG3	Inactive tyrosine-protein kinase 7	Q13308	Inactive tyrosine-protein kinase 7
VVVHPDYR	Q3UZ09	Complement C1r subcomponent-like protein	Q9NZP8	Complement C1r subcomponent-like protein
VYALPEDLVEVNPK	Q61233	Plastin-2	P13796	Plastin-2
WEWLVNQHR	Q923D4	Splicing factor 3B subunit 5	Q9BWJ5	Splicing factor 3B subunit 5
WPEPVFGR	Q91WP0	Mannan-binding lectin serine protease 2	O00187	Mannan-binding lectin serine protease 2
YALSNSIGPVR	P10493	Nidogen-1	P14543	Nidogen-1
YDALEVFAGSGTSGQR	Q61398	Procollagen C-endopeptidase enhancer 1	Q15113	Procollagen C-endopeptidase enhancer 1
YEELQQTAGR	Q922U2	Keratin, type II cytoskeletal 5	P13647	Keratin, type II cytoskeletal 5
YFPAFEK	P30115	Glutathione S-transferase A3	P08263	Glutathione S-transferase A1
			Q16772	Glutathione S-transferase A3
			Q7RTV2	Glutathione S-transferase A5
			P09210	Glutathione S-transferase A2
YGFLLPER	Q9JHH6	Carboxypeptidase B2	Q96IY4	Carboxypeptidase B2
YIGGNLFTSAFTR	Q02858	Angiopoietin-1 receptor	Q02763	Angiopoietin-1 receptor
YIHSADIIHR	P47811	Mitogen-activated protein kinase 14	Q16539	Mitogen-activated protein kinase 14
YLAEVATGDDK	O70456	14-3-3 protein sigma	P31947	14-3-3 protein sigma
YLPGYYSEK	P58802	TBC1 domain family member 10A	Q9BXI6	TBC1 domain family member 10A
YLQEIYNSNNQK	Q8VCM7	Fibrinogen gamma chain	P02679	Fibrinogen gamma chain
YLTTAVITNK	P60229	Eukaryotic translation initiation factor 3 subunit E	P60228	Eukaryotic translation initiation factor 3 subunit E
YNLGLDLR	P26443	Glutamate dehydrogenase 1, mitochondrial	P00367	Glutamate dehydrogenase 1, mitochondrial
			P49448	Glutamate dehydrogenase 2, mitochondrial
YQSHDYAFSSVEK	Q9CQF9	Prenylcysteine oxidase	Q9UHG3	Prenylcysteine oxidase
YTAGIHGNEVLGR	Q640N1	Adipocyte enhancer-binding protein 1	Q8IUX7	Adipocyte enhancer-binding protein 1
YVYIAELLAHK	P52430	Serum paraoxonase/arylesterase 1	P27169	Serum paraoxonase/arylesterase 1
YYDYSGAFR	Q9R0R1	Melanotransferrin	P08582	Melanotransferrin
YYGAQTVR	P97807	Fumarate hydratase, mitochondrial	P07954	Fumarate hydratase, mitochondrial
